# Supplementary material for: Horizontal transfers between fungal Fusarium species contributed to successive outbreaks of coffee wilt disease
Source: PLoS Biol. 2024 Dec 5;22(12):e3002480. doi: 10.1371/journal.pbio.3002480 (PMC11620798; doi:10.1371/journal.pbio.3002480)
Supplement: S1 File — This file can be opened in a text editor program. (BED) [file pbio.3002480.s026.bed]

Arabica563_reference	contig_13	530000	730000	HTR 1
Arabica563_reference	contig_3	1320000	1350000	HTR 2
Arabica563_reference	contig_7	4340000	4390000	HTR 3
Arabica563_reference	contig_11	460000	480000	HTR 4
Arabica563_reference	contig_6	10000	100000	HTR 5
Robusta254	scaffold_709	1	24940	HTR 6
