# Supplementary material for: Horizontal transfers between fungal Fusarium species contributed to successive outbreaks of coffee wilt disease
Source: PLoS Biol. 2024 Dec 5;22(12):e3002480. doi: 10.1371/journal.pbio.3002480 (PMC11620798; doi:10.1371/journal.pbio.3002480)
Supplement: S2 File — This file can be opened in a text editor program. (FA) [file pbio.3002480.s027.fa]

>contig_13_530001-780000:. HTR 1
GGTTCACCAGAGAGCCAGCTTCATTGGACAAATTGGAGATGATGTTAAAGGTCTTGTCGT
CCCCCAATGGGAAGCTCACGCAGTCAGAATGGCCGTCGCGGTATTCCACACATCCGGCTG
TGGTCCCAACGGCTAAGGCCTCTGGAACAAGCCCATTCAAAAGGGTTTCTCCCGCCGCGA
TTGCACTAGTGACCTTACTTTGCATATCTTGAACGACATGTGTGGCTTGAGCGACAGCAA
CAGTCGCTTGTTTTGCAACGCCGTCGGCCCCTTTAACAACTTCTATGGCCTGAGAAGGTA
TATTCTCCGTGGGGATGGATAGACCTCGATGAAGGAGATTTTGTCCTAACTAAACGTAAC
GAAACATCAGCCAAGTACAATTTTAATGATTGGGCCGTCCAGTACCTCAACTTTGAAGAT
GCCTTCCTTCTCGTTCTTGCTATCATTGAGAAGTGTCATACCAACTGCAATTAGAACTAT
GGCAAGGGTGATGTGAGCCGCGAGTGAGAAACATGCTTTTAGCCTTTTCAGCATAATAAA
TTACCAGATAATTGAGCTGAGCCCAGATATTTGACATGAGACGGGCGACCGATGTAAATA
ATTAAAGAATAACAAGCGGCCATTCAACGCCGCTTGATTACTTCATGCAAACGAGCTCTC
TCAACAGTCATAATCGACCAGTTTGGCCTACTATTAGCCTTCGCACAGGGAAACAACAGT
CAAATTATGACCGCATTGGCAAAAGAACAAACTTATAATAATAGAGAAATGTAAGCGACC
TTCTGTCATTCGAGTAGCGTGGTCCTCTCGGTCATCATAAGCAACAGCGAATATGCCCTC
AGCCGACGCATCTTTGGTACTCCGTAATACAGTTGTACAGTCTACTATCTCAAACTGTCT
CAGGTAAACACTGGATGAGGCTGACATCGGTGAATCAGGTCGCGTCGCCATATTATTGCT
ATCATTTACCAGACACGACCCCTCAGCCTACACCCTCGCCGCTTGGCCAGTTGATAAGCA
CTGTGACACCTGCAGTCAATGTGCCGATGGTGACTGGGGCTGATCTAAAGAGCATTACGA
CATTGTGGCAGACAGGAGCCCCGTCGCACGCTCAAATCAACACACCAGCTACTTTGCTCA
GTAGCAATCTTTCGAGAACTATCTGGACTCCTCCCGAAATTGCTACTGAAACCCCAACAG
GGACTTCTTCGGCAAGCGCGAAAGTAAAAACATCCGGTGTTATGCTGTGGCTGACTTTTT
TGAGTGCCATGGCTATACGGTCGCTGTGAAACTCGAAGGACTACTCTAAACTACGGTATA
CTTTATATCTAGTATCACCTTTAGGTCCTGAGATAACCATCAGGCATTTGCCGAGGCTTT
GTTGTCGTAGTTGTATTAGTTAAACAAACATTGTATGCGTTTTGGGCTAGCCTTGGCCTC
CTTATGATTTTGTGAGCCCATCATCCAACCTCCTGACCTTCTTGGTGCCCGGACTGATTG
GGATATGTGTGGCATACACTTACCATTCGGCCTTCCCCGGCCTCCTTCTGAAGGGAAAAT
GAAGTACAAAAATTTACAATACAGATTTGAGACATTACAGAGAGGTATCATAAAGCGTCT
TTCCCGAGAGTCTCACTATCTATGTTGCCCTATACTAGTTCCTACTTTGATGTCTCAAGT
ATTCTTGGTGCTGATACGAGTCAGCACGGATCATAGTTTAGATGCAACGATATATCTCCA
ACTAGTGGGTGAGTTGAGGCATTCTTTGACTCGGCCCAACATGCTCAGTGCCTCCATCCA
ATGAAGAAAGTGCGTCATCGTAAACTCACATGCCTCGCAGCAATCATCCGGTTCGGAGCC
GACCTTGGTCTGGTGATGGATCCCGTACATGCGAGCTTACTGAAGCTCTGGAGGTATGTG
CTTCTCGAGCTGCCCAACGCCTACTGCCGATCGGCGCACGCCTGGGAAAGACAGAACCCA
TATGTTCTTATGCAGAGCACCGTGCATTATACGCAAGCAGTCTTTCGCCAGCCTTCGATG
AGTGACTTTCTCGTCCATTCAGACCTCGGCAGTCTCTTTGTTTCTGGATAGACAAGATAG
CCTTGGAATGATGAAGGGAGGAGACAGACCGGTTTGAGTCGAGACTTTCCGGAACCTCCA
AGACAGAATTCAGCATACATAGCGTAGTCATCACCTTGCTTATATGAACATCAAGAAGTT
GTGCTAGAACGCGCTTTGACAAGGGACTAGTTAGTATGACGATAGTGCTAACGATGAGAC
GAAAGCTCTCGACAATACCACATCTCTCGCATCCTAGTTTATTGACGACTTGTGGCTTCA
GAGCTGGTGAGTAGGCCATGTCAAGCTTCGAGGCTTAACCGGTATCTGTGACGTGGAGTA
CACATGTCTCGGCAGCCCTGATGAGCTTCTGCAGAGAGTCGTTGACCAATCGGCGATGAG
TCACGGCGAAAACGAAGAGTGGCACCGCTGATCTTGTAAGCTACTCGAAGTTGGGTCCTC
TAGACCAGTGCACGAGCAGTTCCAGCTCTTCTACTGCCTCGTTGAAACAGTTGCAGGTGC
TGACAAATTCACGTGGAAAAAATGCATGTAGTACAGTACAATACAAAATAATTTATTACG
GCCGGTGGCTTATTTTGACCAGGTACAGTATAGTACCTATCAAGTTCAGTGTCCCTGATG
CACCAACTGTAGGTTTAAGAGCGGGCCTTACACCCGAATATCATGTCCAAAATTGAGCTA
GCAGATTCCTCACCAACGGTCAACTTCGCAAACCGTCGTATCCAATTACCGTGCTGCTGC
CGGTCCGGATTATTCGCTATATGTATGATATCTGGCGGACAATGGCTCTCCATATGTATC
TTGCGCTCTTCAGCCCCTTCCCTGATCGCTGAGGCCTTTCTGCGCAATGAGTAGTGTGGC
CTTGGCGGCTCTGGGATCTGTATCCCCTACATCCATGCTAGATATATTTGGCTCGGAGGA
ATCTCGCGCCCTGAGGGAATCGAGCTTATTAAGAGCCAGGAAGGCGAGCATGGTGAGAAA
CTGGGGCAGCATCATATTGCCGTATTCGAAGCTATGGCGGAGATAGTGGATGCGCAGAAT
AGTCTCAAAGTAGGCTCTGTAGTGGCTAAGAGATTTCTGGAGCTTGTCTTGATCAAGCAG
AAGTGGCGGTGAGCTGTTGTTCCCATATGATGCTAGGATTTCGTAAAGTTGGATGAGGAC
ATAGCAGTAATGGAGGCTTTGGTTCATATTAGTCTAATTTGTTCCCAGTAGAGCGGGGGT
GTATCAACTGTCCCCTACCCCCACTCTCTTTCAAGGAGGACGAGATACTTACTGTAACTT
GAGCTGCGATGGGAAGACGATGTTTGACGGCAACAACGGGTCTGGCAACGCCCGATACCA
GGCTTCTAGCTTCTCTATTGTCTCAATGATTCTTCCTGCCCCACTTTGCACTACTTGGTT
GTTGCTTTCATTCGTAGAAACCTGAAGCATGGCCCCGTTGAGAATGAGGCTAAACTCGAC
CCTGGCCTTGAAAGTATAACGGTACTGCATTGGCACTAATACCGAAGTTGAGGGGTACTT
CAGCCAAGTTTCACTATACCAGTCGGGATTGAGGTCGGGATCGGGTAACGGACTGTGGGG
CGGAGTTCGTAGCAGCGGAGCTGTCTGGAACTGAAGACTCAGCGTACTGCATTCAGTTAG
TGAAGTGTAAGAAATGTATTGGTAATGCTAGTGTTTTATACCATTGCCAATGAAACAGTG
ACCAAGCCGTAAGATCATAAGAGTGGCGTAACTTCTTGTGCTTTAGGTATGTTGGTGGTT
CGAACAACCCCAACTCATGAGCAATATCGATTGCCTGGACTAGATATGCTGACGCCAGTG
TATCCATACCGAACATGTTTACGATAGTATTAATGATGAGAGCAGCTTGCAGGGTGGTTA
GGCTTCTCTCACGAGATTCCTCGACTGCCCATAGCCTTTTGGCCTCGGCAAGAAACCTGT
AACCAAGGCTATTTGGGTACCAGAATTCTGCTGGTTGTGAGAGGTGATTTTGGCAGTGCT
GACGAAGAGAACGGTAAGTATAAGCTTTAAGAGAAGCTAGGAAATTTGTAAACTCTCACG
AGATATATGAGGAATTACACATCCGACCGCTAGGATAGCGTTGACAAGAAGTGGAGAACA
AAAGGTGCTAGATCCAGCCAGCATATCGTCCAGGGAGTAATCATTATGAAAAAAGGTAAA
CCAATCATATTCGTAAAGAAAGTAAGCACGTATGAGTGTTCTCATCAGGTCATCGTCAGC
GTTAACGGTAGTCCACTGGGAAGGAATAATCTCATCCATTCTAGAGTCGACAATAGAGGC
TGCGTGAACCGGCCTTAAGTACTGGGCTTTACACTTTTCTTCAGATTCCCATAGTGGCGG
GACACTGGCAGTGCCGGCGTGATCATTCTCATTCCACTCATGAATCAAGGTGTGTATGAA
AGGGTTCGTTGAAGTTTGTAAGTATGAGGGCATCGAAGGTGAGTAAAGAAACTGATAGTG
ATATCTGGTTTTGGAGTCCAGTTGAACTTGTAGAAGGAAATCAGCTGTGCCAAGTTAATG
CGCGACAGTCTCAGCATTAGAACCAGCTTGAATGCGACGAATAATCTCGTGGACTTCAGC
CTCTGGCTAAGTCTGTATAGCGCGATAGATAATAGCAGCAGGATGCAACACTTAAAGCGC
TTCTAACTTCTTTCTATAAATACCCTTAGGTATTCTTCAGTAAATACAATTAGTATACTT
TATTTAGCACTAAGAATACATTAGCTAAGTACTATTATATTATAGCAACCATTCAGCCCA
CGTTTAATAGACTGTCAAGAGAAGGGTTACATCCTGAGGTTAGGGCTTAAAGAGACTAGG
TTTAATAGTAGCATACCTTGGATTTCTGTTACTAACATAACTCGCAAGCTAAAGATATAG
GAATTCTTTGTTCTAAGGGAGCTATTCAATGCCTAACATGGGTCCTTACCGGATGAGGGT
GCAGAGCCGGAAGTAAAAGTCAGAGATTAGTCCCCTGACTTGATTCGCGTGTCGACGAGG
TCGAGGGATCCGAGATATTAGAAGATCTGTTTGGAATCATACTTGACATTCTTAGTAACG
GGGTGCGGCATTGAAATACATGCAAGGCTACGGCCTCCAGCTTTTTAACCGAAACGATAA
CCTAGCCTCCTAGTCAGACCTCGACGAAGCTTACGGATAAAGTCAATGTGTAATTACCAA
TTACCCGTTGGCTCATGTTCAGATAAAAGCCGCCCCTTGCAGCAGCTGTTCCCTCAACAA
GGATGATGTCATGGTGGTGAAAGGATGATCTTTTGCGCACGTTTTTACGCCATTGATTGG
ATAAATCAGAGTGACGTAGTTTATCGGCCTCAACCGATGAGCCCATAACGTAACCTTTGT
TTTCTTGATTTGTTCGTGAGCCAATCACAGTCGGTGAAGACCTCAGCCGACTGATGGGTC
AGGTTCGGAGTGGGAAAAACCATGCAGAGAGCACTAACATGGGACCCTATCAATATTGAT
ATCAAGTTGATGTAATGAAACACGTTACCCAGTCCCTATGACACGAGCGTGACATGCTTT
CACTATTGAAGAACTAACTACATTCTCTCTTTCCTTCTCTCCCTCCTCCATAATGAAATA
ACGGACCAATGGATTCCATCCTTCGAACTCGTGTTATAAATGATGGCCCTATGAAGCAAA
GCTTTGATCATTATAATGCCCCTCTTTTGGTAGCGTCTTTGTTTCTTAATTCCAATCCCA
ATCCCATTCTCAATCAGAGGTAGTTGCAAGAACGATTTCTTATATTGTTCTACGTCCCTG
AGCCCTTCCGCTACGCAACCTGCAACATCCCTCCCTTCGACTGTGAGGTTAACTAAGAGA
TTAGCTACCAGCAAAACCGACCCAAATCTCTCTGTAAAACGGTCCAAAGAGAAAGCTACA
TCGAGTGAGCAAGCACCCATAATGACCAACGAGGAGCGCGACATTAGCCGGCTAGAAAGA
CTGGATACTTATGGAGGGCAATATTCCAAGAACTTGACACTGAATGCTGAGCGATCTCGA
CTAGAAGCGGAAATAGCCTATCTAAGCTACCTTCTCGTAGCTCACAGGGACTGTTGCGGG
ACTTCGCAGGGCTGCACTCACTCCATGCACCTAGGGCCGCCTTAGAATACACCCGGTAGG
CGAGGCATCTTCCAGTTAAGACTCCAAAACTTACTGAACTGCTAGACATGCAATATCGCC
AAAAATAGAACAATCCCGAAAGTAAAATCAAATAAATCGTTTTGTGGACTCGGTAAGCAA
TCGCACCTCGAGGCTATTTTCCCTGACGCAGAATGCAATTGTTGAATAGCTTATTTCGGC
TGGCCGCTGCTAACGGAACGAGCATAGATTCCATCTACGTAACGTACACGCCTTTCACCT
TAGAGGCAGTTTTTTAAATAATTCTTAAAAATTCAAGTTAAACTTAAAATAGCTGAAATT
TTAACAGTTTATATATAAGTCCTAAAACAAGTTATTAATTTTCTTAAATTTTTAAAGAAA
TTCTATATAGCTATAAACTTTAAAGTCTATTTATACTGTAGTTTACACTGTATTTTTAAC
TTTTCTGTATAAAATAAAATAACTAAAAATCTTTAAAAAAAAATACATTTTTATATAATA
AACTTATCAGACATTATATGTATTCAGTTCATTAATATGAATTAGTGTATTTATGTTATG
TTCTGGTGAAATCTACCCCTTAGAGGTTTTACCATTTCGGCTGTAATCTTAAAGTATCCC
TGCTTGCACGTGAGGCCCCAGCACCTGTTCAACAAAACTATACTATTCTAAGACATAAAA
TTTCTAGATTATTATCTAATTTATGTATGTATGTATGTATGTATATTTTTCGTCCAGGGG
GCCATAGGCTCTGAAAAGTCCCCTACTGGGGCACAGGATGTGCTGAGCTAGAGGAATCGG
ACTCTATCTATAAGCTAGTTACAGAAATGCTATTGGCCATAAAGGATTAGTCATTCGGGA
CGCGAAATTAGTCTTCCCCGCGGCATCCAATTTCTGCAAACGGGTCAGTACACCGCACTC
TATCCAGCATATCATCGGCACAAATGGCGCATCCTATCAAGCCTGTTACCCGTCAGCGGG
ATGACAAGGCGCAGCTGGCATATCGCAGCCGCTTTTGGAGCCTGATATCAGGAGAGCCGA
GATCAGTCTGTGTGCGGCAGCTCGAGACCACCTCAAGGTGGTCCCGGTCAGATGAAGGGC
GCCACCACGCCCTTCATCTGGCCGTGAGCATATAAGAGAGGAAGAAAAAGGTAACAAAAG
AAATGAAATTATTATCTAATTTATTTACGTGATAAAATACTATAGGGTAAGTGGTTTTTA
GCTGCACAGTATACTGTTTCGCATGCTTGTCTGTTGCACAAGCTTATCGTGTATGTTACA
GTCTATGTAAGAACTCTTCCACACTCAGATTGCCGCATACTTTCGGGGCTAAATGGCTGG
TAAGTTTAGCACCCGACCGAGCGACCCGTTCCTTGCCCTCAAATTTGGGGCTGGGCCCTG
GCGATTGTCACGCCTGCTGCGATTAGCGGGCTACCCAACGCACCTGCGACGTCGCTGTGC
CCCATTTCAATGGTACCGGAATGCTTTCATGACGGAGATGGAGGTTATGGATCGTAGGAG
ATGCCACCTCGCTGATACCGCCACTTCGCACAACAAGGCCAAGGTTCCCTTTCATCGTCA
AGATGGCACTTCGCTGGTTTGAGAAAGTGGAAGGCAAGGCCAAAAAGGCTGTTGCAGGTC
GCTCTCCAAGAATCCGCCCCGGCTCCTTCACCACCATCACCGTCGCTGACACCGTTAATG
GCATTTCAGGAGGGGCGGCATAGGCAGTCGCTGCTAGTTTAATCCGCGAATCGTGCTCTC
GGATTCCTGTTATTCCGGTAGCGAGGTCTTGCACAATGCAAGCCGGCCTATGACGTAAGC
GATGAGGGCACCATAGAAGAGGGGCTCCACAACGGGCAATCTGCCAAGATTTACTCCTGG
TGACGTCGTCACCTACCTTTGTTTCTCCATAGGCTAGCGAACAGACGATTTCACGCCCAG
CTCAATTGCGGCTTGTCTGCCACCGACACCAAGCACTAAATATTGTCCAGCTTCCTTGAA
ATTGGACCCCAACTCAACGAAGACGCTACTATAAACAAATCTCGTCAATGATCATTCAGA
GTCCTTAAAAACAAAAAGCATTAAAAAGGTAGGGTATGATTCTCGTAGCTCCCCATTCCA
CCGCTTCGAGCTATTATGTCTAATCAACCTACCAGGCAACTATATGATGGGTGAAGAAGG
ATCTATGGCAGTCGATTCCATAAGAAGTAAGCTGGGTGTCGACACTTTCAATACACTACC
CATTTCCTCCAATCCCTTTTGGGAGCAATGGTGTTCAATGGACCAGCAAGCCCTTCCACA
GTCGACAGAAGGAGGCATTTTGGCGAGCGTTTACAGGCAGAGTGAATGCCTTTTTAATAA
TTCCATGCCTACCTCCCTAACCAGCTCCCTGGACCACTGGAATGATCCATACCCTGCCGC
CATCCTCACGGCTACACCCTCAGTCTTTCAGACGCCATTTCCCAAAACACCTCACCAGCT
AGGCATCCCGTCTCCGCCCTTAAGAGTGAAAAAGGAAAAGCGTCAAAAGCGGAAGCGTTG
CTTAAATAAAAATTCAACTCGCAAATCTTTGAGACGATATTCCTCTCGAGACAGCAAAGC
TAATACAGCAACGGGAGGAGGAGGTACTGGCTGTTCAAACAGACCTTGCGGTACCCACGG
TGACCATGGTAGTGAGCACTCGGGCCAACAGGGCAAGAGCCATAGCCAACATGCAAAAGA
AAGGAATCGTATTGCAGCCGGCAAATCCCGAGCTAAGAATCGAGAACATAGGCTAAGAGT
CCAGTCAGAGGAGCAAGAGCTGGAACAAACCAATCACGACCTGTCCAACTGCGTAGCCAA
CCTGACTCGTGAGGTCCAGGAGCTCAAGATGAAGCTTTTACAACATACCGATTGCGACTG
CTCGCTCATCCATGACTACCTCGCCGCAGAGGCCCAGCGCTACATCTGTGGACTCAGTAA
GCAACCGCAGCTCGAGGCTATTCCTCCCAACGCACATGCAATTAAAGTATTACAAGGAGA
ATAAATGTGAGGACGGGGGAAGCGAATAGTGTTGATACCGTTATTTTATTTTTCTATTTA
TCTTGGCGTGTATATGCCTGAGGTTCTTATTCTCACGGAATACTAGTGCCGGCATGAGCA
CGGGAATCGTTCTGTGTCTATAGTCGCCCCTCAAAGAATTCTCTGGTCTCACGATTCCCC
TATCTCCCTAGCCGCCTCGCTGTATCGTTATGTTGGCACCTTTCGGAGCGCTCCGCGTGT
GATGGTCCGGTCGGCTTTATAGCACTAGAGAGAGTGCGTGCAGGCTTGTGGAGAACGGCA
GCGCTTCTTGTGAGCCAGAAGAATGGTTTCTAAATTGACAAGTTCCGTTTGTAGTCGGGA
TATCTCGACCTTTAATATTAAGTTCTGTAAATGGTGATCCTCTTCAAAACGCAGACCTGC
TAGCTGGTTACTGCTAGGCTCGTCGCGGGACATGGCAGGTCTCCAGAGTGTGGCCATCGT
ACTGGCATACGTCCACTAGATTTGTTTTGACTTAGAATCAAGAAATGTAGGAGGTCTCTG
CTGTAGATGGCTTACAGATAGATGATGTTAACTTTGCCGCTGGCTGGCCCCTACTGTACG
TAGACAAATCGAGCAGGATGATTTTGTAAGTAACTCGTACAAAGGTCCCAAGTCAGTAAG
GATGTGGGGAAGCGGCCTTTTATATCATCGTTACTAGTAGGCTAATTAAGGGGCATTGGA
CTTTGAAATATCTTGGTATAACGTAAAGATGTCATAAGCTTTCCATAAACAGGACTGTCA
TAATTTATCATAAGAGTCACTGGGGAAGTAGCGGTTAACTCCAGATGTCGCACTCTGCTG
AAAAATGGAAATTTAAATAAAATGACATCTCCAAGGCTCAAATGTTCAGGATCTCACTGA
TGATAAGCTTTCTCCTCTCTACCGACAACATTGGACTTTTGAACCTGGATCTCCTTGCTC
TACCACCTGCCAATTATAATCAATCGACTGGCGCACCTTTACACGGTGCTCGCCACTCTG
CTGGGATATAAATGCCGGGGGTGTATGGGTTGTAAAAGACGGAAATAGGAAGCTTTGGTT
GTCTTCACAGTATGGAGTCTTGCAATCGGTTGTGGTGGGATCGACAATTGCTCTCAGCTG
TCGTTTAGCTCGTGTACCGGTGATGGAGTTCTCTTAGAGAGTAGGCAGACAGGGGCGTAT
ATTACGCCCGGCCATATCCGATTTCTTCCTTGTCCCTGGTCAATCTGCGTGTATTATTTC
TTGGGGTTGACAGCTGGGTGATCTAGAGAGCATGCATATATACCTCAGATCTATATCTGA
GACCGTAGTCCCTAGCTTGATGCTCACAGTAGATTCTATTCGCTTGGCACAATAGTACTG
TAGCACTCCTTGGCTCGTTAAGATACACCCCACCCATCTGAAAGTCCGCTGATCCAGACG
AGCATGATGGCATCAAGCTCACTTACAATCCTCGAGTTTTGTACAGTAATGCGCTTGTAG
GCCCGATTCGACTCGTCAAGGCCTCCTATCAGAACTGGCATAGAATCCGAATAACAGCAG
CATCAATTTGTGCCATATCTATTTCAAGAAATGTTTTCGCATTCTCGGTTCCCTAAAGCC
GACTTGTCACCTCGTGCCGAATTAAGCCTAGAAGAAGCTCCATTTGATCTAAGGTCTCGA
GAATTTCTGTACCAGATAGCGGAGCACAACGATTGATAAGATCATCAGTCATGCAAATAA
GGCCTAAGGAGGCTGCTCGAATCTAAAATACCCTTGTCAGGTATGTATGGAGTCAAGGAC
GAGAGAAAGATCTACCAATTTAAAGTTGCCTGTGATTAACTTCGGAGAGTTTTCGCAGGC
TGTACTGCCCACATGGCTTTCGGATCCTGTTGCGTTGGGCTTGCCGGGTAGGGTTGTCAC
GTATGACATCCTGAGCAATAATAGGGGGACGGCTGAATGCTACGGGCCCACCAAGAACGA
AGCATAAACTATAAAAGATAAAAGTAAAAATGTAAAGCTCAAAGGGTGATTGGAAACCTG
AGGAGCTCTAACAGTTTATAGGGCACGTTAACTTTAATTATGATCTCGCCAGCAGCGTCG
CCTTTCATTTTATGGGAAATCTTCGCGTCGCCGAACGGGAAAGCAAGAAAAAAGAAAAAC
AAAAAGTGACACTAGGGGGCAGCTCGACGTTCACCTTAAGCCAATAGCAATCCGGTTAGG
GCCCCTTGTGATAAAAAGTTGACGAAGTGGGGTAGGAACTTTTGCCGTGTTTCATGGATG
GTTTTGTTTCCGCGCCAGGGCCTCGATTGCATCTGGCGATGATCACCATTATTTAGAGAA
GACGAGGCGAGACAGCAACACCGCTAAGACATGGCAGCTGGGGCAGAGTGGACACTAAAG
CAGGAGTTAGGATGTGAGAGTGAAAGATTCGCACTCAGTGCACCTTACTGGCCGGCTTTT
AGAGAAAGCGGCGCTATTAATGGTACAATGAGGTAAGCAGCTAAGCGCAGAAGGGCGAAA
TAGAGACTCTAAGGCCGGGAATTAGATAGGGCTGCAGGAAAAGCGGAGTCCAGAGTACGT
TTTCTGCCTTAGGCACTAAGCTTAGCTCCGCTGAAAAGCCAAAAGGCGCCTTGCTGCTCG
CTTGGCACGATGTGCTTGCATCCTCGTACACATCTAACATCCCATCCCAAAATGGCCGTC
CTAACTCGGCTTTTAAGTGTGTTATCTCCAAGGTGGCGATCAATTCAATATAGGGTGTTA
ATTGAGTTGAAGCAGGGGTAGCATGATGTGTTTTACAGGATATGCACATTTGCACGGTTT
ACTGGTTGATCTTTTGCGGTGTAATTAAGTTAAATTAATCGCTAGCCTGGTCATCTTAGT
CATCCCCTAATATTACTTTTGCTTATGCTCGCATACCGCATTCAACGCCCAGTTTCATTA
AGTATGTATCCCATTCAACTAAAAGAACATCTCCAGCGCGCCTTATCCTGTTTCTGAACT
TTCTTCCGCGGACCCGGGCTCTTGGATCCCCAGTCTGAATTAGGCTGCTTAAAGCTAGAT
ACAGTATGTAGCCACGAAGCACTGTACTTGCCACGTCCTCCAAGTTGACATGGGAGAGGC
CTAGTACAGTTGAAGGAGATGAGAAGCCTGCACTCCATTGCTGTAGATTTCTCAGAGATA
TTATATATGCAGAGCTGGTTGAAATCCGTTATCCATCCGCACACTCTCTTCGACTTGGAG
CGTACAGACCATAACCTGACTGTGTATCTAGCAGTGACCAGTAGATGTTAAACAGGTGCT
GGGGTCTCACGTGTAAGCAGGGATACTTTAAGATTACAACTGAAATGGTAAAACCTCTAA
GGGGTAGATTTCAACAGAACACAACATGAATACACCAATTCACATCAATGAACCGAATAC
ACATAATGTCTGACAGTAAGCTGTCAGAAAGGGGTACATGGGTACTGTGCCAATAGGCAC
AAGACGACTATGAAATCAACACGCCCCTGCCCAAAATGGCCGTGCGGTATAAATCAAAGG
GAGTAAAAAAAAAGGGACAACGGATTTCGATCTTTACTGTACAAAGAAGTCAAAGTGTGT
ACAGTGCTTTTGTAGGACGACTTACGGAACTTTCATGAGAGTTGATGAGGCGACGCTCAA
ATAAGTCAAACCGTGTGGTATCACCAAACCAAATGTGAGAACGCCAATAGTTCATGATTA
GCCATGAAGTCATATGCATTGTTTCTATGAGGAGCATCAGTACTACCAGCTAGTGGATGG
CTAATCGGGTCAGCAATTGTATAGGGGGCGATGATATCTCATCTGATGTATCGTAATAGA
CAAGCCGTGGTAGGCCGAAGACTGTCGAAAGGCCTTCTTTTCGACGCTAAATTCACCACG
GCTAAGTCAATGCCATTCTGCATAGGGAAAGTCTCACAGTGTATCATTTTCAGAGTCCCT
AGTGATATATTTTGTACTTTTAAGTCTTTGTCGAGTTTCAGATGCGGGAAGCCAGGATAT
GTCTCTAATTACAAGCGCTTTGATATCGTTTATGTCCTGAAATAAAGCCTCATTGAATAT
GGAAATGGGCATTCAAGGGCCATATTTAGCAAATACCAAAGGCAATGGCTACGGCTGATG
GAGGACTTTTAAGCAAACCGTAGCACCAAGTCTGTAAATACTTAAACATGGCCTAGACAT
TTTCACAAAGCACTTGATGAACCACCAAGAATGAGTCGCTGTCGTCATACATACTGGCTT
AAACCCTGGAGCCTGGGCATAGAAGGGGGTTTAGAGGTCACAGACCGACCTCAACGCTTG
CTGAAGGAATTCGAAAATCCCGACGCCGAGAGCGCTGGCCTGCTGGTGTTAATCGGAAAT
CAATCGAAACAGGCGGCCTTCAAGAAGCCAAGTTTCCAGACGGGCAGGATCCGGGCGAGG
GCAGGAGGGGAAGTTCATTTACTTGTCTCTTCGTTGAAAGAGAATCGCCGTAAACGTATC
GTGATCGCCGATACAGATGCGTCTGGATCACAGGCCAAGTTGCCGTTGTTGAGCGCCAGT
GCTTGTCACGCTGTAAAAGTCTATACTGGCACGAAGCAACAAGTTCCTGAAGATGCACTC
GGCTATGAAAACCTCTTACGTAGAACTCTACTTCCATCTGCTGACGTTGTGTGCATATTC
GTCGATGATTTAGGAGGATTTGGTGAGTCGTTGAAACGATTACGTTTCTGGCTCCAGAGT
GGACCACCATCAACTAGCCCAGTGCGGCCACATATCCTGCTGGTAGTAAGGCAAGAATGG
AGATAGAGACACGAAAGTGATCTTCAGAGGTTTGTAGCAGAACACCGGTCTAGAAGTCTT
GATCCGAGTTTCAGTGGCATTACTCTCGTTGGAGTTCCCAGAATGTCCGGTAAAAGTAGA
CGACGAAGCGGCGAACAGACGCGACGATGGCAAGTGCTCAGTTCGGAGTTATCAAAGGCA
TTAGAGACTAGTAGACAGGCTCGACGACGATCTGACTCAATCTTTTCGGTACACCATCTT
GCTCACTTCTTACAGTATGCTGCTAGCGTAGCGTTGAGCGTAACTGCGGAACCTTTCAGC
TTCGTGAAGGTTTCTCGGCTCCATCGAGGAATAGCACCAGACTTGAGTGACCATATCAGG
AATTTCCTAGGGAAGTTTGAATTACCCAAGACGTTCCAACAGGTAGCTGTCCCGTTGATC
GCCTCAAGTCTCCTCCTCGACCATTACTCGCCTGGGATGCACCGTAAGCTGCCAGAACGC
TTTATTTACTCGTGTTAACCCAATTTAGCCTTCGACTGTCACCACGTTTTCCGTGAACTC
TACGAAAATGCTTGCTATCAAGCCAGCTCTGAACTCAAATCAGGCTTTGAGAGACTCATG
CCACCTTCAGAAACTGTAAGATTAATATCGTGCAGTATGTTCACTCAGTTCGCGCAGTCC
CAAGCTTTGGGCTCGATGCGTGACTGGCATCGGCAGCAACTCGCTCGAAACTGTAGTATA
TTACGAAGTATCAAGTCGAACGAGACATGTCTTAGCTGTATTAGGCGGCGGCCGCAGTAT
GGCTTCCCATGTGGACATCTCGTTTGTCAAAATTGTGTTAGAACATTCAGTCCTAAAAGC
AGCTCTGACCCGTGGGAGTATGTACCACAATCATGTCATATCTGCGGTCAGCCCACCCCA
GGAATTTCGATACGCCTGTTTCCTGATACCAGCCGACTCCGGGTCTTGAGTATTGATGGT
GGGGGGATACGTGGATCCGCCCCAATTGGTTTCCTCAAGGCGATCCAAGACGAGATCGGT
ATACCGTATTATAATGTACAACGCAGTTTCGACGTGAAGGTCGGGACCAGTTCGGGTGAT
GTTTGCGTACTGACGATCCGTGTTTGCAAGACTAACGGATGTGTAGGTGCATTGAGCGTG
ATCTGTCTGGACATTCTGGGATGGAACGTAGACGATTGCATGTCTCATCTCAAGCAGTTT
GCCCAACAATCATTCATCCAGCGTTCCTCGCGGTTTACACGTTTACTACACCGTCTTCCA
CTTTTGTCCAATGTGGCATGGCTATTCCAACTGATCTGCACATTGCTAGCTGATAGCAAG
TATACTGCTGAGGGGCTGGAGAAGTTGTTGATTGAAACATATGGCCAAAACCGAAGTACA
ACTGATATATCCCCAGCCTCCGCCATGGGGGCCCATGTAGGTGTAACATTGACCAGAGCA
CGTGATGGCAGCGTATTCCTCGCCACGAACTATAACAGTGCAACAGGGCAAGCCCAGGAT
TCTGGTGCGTGTCGTTTGGGAGTGTCACTTACTACTGTCTTTTGCTAACAGCGACTAGAT
TATCGTCATCTCGAATTGAATGACGGGCAATCTCAAAGTAAATGGTGGCAGGTGTAAGTG
GAATCGAGACCGCCTCAAGGCTAACAAAGCTAAACCTCTGCAGGTTGCGATGTGCAACAG
CAGCACCGTAGTACGTTGATATGGTATCTTGTTCACAAGTCATGGCTAAATCATGTACAG
TTACTTCAAGCCAGCGCGTATCGGTGACCTCGGAGTTTTTCAAGATGGTGGGCTTGCAGT
TAATAACCCAGTGTGCATTGCTATTCGTGAAGCAACATTGTTGAGTCCAGATATGGCGGA
ACCTAGTGTTGTGGTTTCTCTTGGCACCAGTTCTGCTTCAGACGATGATAATGAGTCATC
AGGCATTTTATCTCAAAAGTTCCTTCCTAGACTTTCAAGGGCCCTTTGGAAGCAAACCGG
TTCAAAAGTCACGTGGAGCCATCTTCTGAGTCATCAGAGAGCCGATAGTGACACAAAGCT
TTTTCGGTTTGACGTCGACTTCATGGGAGAAGAACCTTTGCTTGATGAGGTAAGTATGGT
AGAGCGCGTGCGACAGACGGCCCACGATACGGCGACACGATCATCAAGCCTTCGTAGACT
GTGCCGTCATCTGCGGGCTGAGCTTTTCCTCTTCGAACTAGATGAACTCCATCCGCCGTA
CTTCTTGAGGGGTGCTTATCAATGTGCTGGTCGAATCATCTGCCAGTTGAGAGCTCACAC
GCCGGAATACGAAGGATTCATCAGGCAGCTGTGCGAGAGAGAAGCGGCATTCCGAGTAGG
AGCCCAGTTCCTGAGGGTTACGTATGAGAATATCAATACAGATCTCTGTTTCAAGGTAAA
TTTCGCCATACCAAACCTCAGTAGTTCGATCTCGATTGCTTTGTTAGAAGGGACGGATGA
GGAATCCCACATCAACGGTTCACCTTGCGCGATAGAATGGCTTATCCGGAGGCAAGCACT
GAATGCCGGCTTTGGCACATCCGATCATCGAGAATTGGCGCATTCTGATCTCGATTGTGT
TCCATGAATTCGACCCGCCACTTCTCAAGTCTAGGATGGCTTATAGGAGCGAGTATCAAT
GAACCATGCCATGGCTAGGCGTTATATTTACTGAAGCTAGTATTTAATACTTCTGTTACC
CATTGTTTTCGGTGGAGAAACTAAATTGCACGATGAGGTGAGATTGGAGTTCTGTTCCAG
AGAACAAGTCACAGTATAGAGGAATTTATAAAGTCTATTAAATCAAATAATCATAACATT
TATCGTCGCTGAATGGTAGGCCAAGGTCACGCGTAGACATATGAAACGGAAATTGTCATA
CATTACGTATATTCGGTCTATTGATACAGATTCGTGCATTCATGTCATGTTCTGTGAAAA
CTCTACGACTTGGGGAATATACTATTTCCGTGCACAGTCATAGAAGACCCTGCTTGCACG
CGGCACCCTAACGTCGGATACAGGGAAACCGGCCACCCCCAGGAACCGGCCACCCGCTTT
TTGCTCCAACCTCCCAATTAATGATATCTTAAAAAATTCACAACTCTACCAATTTTAATC
GTATGAACTTATAAAGTATATCAATCAATTCAGAATGACGAAATTTACTGAAAAAGACAT
GAGCGCCGCTCTTCAGATGGTTTCAGAAGGAGTTTCCGTGAATAAAGCTGCAGCAGCTTG
TGGCATCAACCGTTCAACGCTCCAAGACAGAGTTAAAGGTGCCACAACACCAAGACAAGC
TCATGAACCTGAACAAAAGCTCTCAGCTGTTCAGGAAAGAAGATTACGAGACTGGATTAT
GGTCCAAGCTGATCTAGGGTGCCCTGTATCGCATCAGCAGGTCCGACACTTTGCAAATCA
GATCGCCGTACGCAACGGCTTCCCAGAAGGCGTCGGAAAACGCTGGTTATCTGCTTTTAT
GGACAGGAACAAAGAAGTAAAGACTTTGCCGGGCAAGCGTATGGATTCCGAGCGCTATAA
CGGAGCTTCTACTGAACTTATCAAGGCTTTCTTCATGTTATTGTCGATGCCGGCAGTTCG
AATAGTCAAGCAGAAGAACAGATACAACGTCGACGAAGTTGGCATGATGGAAGGGATAGG
ACTGAACGGTTTATTCCTTGGCAACAGGGACAAGAAGTCAGTACTTATTCGTCAGCCTGG
TTCAAGGTCTTGGATCACAATTCTCGAGTGTATCTCGGCAACGGGGAAGGTCCTGAGACC
TTTGGTGATCTTTAAAGGGAAAACAGTCCAACAACAGCATTTTCCAGAGAATTTGGACTT
CCTGGAAGACTGGGAATTCACCAGCAGCGAGAAGGGCTGGACAAATAACCATATAGCATT
GATTTGGCTGAAAACGGTGTTTATTCCGTCGACAAAGCCCGAGAATCCAAAAGAATCACG
TCTTCTTATCCTCGACGGTCACGGAAGTCATATGACTGAAGACTTCTTGTTTGAGTGTTA
TAATAATAATATATTCGTGCTTTTCCTTCCAGCACACTCTTCTCATGTCCTTCAGCCGCT
AGATGTTGCAGTCTTTGGACCGTTAAAAAGGGCATATAGGAAATTCCTCTCAGATCTTGC
TTCTGTCGCAGATTCGAGTCATATCGGCAAGATCACCTTCTTATACAATTATGACAAAGC
CCGGAAAGAAGCTATTACGAAGTTGAACGCCCTAGCCGGCTGGAAAGCAACCGGACTGTG
GCCAGTCAATCTGGCGAAGGTCCTAATGAACCGGATGGTCACTCAGACTCCTGAGACACC
AGCTCCCGTCGTTACAGCTATTTCCCCGGCAAAAGGAAAGAATCACCGTCTTCTAATGAC
GCCCCGATCATCCGTACAGCTTCGCCGGGCCCTCCAAGCTGTCCCGGGCGTTGTCTCTGA
AGACCCTGCAGTCAGGCTGCTGTTCCGTAAGATTGGCAGTCAATTGGATAGTCATAACTT
CGAGATTGAACGCCAAAGAAGAGAAATCACGATAATGCAATTAGAAAAGGAGGAATATCT
GCCGAAAAAGAGGAAGAAAGTCATATATAACGGAAATGCTGAGTTTGCAAAGGTTCCAAC
GATTTTGAAAGCTCGTGAACAGATGCGAAAAGTATTGCAGCCTCAAAGAACATCGTATTG
CGTTAAAAAGTTAAAACTCGAAGATCTTTGCACTCAGTTCTATCTAAATATTCACTGACA
GAAATTTCATTTAATATAAAAAATGTGGTGGTGTGTTTTTAATTGAGTTACAATCGTGAT
CTTATTTTTGGTGTTTTGAAAAGGGTGGCCGGTTTCTGGGGGTGGCCGGTTTCCCTGTAT
CCGACGTTAGTATATGCTTACTGTTCAACAATTCACCGCAGTAATCAGACAGGCAAACTT
TCTTTTCTTTTCTTTCCTTTATGCTGCGGTCTTCTGAAACTAACGATGGCATTCCGCAGC
AGACTTCAACCTTCATATTCGCACCTTAAACCCGCTCAAGTACGCCCGACGTCGCTGCTC
GTCTAAGTACCGGCATCCCTGTCCACTTCGAGATTCGTATGCACCACGACTGGACAGTCG
AGCCTTGGGCCTAAATACATATTAGCACCCTCTAGGAGATTCGGTCATTGAATGTTGTTG
GCTGATGTACGTACCAGACGTTCTCCGTATCTTCCAGCGATGATTGCAGATGAATGTTAT
GATCTTTATGCGAAAGTTGAATGTAGCGTCAGTGAATTCGCATCGTTCGTAGTCGGTAGG
ATATTTGACTCCGGCGTAATCTCGTCAAGGGAAATGATAGGAATTTCTGAATCTTTGACT
GGATCAGGGATCAATTTGGGTGGCATTTCGCTGGTAGCTATCCTTGCGCTTAGAGATACG
ATCAATTGATTCTGTGTGGCAACCATCTCTCCGCACGTATTCTCGTATGCCACGAGCCGA
TCTTTACGCGCCTGCAGCTCTAAGACTTGACGCTTTAGGTGAGTGTTATCATCATCTAGT
CGACGGCAGAATTCCAGCCATTGTTGCAACTGATTCAACATATCATGAGGCAGCGAAGCG
AGAATATTTGAATTACCATGAAATTCTTCAGGCATATTGACTCGCTCCTACACAGGATCA
GATATTGAGCAGACGCTTGTGGCTCATGGGCCTTAAGTATGTAGGTGCCCTGCTAATTCT
TGAATACAAGATGGAATACCTGCCCGGGATATGTTTGGGCCCAAAGACCGTCCAATCTAG
ACTAGCTCTCATGGTACAAAGAACTGCAGTCTGGAAAAAGTTCGAAATGGACCAGCTAAT
AACATCGGCGAGATCAAGATCTTCCCGGATGCCATCGGAAGGTCTGTTCATGCCTCTACA
TTAGCTAACCAAGTCACTTGATTATGACATAGTATCACATCAGGGGGAGGTCCTAAATAC
ACATTCAATACCAGTTCTCACAGGAGTCCCATATGGGACTTCATCTATGAAATATTGGTG
CTTCAGCATGAGGAAAGCTCTTCTCGAAGGGAGTCTTCAATAATCACGATATATCTTATA
CATTGTAATCCACATAAGTTCAGCTACGAGGCTGTTCTACCGGTTTGGCATCTCGACAAT
TAACCACTTCGCTTTGAATTTACACAACGACAAGGAGAAATTCAGAATTTAGAGGTAAAG
TATTTGCGTGCCTCTTGGGTATCAAGGCATCTTCATAGAAGCAAGCTATGGGTCTCCTTA
GGCACGACAACGTTCTTGAGCCAAGAAAACCTCACAAGTCCAGCCTTCGCAATGGCAGGC
ATTCTAAGACACAATCTATTTATGTATCTTTGAAAACTCACATGAACGACATATTGGGCA
CTTCCAGAGAAAAGGATAGTGCTTATATCATCGACAGCCGGTTCCCCAGGTCTGTTCCGA
GATATGATACGCAGTATTCGTTACTAGAACATTCAACGCCTTCCAACAACGACCTCAACT
TGCATATCAATTCCTCATCTCCACCAGTCAAATCAACAAAGAAGAGCTTCCGGTCTCCGA
TCTGCTTAGCAAGAAAAATAGGACGTCAAATAGGAGGCTTCCGGAGCGGATCAGTCCGAT
ATCCAGCCACTACCTCCGAACCTTTAGAGGAAGATATAACACATGGACAGCGGCATGGTG
TCGAGATTGAAACACGGAGGGTTCTCGACAACAGTAAATTGAATCCTTTCTCAAAAACAC
GGAATACTCGATGCTTGGAATCAAGGTATTCTGGTACAGAACCTTTACTTTACGATCCTC
AGGCTTCCAGGCATCCGAGGAGGGGGGATAGTCCCCCGGAGGAAGAACGACATCATGTTG
ATATTGCGCAGGACAAAAGTTATTTCTACACATCGTCACAAAGTGACTCAGAGAGTGTTC
GCCAATTTTCTCATCAGTGGATGATATCAAAGATCAACAATACATTGGATCAGCTCCGAG
ATGCTTTCAGTCTCGATGAACATGAGAGGGCCTCCTTCAAATCTCGCAGGAGCATGCCAA
TAGATAGTACTCCAAAGCAATACTCAATGTCGGTGTTTATTGACGGCAGGAGAGTTGCAA
GGAATTGTTGAAATCGATTTCGAGAGCGAGATCATCGGCTTACCGTTTAACTTGATGAAA
CACGTGCGCTATGGAGTTATAGTCCGAACTTGATGTCTCAAAAGATGGATGAGGGGAGGA
TTTAGATAGATGATTATTTAGATGATTATAAGACTAAATCTTTGCACATTTTAATAAAAC
CTTAGTATGTCAAGATATCTTGCCTTTTTTCTTTTCTTTTCTTTTCTTTTTTCTGTTTTT
TCTTTTTTTTTGATAGGCGACCTGACATAGCTTTGCTCCTATCCAACCTTATTCGTAGGG
CTATTTGCTCGAGGTTCTGGCCTAGCGTCGAATAATCTCTTGTCTACCGAGATTGACAAC
GAATCTTTCACCCCGCCCTTTTTTCCCCTTTCAGGATCAGTTGATAACGTTTTACTCAAT
GTTCGCTCAAAGTCGGATATGCTAAGAACGAAACTTGGGGAATCACATAGCACGTTTCAA
CTAAGGCGCTTATCCAGAAAATTATCCATTTGCCATTGGTGAAAGTGGTTAGGTTCTATT
TATGCTATTCTCTCCGTATATTTGTGCTTTACAACTTGTGACGGCGAAGCAGCCAAATAA
AATTGAGCGACTGCGTGTTCGAGGGCTGTGATCCAAAATGTTGAACTTGATTGACAGAAA
GTCCAAGAGGTAGCAGTCTGGGAAGGATCGTGAACCTATTGCGACGTGCTGACATAGCTA
ATTTCTAATTTCAACCTTCATGCCGAGAACTCTTCGGCTACGCACACACAGACACACACA
CACGCACGGGTCTATTTCGCCCTGTAGGCCAATGCCTAAAGGGCTCTGAAGCTAAAAGTA
CATAACGGCTCTCTAGTTTTTGCCTTGCCCTCGCCAAGCCCATGAGAATCTCGCCTTGTT
CTTTCCAGTCTAGTCATTGTTCTTCGCCTTGTCCTCGTAAATATTAGTACGTAGCAAGCC
GACTTGAAGCCCATTTCCTCCAAGTGTTCAGTTTCCTACCTTCGGCGGCTGAAGTGATGT
CTGCTGTTGGCTATTTGAGGGCGTCAGGGGTTGTTAGTTGGTGTTATTGATTGAATGATG
TCAGGATAGTACAATTTTAGCCATGTCGGTTCCAGGCGACCTGTGGCGATCGTGAACATG
ACTGTAGCTAGTACCGCATCCATGTTCGGTGTCCATTTGTAACCGTCTGATGCTGCCTTG
CCTCCAAGGTGAAAGGAGAGGTTGCCGCCTTTCTAATTCGGACATTGAAACATCTCTTTG
CGTTGTGTCGTCCATTTCACGCATCGAAAGAGGAAATGCTCTACCGATTTCTTTGCCCGC
CCACATGGGCACTCATCCGCCGGTGCAGCCCTGATCTGATAAGATAACCGTTCAACCGCG
CCATTTCGGTTCTAAGAATGGAGAGGAAGCTACCAGATGGAGTTGGCAGGCAATCTAGAA
AGGTCGACTCAGCTCTGCCTGGTAAATATCTTCGCTTGCTGTACGATCGATTATCATGGG
AAGAGGTCAGCGTGCTGGCACAACGTAGATCTGCTCTCGTTCCATTGGGAATTGTGGTCT
TCGTTTTGTTCATTCCTCTCTATAGCGTCATGTACGGTTCCGTTGCGTAACGGGTTGACA
TCTTGGCTGTCTCCCGAATTTTGAGCTTGCTGTCGGGTGGCAACCAGATGAAGTTGACTC
TGTTTCCGTTTGCGCTAAGCTTCTCTACAGCATCATATATCACTCATATATACCCTTGAC
CTGATTGCTGGCGAGGGTTACTTATCGCTTGTGCTGCAGATCTGTTACTCGTTAAGATCA
CAATAACTCGATACTCGATCTCTGGCAGACAGCCGAGGCCATGAGCAATCGCTGCTAGTT
CGGCTGTGTATGGGTTTTGTCTTTCCCTCGAGCCCAGTGTGACCGAAAAGGTTTCGTTGG
TCTTGCCGGCTCTTGCCGCGGATATGGGAACTCTGATAACTCCTCCCATGCCGACTAGAC
CATTCCGCGCGGAGCTGCTTGTCGCTATCCTGACCGCCCATCCTGCTTTAACTAGTTCTT
TGATCTTGCCCCCTTCTTCCTGTCTTGTACTGTACTGTACAATACAATACAATTCAATTT
ATTACGCACGGCTGCTTGTTTTAGTAGAAAGGGCACTAGTGAGTTATGTCTCACGCTGTA
AATCGCAAGCCAAGGCAACCAATTCAGTACGGTAATCATAGATGACCTGTGGTACGGTAT
TGTTTAGGATTTTCTGATACCCGAATTAAATTGATCACCGAGCATTATGGCCACTAGTGG
ACCTGTGTAATGTATCAACAAGCTTTGATGTCAGCGTCCGTTTGTTGACTTCCATCTACA
ACCTGTACTTGCCCCACCACCCACGTCCCGATTCGTTCCCGCAGACTTTTTGACGAAAGC
CAGACGGTCTCCGGTTTTGGTCCGAATCGTACATATTTCCACCTTTCTAAAAAGAAAAAT
ACTCCATTTGAACCTAAAATATCATGTTCTTTGCCATGCTTTGAAGTGGCTGATTTAAGC
TGCGAGTTTTGCCTGAGAGCGTTTCGGAGGATCAAAATATATCACAATGCTGACCATAAA
CCCGGCCGATATGAAATAAAACTAGAGTTAAATATGACAGAACGTCTGCAGTTTCACGCT
TCAGTCCCAGTCACTTTCAACGTACTGGGTAAGATAGAGAAACGTGCAGTTGACCGTCGA
AATAATGAGCTGGACTACCTTGGCTGAAACAGGTACTCCCAACAACGATCACCTTGCTAG
AGGTGAAGGTAGTAGACAACCAGGCGGCGCTCAAGTGGACCAAGGAATCGGAGTTTCCAG
CTTTATCGCTGCATTAAGCAGTGGTTTTGCGATATTTATGTTACAGCTCTTACTCTTCTT
GCTGCTGAGGAACAAGCTGGGGCGCATCTTGTAAGATCACCTGCTTGTAGTATCGGTCGT
TCGGACACTAAATCATCTAGCAATGAACCCAAAATAAAACAACGAACTCGTCTAAGTATA
CCAGATGTGAGGTCCTTGAGTCTAATCTCCTCCATCAAACTGTCATGGAACAGCAGCGAC
TCGGACATTGCCCGCGACTGCGGTCTCGATGCCTACTTTTTCCTCCGCTACTTGAGAACT
CTTCTTCTTGCGTTTTTTCCAATAGCGACGCTCGTGATACCCGTGCTGATCCCATTGAAT
TACATCGATGGACGCGGTCATCAACTTGATGCCGATGGACGTGCTGCAAAGGATCATGAC
AACGCACAAGTCACTGGCCTGGACACGCTGGCCTGGGGTAATGCTCACCGCTACTGGGCG
CACCTCGTGATATCCATTCTTACTATCGCATGGGTTTGCGCTTTGTTTTTCTATGAGATG
AGGGCCTACATCGAAATACGACAAACTCATCTTACCAGTGTTGATTATCGATCAAGACCT
TCAGCGGCAACTATTCTTGTTGACTCAATCCCTGCCGAAATGTGTACCGACAGTGAATTG
AGAAAGCTCTTTAATCATTTTCCAGGTGGCGTAAAGAACATATGGATCAATAGAGACTTC
TCTTTGCTACTTCAATTGATCGATCGCCGAGACGCAATTGTCCAGCAACTGGAGGTTGCG
GAGACAACCTTGATTAGGAATGCCCATCATGCTCATCAAAGTAGATGGAACAGAGGTAAA
GCAGGAGATTGGCGACGGCTCTTTCACGGAAATTCTAAGAGCACTGGAATCCAAGGCACA
ATCGGAAAGCCTTCTGACCCCCGTGAATTCTCGAGTACTGATTGTGAAAAAGACAGCAGC
GGTGGATTGCGGGAAGGGTACTTAAGTAAGAGCGGCCGGTCCGCGCATAGACTCTTTGGT
TTGGGATTGCGATGGTTATTTAACGCTGCGGCTTTCTTCGAAAAAGACGAAACTATAAGT
TGGTGCCGCAAAGAGTTAGAAGAACTTAACACAAGAATTGAACAGCAGCAGTGGCATTAT
GCTGACCTTCCGCCCGTAAACTTAGCATTTATCCAGTTTTACACTCAAATAGCGGCACAT
ATGGCTTGCCAAAGCGTAATTCATCACCTACCAGAACATATAGCACCCCGTTCTATTGGA
TTCTCTCCAGATAAGATCATTTGGAGGAATATAGCATTGTCTTATAAAGCAGGTTGGGTT
TGTGCGGTAATAACTTATGTTATTCTATTCCTAATGATATCCTTGTGGTCACTTCCGGTA
GCGTGAACGGGCGCCTTCAGTCAGGTCGATCAACTAATCCAAGGGAGTGACCTGCTTTCG
TTCATTAGCCGTACAGAAGCGCTTAGACATGTCATTTCAGCAGTTGCTAGCTTATTACCA
ACTACAGCATTAACAGTTCTTTTAATCCTCTTACCATTTCTTCTAGAATATTTAGCAGAC
TTCAAAGATGTTAAAACTTACTCTTTAAGACAGGAGTTTGTTCAGACTTTTTATTTTGCC
TTCTTGTTCATATAAGTATTTTTAGTTGTTTCCATTGCTTCTTTTTTTACCGCGTCGATC
AAAGAGCTAGCCACGAACGTCCAGGGCGTGCAGCAAGCCAGTGCAGTGGTCAATATCCTT
GCTCAGAACCTCCCAAAAGCGTTAAATTACTTCTTCTCTTACATAGTTCTTCAGTCCTTC
TTAACCAGTGCCGCAACGCTTCTTCAAGTGGGTAGCTTGATTTCGCATTACATTATCAGG
CTAATGTTTAACGCAAGCGCATAAGACAAATGGTTCTGAAAGACGAAACCGCACTCGGTT
AAGTGGGGCTCCGTGTTTCCTGTATACACGAACTTCGCATACATCGCTCTAATCTATTAT
ATAATATCCCCACTTATTTCTATCTTTGCTATTCTCACGTTTAGTCTCATATAGCTTGCT
TAGCAATATGCAATATTAAATTTTTATCGCTCTGATCATAACACCGGAGGAGTTCTTTAT
CCTTGCGCCTTTAACCAGACATTTACCGGCATGTATATAATGGAACTATATCTTACCGGT
CTTTTCTTCATGGCCAAAGATGAAAAGGAAAATGCAGTCTGTACAGCACATGCTATAATC
ATGGCAATAGCGTTAGTGGCTACAGTTCTCTTTCAGGCGTTTTTGAACTGGAGGTTCGCT
CCTCTCTTCCGATTTCTACTGGTAGATTTGGGGAATGATGAAATGATAATAACCGGCCAG
AAGAAACAAGTAAAGGATGATCTCCAGCTGCAACAAATGGTGTTGGAGGATGTATTAAAC
ATTAACGAAAGGAATGAAGTCTCTGAGGACCTCCATACTAACACAACCAATAAATTAAGC
AACGAGTTTCCCACGACGCTAGAAGAGGTACCTATAAACAAGAGGGAAATCCTAGTCAAT
GAAGCATTCAAGCATTACGCTCTTACCGTAAGACAGCCTATTATCTGGATTCCTCGAAAT
GGCCTTCATGTCAGCAAAGATGAAATTTACCAATGTAAACAAATTTCAGGTTCTATCGAT
ATGTCTAATGATGGTGCCTATCTAGATGATCATGGGCGTGTGGTCTGTTATGACCAACCA
CCAGATTTCTCAGAGTTCGCCTATGTTAAGCTTTGATTAAAGACAAGCATATTGGAAATT
ATTTGCGAAAGCATAACGTTTTATATCTCATGTTACTTTATAAGATGCTCTCAAGCCTTT
GTTAAGCAAATTAATAACTGGTTAAGATGCTCCATTGATTGTGACTTAATTAAATGTGTA
GCATTGATTAACTATAGAGAACTCAACTCCCTTTGCAAGAGATTTGATGGCGTGCATGCA
GATTGGTTTCCATCATTCTGACAAAGGCAGTCGGATAACCACTGACACTGAAACGAATGA
CTTTGGCTAGCCATAACATGAAGGTTGGGTTTTGTGTAACGGAGAGAATGTATAATTACA
CGAAAGCAAGCCATGTTCGTTGTGTGAGTTTCGTGGCTTTTATCCTTAATTCGCTATGCC
TCTAGGACTTGTTCATTTTGCTTCTCTCCACTTAGAAGCATCCATTCAAGGCTTACAAGG
ATTAAGCCCCTACATTTTGGTTTACATGGTGGAAAGTTACATGTAATTCGATCAAATCGT
AGCAGTGGGAGTGAAATTTGAAAATGTCTTAGGACCTTGGCGTCTTCAAAAGAATTAAGA
CACTCCTTTCAATAGGCTGCTCAGGCATTTTCCCCTTCCCTGTAAGAGTATAAGAGAATT
TGCAACTTTATATTTATACCTTTAATTATTCCTTAGAGGCATTATGAAATGTACTTCTAT
AATAATCATAGAAAGATAAAACTAAGCACATAGTAGTACTATAGGCATAATAAGTAATAC
TAGCATACTACAGAATATATTCATGAAATGTAAGGTTAATTTAAAACTCAGTGGTATACT
TAATGAAGACTAGAAGTTTATAACTCGCTCTTTCCAGTATAGGCGTCTTTACAGTAGTAT
AGCGATTACAAGCCAAGTTATATGCCCCATAACTAAGATAAATCTAGGCTCAATAAAGTA
TCTAATACAAGTTTATAAATCAATATACAGTTACACAGTTAACGTTTTGGAATGGTATTT
TTATTGTACTGTAGTGACCAAGCACCTAAGGAAGTATATGCGCAGTGCGAGGCAAGCCAG
CGGCTTGAAACCCATACATCCCCTTTTCTTGGAAAAGGGAGCCACTCATAAAAGCCAGCT
TCCGAGGGGCCCACGTCCCATTAAGAAATTGTTTGCTGCGAGTTTTAAGGTTCAAGTTTA
GGTTTATTTCCTTAGGCATTCCGGTTTCTCCCCGGTATGGTGGTCATCAGCGCGTTTCCC
TGGCCAGTAGGCAAACAGCAGGTTTTTGTAATAGAATGGTGAGGGCATTGGTATCCCTAA
TGTAAGTTACTAAATTGAATCTATCATATATGTTACTGTCGCTTCAAGTAAACAAGCCTT
ACAGACATATCAGTGGCTAAGTTCATTGAGACTCATTATTTGCCAGCAATTTTGCACGAA
GGGCAAACTGAACTGCCGTTGTCAGAAGGTTGGGGCCAGCAGCGCGATAAATGTATGGGT
CCTATTTAGAATTAGCTGCGTACTTTCATTCAAAATTGGACTTACATTAAGACTGGGTAA
TTCCCTGTCTGCAAGGAAGTTAGAGGCTTCCTTTAGTAGATCCAGATAGCTTTGGGCTAT
TGTGGTTATGACTCCTTCGAGATAAGCAACTATGTAGCCCTCGTTCGCATCGCATAAGAT
ACTATCAGCATAAAACTCCTAGTTCCAATTGAGCACTCCCTTTTGTCAGTTAAAGACCTT
TCACTCTTATTTGCGAGCTTTACTAATCTTAATTATCCCATACTCATTGACCTGAATGAT
ATTAATGCTAAATACCATTTTAAGACCCTTAAGGTGATGAAGGCCTATAACGATCTTGAA
TAATTAGCTATCCATCACAATCGCCCAAGAAGGAAAGACTTACCTGTTTCATTATATAAG
ATACCTCTTCTAGATATAATGGGAAAGGTCGAATACATTAAGGTGTAGATACTCAAAAAC
GATGAAGAAATTGTCATTCTCAGTCTCATAATAGAATGACTCTGGTCGTACAACATTGGC
ATGGGAGATGCAGGAGAGTTTTTCGCAAATGGACAAGGATGCACGCGGAAGCTGTTTGAT
TCTGACCAATTGTCGATTAATCAAATGGCGATGCTGGCCAACCCACATTTTCCCATGGCT
TTGTTGGCGGTGGCGCTGATAGTCTGAATCAGGATGTCTATGAAGGTAATAGGGAACAGC
GGCATGTTAAGAGCGCCTTGCGTTTAGCATGCAAAAGGCCTGTTTTCGTCGGATTAGCGT
GCTCATGGTTTTGGTTGCTTTCATAGAGAAATGAAGGCTGTCTGAGCTATATATACTACC
TCGGCTCATTAGCGTTGTAATCCACATCAGTGCCTTAATTATTCATCTAGTATGGACCCT
GGATACTGACCTTCCTCAAGTCTGTATTTAGACGAACCCTTCTTTCTAGAAAACCTCGTT
TTCTCCCCTCCGCCTATACTATTAGGGATAGATGCGCATACCGATATGGAGTTAGTTAAT
AAGATTGAGCTTCTTTAATCTGAAGTTGATAGTCTAAAAGCTGATTAGACACCCACATAT
AAGTTCTTTAAGCTATCTGCAGGGCTTGCATGCCATATAGGACTGATTTTCGAAGATGCT
AAAGAACGTATCACGCTAGAACGAAATAAATGGTTAGCAAACTGTACAGCCTTTTAGAGT
TAGCCTCTTGCTGGGCTGCTCCACGCGTCTTGAAAAGTCATTTAAGAAATTTAAAGTCTA
TTAACACTGCAAAACGCAATAACAAAGAACCTAAATAGAAGCCCGGCTTAAAAGAATAAT
ATTAGAATTAAGTTATCAAATCGAAGATTTGTTTAGTATGCTAGCTCGTGGACATGGCTT
TAATTAGTGATGAAGAAGGCAGGCACATTTGTGTAAATACCCGTGACTTTCCGTTTGACG
CATCATAAACACTTTAGAGTTCTGAGGTCACAGCTATACTTTGCCTTTGCTCACGCATTA
CAAGACTTTCAAAGAGAGGTTTGCATTGTTGACCAAGGCAAGTTAGATAATTTTAACAGT
AGAGGAGGAAGTTTATAAGGCAGTAGCATGAAGTGGAGTAGGATTTATCTGTGAAATAAA
CGGTCTAACCTCTTCTGAGCAGAAACCCTGGTTGGCAGCTGAGTAACATAAGACGAACTA
CCCTACCCTGATATAGATCGCTGAAACAATGAACTTGGGGGACTGAAAATAAGCTTAGAC
GTAGAGCTTCTACTATCACATACTGCTTCTTAATCCTAATACTTAACTAACAGCATGCCT
GACCTCAAACTTGGCCATTTCTAAACAATCTCCTTAACTAATCTAGAAGCCCATAATTTC
ATTCAAGAATCTCGCCTCTATAGCGGACTAGACAAATGTAGGCACTAACATGGACCATTT
TTGGAAGTGCTTACCTGCTGAATAATAAAATAAATCTTTCTTATAATGGCCTGTAAAATG
TTTCTTAGGAATGCGCGGAAGCTGAGGCTAACCTGGTCAGTGATGGGCTGACAGATATTA
ACATTGATGCTAAAGATGCAATATTTCTACAGTCCAGTTTACCCTTCACTAGCAAGTAGG
ACACTCCCTTCCTCCCCCTGCAGATAACTACCACTTAGATATAGGCGCAGATTGCTCTAG
ATGGCGCTTGCTGGTAAGGCATTAAGTACTGCATCAGGTTGGCCTAGCGCAATCAAATTT
CACCACGAATATGATGCCCATATCGCTTGTGAGGCCAGCTTGCTAGGCACATGCTTTAAT
ACACCTTATTTTTTACTTCCTTTCCCCTTCTTCTCTTCTTCCAATCATCTCAATCAAGTG
GAAAAAACAGAGATGGAGGGAAAGAGCAAAACGAGGACATAGAATAAAGAGAAAATAACA
GTATGTTTCACTTGCGCTAAGTAAACGCAGTAGTAGAAACCCAGAAAGATTTCAATTAAC
TACCCAGTTAGATGACTCAGTAGAAATAGAGTGCCCACAGCTATTCCGTATTTACTTCTG
CCATCAAGGGCGATCCCCTCCAATCAACGAAAAGCTTTATCTTTAGCCTGTTATCACACA
CATAGTACTCTCTCGCCATGGAATCTTCCAGGTAATTACATAGGACCCATCCCATGTAAG
TGCGCTGATGCCACTTGCCATCTGGTGCTAGTGCATCCACTAAGTCACTCATGCGTCTTA
GAGTCATCTGATCCTGCTGTATCTCTTGCTGCCAATTTATCACCTAGTGCTCTTTAACAG
CATCTGAAGGTATAATGATTATGATCATCCGTAAACGTGGAAGTCGGGCAAGTGCCTCAA
AAAGGGGAAAGAGATCAGGGCTATCTGCAATATCAATGGCAATGTGCTCTATAGGTAGCA
TGAGATCTTCCAGCTGAGAGTCTGTAATCGCGGACGGAGGAACTAGGAAGAGGGTTCGAG
GGATAAATAGATATTCCAGAGCTCGATCAAGCCCTGTGTAGACACAGCTGGAGCGGAGCC
ATTCGCTTCTCGCCTCTTTACACAAATATGTAATTGGTGGTTAACGACTATGCGTGGAGT
GCGGATAGTTTACCGTGATCTCGCACCAATCACTCACGAATGTGCAGACCGCTACAGCCA
GGTCTACGCCATTAAAAGCTACTCGCCAGATCATCAGGCGAAGCTCTATCAGGAGATGTT
CGAACTGAGGAAAGTTCACTATACCTGCATCTCTGTGTATGTCTGTGTATTTCTCTGCAT
ATTTATCTGAACGTTCAGCCGCATACTTGCCAGTTTCCTGCGTGCATTGGATAGGCTCCT
GCAACCTGAACCCTACGTAAGGTAACAGCATCTAGACAGTAACAAGCAGATAGTTAACAG
AGAACATAGTTATGCATCTGGAAGAATTGGAGACCTTATATATAACATCAAATTACATTA
ATGTCCTTATTCTAATGAGCTAGCAGGTCAGAAACGAAAAAAGGTTTACTATAAGACCTA
GCAGATCATAGACAGTGGTCTGACATGATACGAAGGGGAAGTCAGTACCAGGCGGTTCGC
GTATATTGAGACTATACTTGGTATTCATTCTGCAGAATCAATCTTGCCGACTAGAGAAGA
GATGCGTGACGCAACCTGAGATAATATCATCCCAGCTCTTAAGTTTCCCCAGAATGCGAT
CCATAACCCTTAGCATGACTTAATTGGGTCATGGAATTCGCGCATAAGCAATTGTTTAGC
TCCGTAATATATATACCTCTCAGGTGCTACCTCTCGGACCACTAGTCGTAGAATAGACTG
GCCTTCACAGCGCGTGTTGGCCATACGGCTCCTTTCCCTTCGACACTATGATAATATCTA
CAAAGCCAGCTGGGTACAGACGGCAAGTACCATGTGCTAAGACTTAGGTGGGAAATGGAC
ACAATTCAGGCAGTTTTAGTATATCATAGACTTGTGGAGTCAGGAACGAAAAAGTAATCA
ATGTAAATATACATTAATAACTAGTGCCTTCCTGCTTACCACAAACAGTCAGTCGTGATA
AATGATAAATTAGATGCTAAGGCACTGTATTATAGTATATGTGCATGTATCTGTATACAC
AGCGACTTACAGCTATGGTTGTTGGAAATAGGTTCCCTAAACACATCCGTTAACTTCAAT
AGATGATAGAGCAGTGAGTTTAAATGCGTCCTCCCCCACTGATCTCTACACAAAAAGCCA
GGAGCCAAGAGGCTCTTTTTAGATGCCTTACATAATATAAAATTGAACAGTTCCTCTTAT
AATGGCAATTGCTTTTATGTCTAGATACAAGAGAGCATTGATACTTATTCCTGACTTTAA
GTATCTTTCTCCAGATCCCGCGTCAACTATCAATGAAGGAATATGTTAGATACGGGTCCT
GTCCCAACTACAACAGTAAAGCATCGCAAATTTCTCGTAGAGTAGATCATCAAGTGCAGC
AGCTTAGGGGTAGAACCAGCGTTTCCCATAGTTCTATCACTTACGTAGATCGAGGTGATG
ATCAAGTGTCACTTCAAAGAAGGATCATAGAACTCAACCGGGAGAACGGGAGCCTGCATT
ATAAGAATAAGTACTTTACTACACTAGCTAACGATATATTAGTATCTCTTAAATCCTCAA
TCCAGTCTTATCTATTCAAAATCCCTGACGCTTTTCTCTGTGAAAACACTGCTACCTCGC
ATAGCAGCGAAATGGGGAGTAGCATCTCGCAAGCGTTCAGGCGCTAACGCCTGCATACTG
ACCCTCTCTTGAGCCTCAATCAGCGCAAGGCTTATATTTACGGTCCCGCTGATGCACAGG
ATCCTCAGGTAAATTTGATGTCTTCCTGGGGTTAGGGTGCAAGAAACCATCTATTACCGC
TGACTCCACACCTAATGTTGAAGTCTATGCTCGAGAAGTTGGAGATTAATCTCATAAGAT
AAAATGGGATGATGAGGCAATTAATCGCATTGAATAGAAAGCTCGTTTATTGGGTGCTGC
TGCGTTTAGTTTCTTAGATATGACAATTGGCTTCTGCGCTCCAATCGGTTGTCACGGAGG
CAAACCTCTTGATTGAGCAATTGAATACCGACAGGCGACAGTACGTTAAGGATGTTATCA
AGGTAGAAACAGATCCAGAAATCCAGGACTCAGGTATCGATTTAGCCTGCAGCTTAGATG
CCAAATATCACGCCAGCAACATTAACAATAGATTAGAGTCAAGACTATGGGATTTGGATC
TAAGTCTGAGCTATGAGTCTGATCGAGTGGAGTCAGTCTATAGTTCACTGAACATCTTAC
CAATGAATCAAGGAAGATCGAACACGGGAAAGAGCAAGGACGATCAAGGTCAAAGCTGGC
CTTACATAGAACCTCTTAGAATAGCTTATCAGCAATCTCAGCCTTCCCCTGGTTGTGATA
CTGCGTCATCAAAGGCTAAATTGAGGCAACGCCTCGCCATGCTTCATTATAAGCGCATGT
ACTACAGGAGACTAGCCAACGAGGCAGTCGTCCGATTTATACCTACAATAAAACACTACG
TTTATAAGGTCTAGAATCTTTTACATAAGTATAGCGCGGAGGAGAATAGACTCAGGGGTT
TACTCTAGCAGCAGATAAACCTTTAAACCACTCAGCATCCTAATAGCGATAGATAAGGAC
TAGACTTATATGCGTTATACTAAGATGGCACTCTATGTTAATACTGTACTATACTGATAA
TCGCCTAGATAAGGTCTCGTTTCGAAATCCATCACCTCTCCTTTTCTTTGTTCGTTTTGC
TATTTCTTTTTTCTTCCAGAATCACATTCTTTATAGTGCTACCTCACCAGTAATCAGAGA
GCATTTCTATGGAATATAACCTGTAAATAGAACAGTAGTAAGGGGAATACAATGTAGTAG
CAATGTGAAGTGTATAGATACTTATTAGTAGAACTTCATTTAGTCCATGACAGTGGAAAG
TACCTTACAGCCCATAATCACAATCAACGCTAACGTTTTCATAGAGGTAAGGGCAGGTTT
GGAGCTACAATGGAGAGGGAGCCTCAAAAGGATGTCCCGTTTTGAATTCACACTAAAAAT
TATATCCGCTGCTATTGTGCAGCTATTGTCACGCCCTCAAGTTCCGTGGAATGAGTGAGA
AAGGACCATTGCTTACATCTCCAAGTCAAGTCAATCTTGCCACTACCCTCAACAGCAACT
AACTTTTCGGAGAGCCTGGCAATTCGAGTTCGCGCTCAACAGAAGAAAGCAGCCATTCAC
ATAAGACAGAGAAGTCAAGTACATAAATGGACTCCTCGGTAGAGGTCAACTACATATCAC
ATTCATTGTGCGCGGGGATGAATATTAATACCGTCTCTTGACTTTCAACGTCAGTGCCTT
AAACCGAACTGACTTTATTAGTTTTTTTCCGCTTCTATCTTTCTCGTCCGCCAGCAAGCG
ATTCAATGGGAAGTAGCTCGCTCCCTAGCGTTCCTTCGCCACCGCGCGTTGCGCCACCGC
ACGCAATGACCGTTGATCAGCTACTCCATTTCTTACAAGAGAGGAGCCATCTTCTTACGC
TGGAAAATGAAAGATTGCGCCCACAGTACGAGTTTCTCCAGGCCTCAGTCGATCGGAAAG
AGGCTACATTGAAATGGCAACAGTGGCTCATCCGCTTAGGAGAGGAGCATCTGACCCTGC
TAGGGAGAATACTTCAAGGGCAGTCAACTGAGACGGTGTCGGCGACGGAATCGCCGCCAC
AGTTCATGGAGCATCAGTTTCGGCAACAGACCTGCAGCTCACCTCTGAACACACCCCCGA
GCCTGAGACTTGAGTCGAATCAAGACGGCGATAGTGCATCGTTTGCGGCCGGCGTAACAG
ATGATGATGGCAGACGAGGGATCATTCAAGACGATTTGGAAGTGATGCAGCGATGCGCCG
AATCAGAAGCCGTAGCTTATTTAGCATCCTACTGTTAGCTTCATTTGAATTGAGTAGACA
GAGATTGCCTTTTATTGTTTTCCCGGTACAGTAACCGCCTGCAACGTATAAACGTATATA
TCGGCGCTTCCTGCGGGAGAATCATTGAACGGCCTACGCATCCGTCTCTACCCGCGCGAC
CTAATCAATCTAACTCAGCCTTTGATAAGAAAACCCTTTGTTTTTCTCCCCAGTTGGAAA
AATGCTCCATTCGCCTAGCATCGATATTGTTTTAGTTTGGGCCTGCCCTAGGAGGTCGTC
ATGAGGGGACCGCGGTCTGCATTCCGTCTCTGTCCGGCCCAGCAAAAGGCGATTGTAACT
TTGCTTTGCAATTTAGAGATTCACCATGTTATTATTGCATCACCATCCAATTGTCTTTAC
GAACTGAAACGTGACTCGGTATAATATTTGTATGTTGAGCCATGTCATTAAACTTAGCCC
CCCGTCGTAACATGGTACCATTTCGTCTCTCCATGCATGTATAAATACATATGCATACAT
AAATATGTGTAGATATCCATTCCCAGTGCGTCCAGCTAGACCTGAGGATCGCCTTCGGAA
ATTGGCCTTTACGAGCCGTTATTTTCAGTTCCTCTGGTATTGCTCATCAGATTGGAAGGG
TCCACGGTAGAGTCCAATCCCATCTGCAAAGGAGCGCCTCCGCCTGTGGCCCCCTGTGCA
TGAAGGTTGGCCTGACCACTAATCGTGCGTACTATGGTCTCACTTATCCGTTGTGGTAAT
TGATTGTTGCTGTAGATCCCGTTAGCTATATTAGAGGGAAATTAGGAAGAAGGAATGCTA
CAAAGGGTAAAAGGAACAGAAAAGAGAGAGAAAAAATCCCTAGTGATCAAGTTAGGACTA
AGACGTACTCTGTTCTAATTTGCTTCAAGGCTTCCAAAAACTCGTTTCTCATTTGCTTCA
TGTTTTCAAGAAACTCTGTTCTCATTTTATTAATGCTTTGGAAAAAGGATTAGCCAAGGA
AGAAAGACAGAAAAGAGAAAAAATTAAAAATTAAAAAAACGAAAAAATAATAAAAGGCTT
GACGGATACGACGACTCACAGTGTGAAGGTTGCTTTCGATCTGGGGTAAAGCTAAGGTGT
CAGCTTCAAAGAGGCGCAATGATGTAAGGCTGACTCACTGCTGGTTTATTAGGACTTCCA
GAACATAACGGTCATCGTCTTGCGGGTCTTGCGGGTCTCCAAATTCTTCATCATAGCTAG
GTCTGTACTTCTTGTCAGTCTATCTTCGTTTGCGTGGTCCGTGTGATTGACGTCGTGACA
AGGCGAGCAAACCGAAGTACTATGTCAAACAATGTGGAAGAAGGCAAATATAGATGGGAC
GAGAACAAGTACAGTGACATTCAAGAGAATAAAGGCGGAATAAATGAAAACAAAGAGAGG
GAAAGTAAAAAAGGTCAGAGAGTGGGTAAGAGGGAAGGGGGAATGGATGGGGGGGAAGAC
AGAAATAGGACAAACCCTTCATCATAGTAAACCATCTCGTCACCTTGCTCGTCCTCGGGA
GTAGCTACACGCAGTGGCTGCCCACCATACGGATGATCACGAACGCCAACCATTCGGCTT
TGCCGAATGTTATCGACCGGCCGCCGATAGTTCCCCAGTGAACTAGATCGGACATCCTCA
GGCGCCTCAAGAGCAGTCCGTTTGTGCCTGCCCCGGGCACCCCTCTTAGCAGTACGCCGA
GCCGTCTGCGGTGCTAGCACTGGACGGCGCGACTGGATATAGGCTTGCGATGGTCTGGGC
TGTGAAGACTCCATAGAAAGAGAATTAGATAGAATAGACCAAGGCACTTGTAGAAAAAAG
AATGACAGAAAGAGTAAAGATAGAAGGGGAAAGCAAGAGCTGGCCGGTCAGGAGACTGAT
CGAGTGACTGAGGGACTGTGCCAGAGCTTACCGTGCAGGTGCAGCGATGAATGTATCAGC
GTCCAGTTCTTCCCTTCAACGCAGCTTTATATGTAGGAAATGGCTGTTACCGACAGTCTG
GTTCAGCGCAGGCAGCTGCGGCCGACGGGTCGAGTAAGCACCCAGCCATCATGGGAGGAA
GATAACCTTTCACAAATATTGTGTACCTTCCGAAAGTCCTCAGCAACGTGCCCCTTTTGG
ACTTTGATCGTTTTTGTTGAAGCCATCCAGAAATTGACAATGTACAGTCGCGATGCACGC
GTCCGTTTTCTACGCTTGCCTACCTACTGTCCTACTAGTTTGCATCGTTTGGCACCGTCC
AGACTTTGGCGTCATTTCGCAGGTGCCGACGAAGCGTCCTTTCTGGACCTAGGTACTCGC
GCTCTCTTTTTTTTTTTTTTTTTTTTTGTCCTTTCTCTCTTTTCCGAAATCGGACATTTT
GTCCGTCCGTCCTGGGACGACAAGCCGATCCCTTGCTTGGTTAGCGGTATATCGCTGCTT
CTGGTATGGCTGTTGAGGTTGAAGAACAATAATTTCGGGGACTCGTCCGCTCACTCCTAG
CGCGTCTCGATGTTGGGATCGTAGTGGATAACATAGGGCTATGGCGCTTTGGCAAATACA
ATTAACTGCCCCATTTCTCAAGGGTGAAAGCGACTCCGAAAATCTTCGGACGGGCACAGG
TAATGCTGAAAGCTTTCGGGGCCATCCTATTCTGCTGACTCGTTTCGTTGCAGATCTTCT
GGCCGCAATTCGCTTCCGGCCTGGTTTGACCCCACATGCACAACGTCAGCCAAAACGGGC
TGGGGGCCGTTGAAGCCAAGTGCGGTTCCTAAATCCAATTTTAGCTCGGCAGCTGTCGCA
CAAGGCAACGCCTACAGTTTGAGCATGTCATCCCACGTTGTTAAGCGGCATGGACCCATC
CATTACCCAATCACCGCTAAAAGAGACTTGGCTATCAGCTCAGCATGCTAAAACAGCAGG
ATGTACTAGAGCCTCCAATCGTGGATAGACTCAACCAAGGACTCAAAACGACCCAGGACC
GAGAAGCCAGGTAAGAATAATGATAATAAAATATAAATAAATATAAGTAAATATAAGTAA
ATATAAGTAAATATAAGTAAATATAAGTAAATATAAGTAAATAAATAAATAAAAAAAGAA
CCTCCGGATTCTTTCACGCTGGTGTAGGAGTGCGCGCTACCATGCCGATTGATATGTGTC
GCAGGATAGGCATGATCTACGGCCTCAGAAAACAACTGTGTCAGTGATCTAGCTGTATGC
TTTACGTAACTCTGCGGAATGGAATACGCCGAACGAGAGAAAACTTGACAACAATCAATC
AATGCATTTGTTTGCTGCTGCTCATCACCTAGAGGAGTCAACTGGAGAGACTGTTTGAGA
GCAAATAACCTACGGCGGCTTACAGGCCATTCTGACACCAGAATAAACGCGTGACAACTT
GTCCAGCGTTGACACTATGAATCTAGAGGTTATGAAAGTTAAAATAAAGCTCAAGGTAAG
GGAAGAGAAAACCCAACGCCAAGTGGAGACGAGGAGGCACGCGATGTTTGGTAATCTACG
ACAACGTCTTGACACCCTCTCCTAAATAAGTTACTTGATTTTCTAGAAGGTATCAGAATC
CGAGGTTCTTTGAGATCGTATCATTCTATCACACAATTAACACGAGATAGTACTTGGTGT
ATTGTCAAGTCGATGGCTGGTCACTGTTGTCGTTGTTTTACAGTTCTTGTGGTTATCTCC
TGTCACAGCGAATACGAGCCTTCCTGCCCTTCTCTGGTGGAGTTCATCATTAACTCCGCA
AATCAAGTATGCCACCAGCGAGCGACAGCTGACAAGCCCGTATAGAGCCAGCAACGGTTT
CGTTATCTCCTCGCCCGGGCCATTCTTAGGTCGGCATCGGGGCCGCTTGATTTTGCTTGT
TGACACAGATTCTAACAGCCATGATACCCCTGTGCTAGTGCGCGTGCTGTCATTCCGGAT
AACTTGCCTAGCTTCAGTCTAACTTAGACGATCTACGTGGTCTGGCACCAGTTCTTCAGC
GCCTCGCTTTATTCGACCTCAGTTGCTAGTCAGTGTTAAATTTTAGCTTCTCTATAGTTC
ACATAATATCCCGCAATGTAGGGCGACATTCTGTTCATTCATGATTCATGTGAAGCACAT
CATCGAGCCATGAAAGCATAAAAGTGGATAGATAGACATGCAAGAAAGCACAGACGCAGA
CAGGCATATTACGAAACGTAAAAAAGGGGAACGACAAAAAATATATATATAATAAAAAAT
AAAAAACGATAGAAAAAAGAAACAAAAGGAGGGGGGGGAAAGCCGAAGACCGGGGAACCG
GGGAACCGGAACCACTTTAGCATGCGGAGTCATTTCACAAGTTGTTTTACGCGAGCGACC
CCACGAAACAAGATCCTCGCCAGGGTTTCTTCTGCTCTGTGAGTGCGGACTAAAGATTCC
TTCAACGGTGCGAGAGTCAGGGCCTTCGCGTCGACACTAAATCAAACGCCACCTGAAGGG
AGCTACGCTGTGCCATAAACGCCCTAGATCATCAGCGCAATCGTGCTTAATCTCTGAGCA
ACAACGTCCGCTTCCGCCGCGTCTATTTTCCGCTTCTCTGATCAGTGACAGCTCCAAAAG
TAAAGTGGATCAAGAAGCCGTTTTCGCTACTCAGGTCGGGACTTTACCTGCATCGCGGCC
GAGCCAAGCGACATCCTAAAAACAGTCACCCAGCAGGAAAGACGGAAAAGTCAAAATAGA
ACGAGGTGTAATGGAATCTCTACCGCACACACAGTTCTCAAAGACAGTCATTGCTGCTGG
CAACTACAGTTTTGAGCATGCGATTTTTCCTACCTCACAACGGACTTGCAAACTGCAGTA
AGCCCCGCGCAGTGTGTATGGGTAGGTAGGAATCCAGACGGTATACGCCGTAATTCTTGG
CTTAACGCACAATAACCAATCATTATGCTTGGGTTTACGGCTTGTGGAAGGTCACTGTAA
GGCTGACTCGCATTGAACGCAACTACATTGGGACTAGTGCTTATGCTCGCATACACTTTC
TAGGTACATCTCCTGTGCGGCTAAGAGTAGGCTTATAGGCCAATTCTGCCACCTAAAGTG
GACGATATGTCTGTCTAAAAGGTAGATATATGTACCTCCAGGACTCAACTATCTTAGAAA
TAGAGAGAATGTTGTCGCAAGGAGGAAAATGCCTATGCACTATACTGTACATTGAACTGT
AGTACATCCAGTGGCGCATCGGACTTGACCATTGGACAGCACGAGACTACAGGCTACCCT
ACACTAGCTAGCATCCTACATTGGCAGAAACGTGCCGCCAAGAGCTCAAGGCCCGACTAC
CCGGCCACTAGAACACCGACGGAACAGACTGCAGTCATTCTTACTGAATGAGGGAAAAGG
TCGAAATAGAACGAGACGAAATGGAGTCTCTACTGATTATATGGTTGCCAAGTCGGTCAT
TATTGCTAGCAGCGACCTTCAATTGTAGAAAGAACATCCAATCGCGTACTGTATCGCCAC
TTCAGCAAGTGACATGAAAACTACCGCTACCCTATACTTCTACTACTCCTACTACTACGA
GCTAAAATATACATAACGTAACATAACATAACATAACATAACTACTACGAGCTGGTATTT
TACAACGGCAGAAATGGGCCGTCACAGGCGTAAGCCCTGGGCCACTAGATCGGCGATTAA
AAGTCCGTTTTGACCGTTGCGGTCCCCCACGTGATGTGGATGCAGAATATGTCGATCCTA
ACTACCGATGTAACCTCAGCGCTGAGCGGATTGCATCTAAGTGATATGCGGAAGAAGGGG
AAGGCGGGAATAGAAAGTTGAAGAACAAAATTGACAGAGGACATGTAAAATCGAACCCAC
AGTCAGGGTTTGAAAAAGATGTTGGCTCTAGCAGACACTTGATCCACCTCTACCATGGAT
TTGCGTCTCATATTCCTCGTCCATCCTCTCGCTCCAACCGTGTTGACCTATCTCAACGTC
GATTTCGTCCCGACAGTCTGGCACCGTGATGGAGAGGTGGAAATTAAACCTGGATTGCCT
GAGGACTTTTTGCAACGACCATGGAGTAACACCGACATGACCCGTTCCGCTGCACGACGA
CCGACCAACGGCCCTTGGCAAGGCAAGTCTGGAAAGTTCGGCAATGGCTCGACAGCGAAA
GAAGACCGAAAATGAACTCGAATCAAGACATTGGCCTGGCAAGAAGAATAGCGGGCGAAA
TGGGTCGTTCTGTGCTGCAAGAGAGTCGCGAGTCCGGTTTGGGACAGGACGATTCATCCA
CTTAATTCCGCCGTTCGTTCGAAAGATGGTCTACATTCGATACATACACAGCTTCCATAT
CTTGGAACAACATTGAGACCAAGACGATACTGTTTCGTCTCTGCTTCCATTCCGGCTGAA
GAGATAGACATGGCGCCTCGGAAGACTCGTTCCAGGTCCCCCCACCCAGAAGATCGAGCA
TGGGTGAGCCAGACCATGCGCAAGAGAGGCATGACGGCGATCAAGAAGAACTATCAGTTT
GGCAAAGACTGCGGTACGATCGCCGTGCTTGCGTTCTACAACAAGATCCATGGATTCTGG
GACGGCTCAGTGTACACCCCAGAAGGGGAATCGCTGCCGGAAAACACAAACGACGTGGTA
GGTTTAGAAGTATAGAAGCACGGAAGGCTGAAGAAGCCGATTGGGCAAGTCGCTGACCGG
GATGGTGGTTACAGATTCACGATATTTGGCGGAGGCAGGTTGTGTCTAATGGCGAGCTTG
TTCTGAGGCCAGCGAGACAACGGAAGCAGGCGGCCAATACGAAGCCGTGCCGGGTCACCA
AACCAGCACCGAAGCCATCGCCCCGTGTACTCAGTCTTCGCAGCAGAGGTCGTCAGGGCG
ATGGCTCATCAGGGTCTGGCGCCTCACCGACCCAGCCGCAAATCATCGTCGCCGGCGACG
GCGAATCCGAAGCTGAAGACGATGGTGAGAGTATCTGGGACGTTCCCGCCAGTCCAGCCC
CGAGGGTGACCCGACGCCGGGGTCGTGACAATGCCGCCCCCGGAGAGACCGCGACAAGAA
TCCGAAGGGAAGCTCGCCTCGACGCTTGCGCGGATAATGTTGTTCGCGGTGTTGACAGTA
CCGACGGTCATATCGACGGTCATATCGATGGCAACGACAGCGGCAACGGCAACGGCGAAG
ATGATGACCATAACCACGGTTACGGAGGCGGTGGTCGTCGTCGTGAGGTTCCCGATCGAA
GCGAGCCGGCGGAACTAAACAATGCTGCCTCGAGTCATCTTCATGATGATGTACCAGATG
ATCAGCACACCGTGATGCCATACACTTCTATGGCAGACGAGGATGCAGAAGGCGAGCCGT
GGTGTGAGCCGACCGCACCCTTTGCTTCCATGGCTATGAATGGCCAGTCGGATGATGCAG
TCCAGCGTAGTCACGGCGATGAGCCAGGATCTATCGATCTGACGACGGCGATGGCAGAAG
ATGACTGGATGCAGTCGGCTATGATGGGCTTTGGCCAAGTGACAGATTTCCCTGGCGCAC
ATCACTGGGGTGACATGCTGGAATTTGATCTAGACAACATGGGTATGGACATGAACGTGG
ACTTGGGCATGGAGATGATGGACCAACTTGACAACGGTCACCTGCCCATCGATATGATGC
ATCCTCCCTCAGCCGACCCACATGTCGTCCGTCAGGCTCTCATCGAAGCCGAGGGAGGTC
TGGGCGACGGTGGACTGGCGAACCGCGACACCGAGGCTATTGCTGATGCTGGCAATGACG
CCGCAAAAGTTACACAGTCCACGGCTGCGGCAGCCAGCGACAGCCACATGCCCTCCGCCC
AATCGAAGAGCGCCATTGAGATGCAAGCGCGGACTCTATCAGACGAGACTCGTCCTAGCC
CGCGGTCGACCGCTGCGACAGGTTGGCCTGACAGTTCGAAACATACCACGACGACGGCAG
AGGACAGACCGCAGTCGGGTCACTTTGCTGGAAACCCGCTGTTATCGATCATCACTAGAG
CATTGTCTCAGATGAATTGTTGCGAGGATGCTGGGCCAGATATGAACAATAATACAAGTT
GGCCAATGGGAAGTCAGGGCATGATCGGTATGCTGCCCGCGATGCCGGCCTGTTGAGCAT
GAACATCAAGCGTACATCGGTCTTCTTGACCCGTCTTCTCTGATGTGCTCGTAGTTGTAC
TTTCTTTCTCCTCTCTTTTATTCATTCAAGAACGAAAATGAAGAGGGCAGAAAAGGAACA
GCACGATACGTTTTGATGGATGTCTTGATGGATGCCTTGACGGATGTCTCGATGGATGTC
TTGAGAGAAAAAGATGACGAGATGCGTAGAAGAAGAAAGAAAGAAAGAAAGAAAGGAACG
ATAGATCAAATAGATTTATTTATTGGCCTAGGTACTGTAAAACTAATACGCCTGACGTTG
TTCCATAATCGCTCCCGCTACCTAGGATGCTTCTTACCGTTTAAGGAACAGCCTGATTCT
GCATCTGGTTTGGTGAGAAGTGCACGTGCACAGACGGTCGTCGTAGATGTCCCAATACAT
GTGAGACAATTAGCAAAATCTAATTCATAATGTCGGAAACACCCTTATGTCTTTATGCCA
AGTACTCATACTGAGAGTTGCCAGGATATAGACCATGGATTGCTTCAGTGGGAGGAAGAA
GCCAGAACCAGACGAGCATGACTACATGCACAGGATGAACAGTATCAAGCTCATAGCGCT
AGAAAGTAAGAAAGGCCGTCAGCTCCGTCTCGTTCCATGTGGCTAAAACAAAGTCACTCG
TTTGCTATTTAAGCCCTGCTCGCCGTGCCGATGTGAAACTTGTCACCTCCGCATCCTGTC
CGCTCTCAACCTGGCATGCATATAATTGGCTTGATGCGAAAACAGAACGTAAGGTCACCA
CCTGCCCTACACTCACTATTTCCGCGGAGAGAAAATCCTCAGACGCTTCGTCAGCAAGAG
AAGACCGAGAAATTTGAAGCTAATCGAAGATATGATACACAAGTGGCCGGACAAGCGATG
GATACTGGCGCTCAGTTCGAGCCGATGGATATAGACAATGAAGAGGCATCGAGAGACAAC
GAAATGGGTATTCCGACGATCGTGTTATGGCCGTCGTCGGATGATGATGTCGATATGAAG
GACGCAGAGGATGTGGAGATGACTTGCGCCGAGAGGAGCACCATTACAAACAACCACTAA
GCGCTACAATACTATATATGAATACTTCCGACTTTATTGTCATCATAGACTTCCTGAATT
TTTTGCCCCCCCCCCCCACTAAATCACTTGCATTTCAAACCGCCATAGTGAATCTGGATC
ATCAGTATTCGTACGTGACAGATTAAAGTCACCCTTGACTTGGGGGATGTATATTCTGCA
GCTCTGTGTTTAAGCCCATTGCCGACTGGTATTGTGATCCCAGCCGGCCAAAGCATTATC
TTCTCGATGGCTCTACACTGGATGGATTGCTCAAATCAGATGGAAAGCGCAAGATGCTCA
ATGAGGTCCTGCTATACCTGCCGCAGAAGCATAGGAAGAGAGACTTGCGACCAACGGCAG
TTATCCAGGGGCTAAAATAGGATTAGACGTAGCTCAATTGAAAGAACGAATTTTCAAAGT
TCGCGTATCAAAAAGGGAAGTACTTACTGTACGACCAGCTAGGTTCAGAAATTGAAAAAA
GGCCTATTGGATCCCCCTGGAATGCTTAAATATGTATTATTGCCATGTTTGGCAATGTTC
TTATCAATCACTCTCTAGGAATCGATGGCTCGTAGTGAATACACTAGAATTGACCAGAAA
AGAACTCTGCGACGGCGCATTGTGGATGAGACGTATGGCCCTACGAAAGAAGTCAAAGCA
TGGGAGAGAATCAAGAGACTAGTGAAGGCACCAGATAAACCGCCAAATCTTTACGTTCAA
GTACCAAGTAGTGAATCCAATCACAGGATCGATGACTCCATGACAAGTCATACCCTCGAC
TCGCTATCGCATGCCGTTGAGAGCAGGGTCGAGCCGAGAACTACGAATGATCGTAAAGAG
GATAATAACATATCCATATCCATCGAGTTTACCCATAATCATCCATGTCGAGAAGATGGG
GAGGATGAGGACCTCTGCTGCCTGTGGATCCCCTCAAGTGACGATGAGGAAGATGGAGAA
GCGGCGCATGTCGACGCGGTGTCCGTGACGATGTGGCCTAGGCGGACTTGAACTGTATGT
ACTTGGTCTAGTTATGACGAGTCTTCTTTTCGCACAAAACTAGATGGTTATGTCTATATG
TTAGCTTGGTGAAGTTCGGCTTTTTAGGGACTGGCTCGATCGATTATCGGTGAGGGAGCA
TACGTGCTTCAACTTTCCATGCTGGGAAAGAGAGGCTGGTAGCCAGAACTGCTCAATTTA
CAAATCTAGAATTGGCTTTTTTCTTTCTTTCTTTTGTCTTCTTCCTTTTTTTTCCTATGG
CCGAATTGATTTGATTTGTCGCAAACATGCTGTTCCCTTTCATAAGAAATAAACCCTCCC
TTCCTTATGTCTTTGGCAGTAGCATCATCTCTTTCCACTTCTCATTATCCAAAGCACTAC
CCGAGAACTCTGGAATCCGAGAAGATAACACGAGAGCATGCCACGGATTTCTCTGGATCT
GCCGACGCATCTTATTGATGTCCCGGCTGGTCGTAGTAGTGGACGCTACTACATTCCCAT
ATATAATGTAAAAGACTTCCCAGAGCGATTTCTATAACGATCCTCAGTCATGGGTGACTC
ATATCACTTACGACCTACCAGATCCCTTTTGGCGGTGCACGAGAACTCATAAGTTACTGG
TTACAAGAATGTCGCGTTACAGATTGGCAATTTCACAACGACGCCAGCTCAGGATGGGTT
TGTTTCGAGTACGAAAAGGACTTTAAAATTGCACTTGGTTTGTATTCACGTTGCACTTGT
CGCCCCCGTTTGACGGTGTCTAATTCGGCGATGGTAGAGATTCTACAGGAAGTGAAGCAA
CTTTACCCAAAGCTGGAATACTCAGCCGTCAACAAGCTGAGGAGCATCAAGCTCGAGGTT
ATAGATTGCACGTTGACCCAGCCCAGGTTTGCCAGGATATACTCTAGCCACATCAAAGGG
TCACTGCGACGCTGGGACGATCTGATCGACTGGATTAGGTTGGACCTGCCCAAAGCTAAG
GTCGAGCGGACGCAGAAAATAATGTTGACAGGACTATCGTCCCGTCCAAACATCCATGAA
CTTAACCATTGGATGTGTTCGAAACTCGGATCAGACTGCCTGCTGATTATTGCCTCACGC
ATCGCCCGGATAGGCATGTGTCGCGCGCTGGTCTTTGTCTGTACGCTCGCCATGGTGAAG
GGCTTGTCCGAGGATAGAATATACAATTGTCTCGAAGGAGTGATGTTCGGCAATGAGACC
GTGAGAATTCTGGTTGAGCGGTCTGATGGCCAGGCTAGTGCAACGGAGTGCCAACAAGAG
GCGGCACCTCTGGTTGTACTGGGATCGTCGAGACTGCCACCTCATTGGCCTAGTATAGTG
TCCAAATAGAATCACAGCCTGGAGAAGATAGACGAGGATACTACTTAGGAACACTCGATG
AATAGTGTGCCGCACCTTGATGTCCGGTGTCAGGGCGAAGCCTTTTCAGATCCCTAAGTA
CAGTTCTGAAAATGCCGGTACAAGTTGGAAGCGAGAACAAACCACACTACCACGATCTCT
CGGTCGAGGAAATCTCTCAGAGGGCAGGTAGTTTTGCTGTAGAATCCTGTTGTTTTCCGA
AATCCAAAACTTGCTGTTTGCAGTACGCATCGTCCAGAATGGATCAACCTGTATCGTTCA
CATGGATGGAGCCCGCCCCACGTCTAAGACTTCGCTACATGTATCGTCCAAAATACACCT
CTACGGTTCTGTGTCCTCATAAGTAGCATGCTGGAGTCAAATGCATACAGATATGTATGT
AGATATAGTAGGCTATACTGCAAGATAACTTCGCCATTCAACAGCACCACAAGGAAACCG
TATCGGCCGTCATACTCCTATGCTTGCGTACTGTATGCTGCACACACTGCCAACACTTTT
TATCACTTGCAAGATAAAGCAGAAAGGCTTTATACAATGACAGCACCTAATTCTTCCGTA
CATCCTGGAACTCATCAGCCTCACCCTCTGAGCATTCAAAACATGGTTCACCCTGTGGGA
AACCAGGGGCTCTCATCTTGTAGCAACACTATGGTGCAACAGTACGGGTTGGTTCCTGCC
GCGAGCATGTATAATAATCCCGGTATCTTGCAATCCGTGGATGTCCCGTTAGAGAAGCAT
CTGCATCGAAAACCAGAAATGTATCAAAGGGTCATGACAGGACAAGGGCAGCACAATCCA
GAACAGCAAGAGCCAGGACCGTTCATGTCCGCTCCTATTCGCGAACCAGAGGTACCAGTG
TCGGCTTCAGCCTGGACCAGAAGCACCAAACATCGGCGGCTGAGGCCAGGAGGTGCGCCT
GCGGCACTCGGCCACCGGGGACCAAGAGCATACAACGGTCAATTACAAATGATGTCTACA
TGGCGGTTTCAGGATCATCAGGGAAACCAGCCGCAGGGAGGCTTATCACACCATTCTATC
AAGCATCGCATTACTCGAGCCATGGTCTCGCACCGCAGCGGCGTACCAAGAAGCCCGGGG
GCCCAGGCAAGAAATGTCGAAACGGATCGCCATGTAGAATGGCGTCAACGTCCACTAGTA
CGACGCGTACCTTTAGCTCTTCAACCTCGACTCCCCTCTATTCGATCGCTTATTCCCGGA
CTCCCCAAAACCTTTGCAAACCTAACAGAGGCGTCGACAGTACATGAGACAGTGTACGAT
GCAGGGAAACGGCAAGAGTAGATGAGATACAACACCAAAGCAGGCATTTGACTGCAACAG
CGACCCATGTGCAGTTATCTTCTCTTGTTGATGCGCCGACTGTATTCTACACGATGGGGC
TATCTATATAATCAACTCTATACTATAGACTCTAAGTCGCTACAGAAGTAATTAATTAGA
AGGGATAATATTGACGTCGGATCCTGATCTTGTCATTTGCTATTAGTAAAAGGTTGAAAT
ACAGGGTCGTGTCATGGCCCTTGCTTAGGTTGAGGATGTACTATACTCATTTGGCCAAAA
TCAAGAGAGGAGAGAAGTCAGAGGCAGGATTGATTCTTTTCATCACTGAAAGAAAAAGAA
AAAGAAAAAAAAAAAAAAAAAGCCGATGATCCTCTGTTATGCTCTCGATACAGCTAGTCC
TGTACGTTGCTGTATCTTGATACGAAGCTACTGTACGTCGTCTTAAGCGATGACAGTGGA
AAGTTGAGAAGGCAGTACCGCAAACGTCGCACCACCATGCCTGGGTTCATAAATGATGTC
ACGGTATTTAGCTCCGGCCAGGAAGCACTCAGCATGGTGGCTTTCTGCGCACACCATCAG
TACAGCATTCCCTGACCTGATCACTCGCTAGTACTGCCAGGAATGCTCGCTCCCGCCCGG
ACATCCAGGCGTGCCATACACGCCACCTACCATCCAGAGAGCAACATCGACAAGCCACCA
AACCCCACCAGCACCCAGAGTTAACAGCTTAAACACGGCTAGAGGCCAGTGGTGGGCGTA
GAACTGATCGATACCGAACGATCCCAGAAAAAAAGCAAGAAGCATTGCCGTTCGTTCCTG
TCGATAACACTTGGCGGTCGTTAGACGTTCGTCAAATCCTCTCCAAGACCTCTTTGCCAA
GTCAAAAGGCCTCTCGATAGCAACTGTCCATCCCATAATTAGCCACAAGATGGTCGCGCT
TATTAAAGTCAGGCTAAAACAACATACCGGTTATCCCACATGCAACGATGATACCCAAGA
CAATCACCGAGTAGACTGTTACAAACAGCCTCCAGTGTCTCTCGATGAGAGCTATGCCTT
TTCCGATCCAAGGAGTGGTTCCGCAATGTACAGGGTGTCCCCGAATAGCCCGGGAAGGAC
TCATAATCGAACTGAGCGTCATTTGCGTGGGGTAACAGCAGCAGCGACAACAGTAACAAC
AGTAACAACAGTAACAACAGTAATAACTGAAACTAGGGCTTAAAATTCCCATGGGTACCC
AGGCTTTTTAGCCAATTAGGTCTTATAATTAAGATTTAAGGTTGACATTAGCTAATCAGA
AGCCTCAATTTAAGGGATCTAATTGGCTCATTTCTTGGGTACCCATGGGTGCCCATGGGT
ACCCATGGGAATTTTAAGCCCTAACTGAAACAGCAGTAATAGGTTTGAGCAGACGTAGAC
CTACGTAGCAGGAATTCAATCAACTTGTCGCCTTTCAAGCCAATCCAAGTAAGGAATTAT
AGAGAAGGTTGCTGGTCAATAGAGGGCGTTCTGTAGGCGAACCTGAATCATCCTCTGAGA
TAATCCCACTTCGGCTGTCTGAAAGATCTGTTCGCTCCCAGTATACTGGCTGCGATTTTT
ACCTCTTGTGTTTGAATACGCTATCTGTATTCTGCTCTAAGATGTTATAGAGTAAATCCT
AGGTCTGATTTCAACCTCTCAGCCTATAATTCTCCTTCCACCAGTCATTCTTGATTAGGA
GCGGCTGGTGCGCATCTGTGAATTTTAGCCTATAAGCTTGGCCTTATCTTGGGATTAAAG
CTTATAATAGATGAGGGCAAGCCTATTGCTAATTGATCTTGTAAATGATAATGCATTATA
GCTTGAACTTTGATTATCTTTGTACTGTAGTGCTATATAGACTGGGTCATAGCATCATTG
TTGAGCTTGAAGTCTTATCGCTTAGCTGCATGCTGGGCTTCAGCAAAGGCTACTTATATA
GAGAGAGATAGCTATGATGCAACTTACTATTTCATTCATATGAGATACGTTTGCAGGCAA
TATTTCTTATCTACATATATGCTGTAGGCTCCTATGTTATTCGGGGATTACTGTAATGTA
GCACAGCCATTCACGCACATATCCTTCGAAAAGAAATAGTGAGAAAGATTACATTGAAGC
CGATTGCACCTCTATACTACATATCTCCCGAGGTCAGTTACCTAATCATACGTCTAAGAT
CCGGCCATTTACAACTCAGTTCGTGCTCTTTGAATCGGAGAATCCGCGACCTACGTTCAA
ACCAGCAAGTTTAGTCTGTTTCTTTCCAGTATGACTAGCATATGAACTCACTCCTTAGCT
AAGGCTGATGAAGGGAGCATGAGCATTTATCTTGATATGGAGTACCAGGTCTATTGTTCC
AGTCTAGCCCTTTGATATTATCAGTGTTTAGGTGGGCTATGCTAGCTAGTGTTTTGATCT
TTCTCTTAGCCTAAATAGATGCTATGATTATAGCGATGAGAAAGACTAGTACTTTAAAAG
CGAAGAACGCGATGAGTTCGCTTGGGAAGTTGTTGGTATACCAAAGCAATAGGCCCGCCA
AGGCTTCCAGTATAACGACATCAAGCAAGAATAAAGGTACCTAAGACATTATAAGATCCA
GCCTCTTGTATTGACCCTTGATTGATCAGAGAGTGAATTAAAGCATAGTAGTGATAGCAA
CTGTGAAGATCATAGTGATTGCTATACTGGTTAGTAGAGCTGCTGCTATAAACCTAAGGC
TACTTAAGCTATCTAGTTAGGATAGGCTAAAGATTATTACCCCTAGAGATAAAATCGCTA
ATTAAGCAGTAAAGAGTAGAAAGCTATTATAAAAACATATAACTAGTTAAACAATAAATG
CCTAGTGAGGATTAAGTTCTTTATTTATTGTAGGCATTAATACACCTTAAATGATTCAGT
AAGTAAGGGAGGGAACTAGATTTCTTTAAAGACTTACCTTTATATATGTCAGTCAGAATG
GAAAGGGCAGTAGTTGAGTATCCAAATGGAAAGCCATGTTACAAGTGGGAATTCATGCAT
TCGGCAGAGCGTTGTACATATACGATCAGCCAAGAAGCCAAATAAGGAGATAGCATGTGT
TTCTTGCTTCCCTTTCTTCCCGCTTCTCTTTCTGTTTTCTTCCTTTCACCTTTCTTCATT
TTCTGGCTGTCTGAGTAGGCTCGCCTGTCAGTATATCCCCTACTGCTGAAGCCTCCGCGG
AGTACAGTCTACGAGATAGCACATCCTCAACGGAATGGCCATAACTAGCCAGTCCAAACC
CAGACGCTTTCATCTATGGATATGTGAACTTTTTGCTTGGACATGCAATGAACTCACAAC
ACACCTCGCTTTTAGCCAAGAACGCTAGGTAAGGAAAACGTTCTCCGAAACTACCGTCGA
GGCGGACGTTCACGACCTCTAGAAACACTGAGATAACGAATCATGTAACCCTATCAGACC
TCGTGACAGGGCTTTAACCAAATACAAGTTCTAATTGACTACCAAACAGCTCAATAGAGC
CACTTAGCATTGAGACCGTTCATCACATTAATGGAAAGTGGCAAGCCGATGTAGGACGCA
TCAAACAGCACCACTATCACTTCCACCTGGGCTTCTTCCCCATCATATAAGAAAGTAGTG
TGGTTACTTGTCCAAGGACCTTTTCAAGTCAATAGTGCGGTCGAAAGGTGCCCAACAGAC
AGCATATCATCTCGAGAGACTCACATCAGAATGACGAGAATGCCATGTTTCTTCTATTCA
CAACCACCCCAGCCTCAAGCAGGAATAGGACTAGGAACTATTCTTACCATTTACATAACT
TGCATCATCAACGGTATGTTACTGAAAACTTTTAGTCAAGGGAGCTAGCTGATAGGCAAT
ACTAATCACCGTCATGTTAGGGTTCGACGTAAGTAACGTTGCCAACATCCAACCACAGCT
TTATGAGACATTCGGTCATATCGAGTTCCTTCCTTGGATTGGGCTCTCTTACTCCCTTGC
CAACTTTGCTACATTGTCCTTTGCTCGCAAAATCATCGGTGTTTTCAATATACGTTACGT
GTATATAATCAGCATCGCTATATTTTTCGTTGGAGCGACCCTAGCCGGCGTGGCGGGCAA
CATCTCCACGGTCATCGCTGGCCGAGCGATCATGGGGATTGGAGGCTCAATCTGCCAGAA
CTGGTGAGTGAGAGCTTAGTCCTCTTCATTTCGTCCGTCTTTGCCCGTCCCATGTGGCGC
ATACTGAATGTTTATTGCAGTGCCATATCATACTTTGCCATGTATGCGACCGATAGTCAA
AGTCCTCTTCTTTATGGCATCATGAGTGGGTTGTGGGCCATTGGCCTTGTAGTAGGAGGC
CCAGTAGGCAGCGCCTTTGTGCAGAGCTCTGCCACGACCTGGCGTTGGGCCTTCTTCATC
AATCTACCTTTCCTGGGCCTTGCCATCATCTGCGCCCTGATTTTTGTGCCAGGCAGACCC
GAAACCAATAATTTGCCTCTCCGAGATCGCCTTGCTGATATTGACATCTTGGGCATTGTC
CTTCAAGTAGCTACAACCGTGCTCTTCGCCATCGCGGCCACCTTCTCTGGCCCGGTATGG
GAATGGAGCTCGGCGCCCTGTATCGCCATCTGGACTACGTTCGCTATTGTTCTTGCTGCT
TGGTTTGTTCAACAGCTTCGCAGTTACCAGAAGCGACCTGATCATCAGGTGGTCCCCATC
ACGATCATGGCTCGGCGTCATATGATACCTCTCTGGGTAGCATCAGGTTGCGCCGGTGCT
ACGTACGCCATTATGCTCTACTATATGCCGCTGTTCTATGCTTTCTCCAAGGGGCCGGGC
GCGCTACAACAAACCGTGCGTCTGTTACCTTTCATTGTCCCTTTCATTGTCACCGTGGTC
ATCATCGCTGCTTGTCTCCCAAGAGTAAATCACTACGGCCTAATCTACCTCGCTGGTGGT
GCCATCACACTCGGATCGGCAATAGCCCTTGCCACTACTCTTGCACCAAATGTTGCCGAA
AGTAAGGTTATGGGCCTCACAGCTCTAGTGGGCGTGGGACTTGGCCTACACTTTCAACAC
AGCAACGCCATCTCGAACAGGATTCACAAAGACCTCCGAGATCGAATTGAAGGCGCTGCG
TTTCTCAACATGAGCTTGATGGGTGGTATCTCTATGGCATTGATCATTGCAGGCGCCGTC
TATGAAAACCGCGGCATGTCTTTGCTAAAGTCGGCTCTTTGGTCATTCGATTATGATGAA
GGAGACCTGCGCGAGGCACTTGCAGGCGTCTCGCGGGATAgGGGGGGAGGAGATGAGGCT
CATCGTATGATAGCGTATGGCGCTGACGCAACATGTAAAGCCATTGCTCTCTTGTTCTAC
ATTGTCGCCTCCAGCGGCGCTCTTTGCTTAGCATGCGGCGTACTCGCCGTATTTGGCCGT
TCTCGAACGAAGAAGTCGCAATAGGGGATGTATGTTACATAAGCAAGGATCAGTGGATCA
TGGCAGAACGGTACAAAGGCTGGTAGAAGGGTCATAGTGGTAATAACAAGATAGAAGCTA
TTAACTAATTACCCGAAACCTTAAGAAGACCTTGTGCCAACTAGGTTAATGATCCTGATG
TGGTTGTTTGATCAGGCGTCGCATGGATCTTAGCCGGCACCAAGAGTCACGGTCACACAT
AGGATACCAAGGAATTATCGCCTTCTGCTCCTCCTGCCTAATTCAGCCTCGATTCCCGAA
TCATACCTTAAGGAAGGCTGAAAACGAGTAGTGTCGTGAACGGGTATTATCACGTACCCT
AGACTATTGCAAACCGGGATGGCTAGCATAACCTTAGGACGTCTCATCCGAGCTCGATGT
ATCAGAATATAGAGTAGATCGTTTACATAATCTATTATAGACGCGGATGTCGTGTAACTG
AAACCCTAGGCTAACTCTAAGTTGCTGATCTAGTATATTACTTACTGAGTTCGAAGTATA
TAAGAGACATATTTTGGAATTACCCCCCAAGTCCCCATTTTAGCCCTGCTTTCCATCCAG
AGCCAAGCAGCCACTTAATTCTTCGCCAAACTGGCTTGAAATCCTTAGCCAGATACCATC
AATTATTCCGATATTAGTCGCCCTTCACAACGTCGTGTCAACTGCCGATTCATATGCCAA
CGCGATAATGACGCAACAATCTGAGAACAATGCTCTCAACTTTCATGAAGAAGACTCTTC
ATGCAAGGGAATGACAGCGAACTTGGCTCTTTTCCACCGAGACGCGATGAGGCGTTCTGA
TACGTATCATAGGATGATACATACAGTTCTTGCATTCGGGCATGTTGATGTTTATGTCCG
CAACCATCTCGAACACCATTCGGCGAGAGTGATTTGGACCCTCGATCCGAGGTTCGACAC
GCATCTTACGAGAATAGAGATATCTCGCAGCGCTGTCGAGGCCCAGGCTTGCATGGTCCC
CCAAACTCAACGTTTAAAGGTTATCGAAATATTAGTCATCAGTTACCTTATTCACGGCGT
TCGCAAGGCCTTGCGATTCGATACACAGGAGAACCCACTTATGGCTGCAGGAAACCATCA
ACCAGAAGACGATAGACTCTTCATAGTGAGAGATGAATTTGTGTTGCAGCAGGAGCGAGA
TAGCACCACACTCTCACAACCTGATGGAGAAGATGTATTGGGAAGCTCGTCTGCAGACAC
GATTGGCCGCATCTGTGGAGAGATTCGAGAGCACCGTATATTCTTATGATTAGTCGAAGC
CATTTTGTAGCGATGAAGTAGGGTATTCAGGGCCAGCCTTCAGCATCATCAAATCGAATA
CAACATATTCTAGTTCTAACTAATCGCATTTGGTCCCGTTTCTAAACTAGACGGACCCTT
GCTCTTTTTCTCTTTTTCGTTTTTTCCTTCCATTTCTTATTCTTTTTCCGTCTTTCTTTT
ATTACGGCATAGTAAAAGCTATCTAGAGTTCTGATGCCATTGCTGGAGTTGAAGAATATG
AAGGCCACTTTTGCTGCTTCATACTCTCCATGCAGCCTATTTCGGCGTGTCAAATGTGGT
TGCTGATGACAAGCACCGCATAAAGTGAGATTTGGCCTTCGTAAATGCCAATGCGCATAA
TGATGGATATACCAACGCTTTGTGTATCATCAATTTATAGTGTCTCGTATCAACTGCCAT
ATTTAGTGCCATTCACATGATAATTGCATCGACTTTCCAGGATATCGGAATATGGTAGCG
CTAAACGAGCTTTGGTGTCGATCAGGCTTTTGATCTTGGACGGTGGAGCTTCTTGCCGCA
ACTGGAAACTAGGCTACCTCAGGTTCTACCAAACGTCCATTAATAGACTTGGCGACGAGA
AACAGTAATATAATTCAGGTCCCAGCCCTTTCATCAGTTTGGTCTCATTCCTAGCATGCT
GAAGTAGGGTAACCTCACGATGAAGTCAGTCATTGTTCTTCCCTTGGTCGCCTTGGCTCA
CGCGAGGTGCGATTATCCCAGCGGTATAGGCGTATGGCATCCTGAGAAAGGCCAGAACTT
CGCCGTAGTCATGTGGGATCTGGGGATCACAGAACAAGAGTTCGAGTCGCTCAATCCAAC
CACAAATATAAATTTAATTTATCCCGAAATAAGCTACAATGTCACAATCAGACCATCCCG
ATCCGGAAAGTGGACCGATGGATGTCCGCCTTCCCTTCGAATTAAGGATACGTCGGACAC
CTCCATAGTAGATCCAACAGCTGACACACAAAAAACTCCCGAATCCACGTCCGTTGCCGA
TGCTGATGGGTATCGTCATCGGTCAACTGGCACCATGTATGAGACGGCAGAGACTAGCAC
TAGATTCAGCACCGTGTTTGCCGATGGCTCTCATCCATCGTCTCCATCGGTCGCGGGTGA
AACTCAATCTGCCGACACGCCCCACCCGCCTTTTACGGAAGGTAAAGGGGCTGGCACTAG
ATCTAAAGCCCATACGCCAACAGAGTCGATGAGCGACGTAACGAGCAGTGCAGTGTCCAA
GCCTACAGCCACAACATCAAAAGGTCAAGAAGACAACCTCACTAATACTGGTAAGACTTA
GCATTCAGATGCTTCGACCACGTCCGCGGCCGGTCAGTCGGGAGATGTGCATAAGATGCC
ATCCACGATTAGTGACGATGCGCAGCAGGAGACGGTCCCATCCTATGCCACTATGGACGA
CGAGGTGACAAGGACAACGACACAATCCCATATCCAATCCACTTCCGTCGCAGCTGAAGC
CACTAGAGTGAACGAGAAAGAGCAAAAGCCGGAGTCGGCAACCGAAGTGCCATCTGTTCC
GTCGTCTATCAGTGGTGCGACCAAATCGGAGGCGGCACCATCATCAACATTGTCAACGAC
AACGACACTTACACAGACAGATGACTCTCACGTTATCAAGACGGAGAGATCAAGCGGTAC
TTCGTTCAAGGAAGAATGCACAGATTCGTCCAAGGATCTTTCGGCTCAGAAGTCTTCAGG
AGGAGCGCATACTGGCCCGGCATCAATCTTGACTACAGATACAGCTACATCTTCAATATT
ACAAACCAAGGAAACAACTGGATCGGCAACAATTTCGGGGGGCACTACTGTAACTGAAAA
CACCTCAACACAAAGAAAGTCCGCGGATCCGGATACAGTGTCTGACCAGTCCACCTCGAC
TTTGCATACGGCGTTGGCGAAGACGACGGCCGAGGTTGTCACTTCGTCGTATACTGATTC
GACCGAGCAAACAGGCAAACAAACCACAACTTTGTCGACAGAAACAAAAACCACATTGGT
AACTTCGCCATCAAAGACAACTTCGGAGACCACGACCACTGCAAATTCATACAATGAAGA
AGAGACGCGTCGCGCAATGTGTTCTCACGATTCAACCTTGTTCGGCCTCGGACAGACGGA
TGGCGATATTGTTTTCCAGATGGTAAAGGATTTCTGCGGCAGACCAGATATTGATAGAAG
CATGAAACACGGTGATGAATGTATCGAATTCTACAGGAGAGACTCGTCCAAGATTGACTA
TACGTTCGAAATCTGCCCGAACGGAAACTGTCCAATCTACGGCCAAAATATGAGAGATCC
TTTCGGACAGAATGGCCTTTCTTGCGTAGATATATTCTTTCATACGATTTGGCGTTGGTG
TAAGTGTTTCTAAAATGGCCACCTGATCGTGAAACTGACAGTTTCTAGGTAATGATATGA
ATCAACGGGGGAATGGATGGTGGTGGGATACGACATGTCTGGAATATACTTTACAAATTG
GTACTAAGGGTAACAGTTGAGGTAACCATCCAAGTAGTGATGAGGTAGGATATAGGACAT
AATTCTCGCCAGGTTTCTGCCTCTTTTTGGATCCCATCTTCCTTCTCTTTTCCTGCTCCT
TCAGCGTGTCTGCTATGCTATGAGCCTGAGAAATTGGACGTAATAGGAAACTCTTGATTT
CCACCTGAAGACAGCCCATTGTAACAGTACCTGTTATTGCCGAGGCCTGTATATAAGCCT
GCTCTCTTGCAGTCCACTTCTGCACTTTTTCCATAGGACGGTCTGCTTCTTCAGATTATT
AGTGATCTACAAAATCGATAAACATCACATTTTCTTCTTTTCTTTTTTCGCTTCCCTTTA
TACGTTGTCATATGTTTGACGCCTCCCAAAGTTGCATTCAAACATCACATCGCACCTCGC
CACCTTCACTATGCTCGCTAGCTCTCTTCTTATCTTCACCTCAGCTGCTTTGGCTTTAGC
TTCACCTGCTGAATATCATGATCGAAGTTCTAGCTGTGAATCTGGAAAGCCTGTACCTGT
GCTTCCTGTTAATGGCGGTCGTAAGTCGTGATCCAGCCTTAATCTTACGTAACGTCTTGT
AACTCACCAACACGACCGACAGCTTCCGAGCTCCCTGCTCCTCCTCGAGATGTAACTCTG
AAGCATATTGCCCTTGGGTTTGGTATTCAGAATTATAGCTGCGCCGGTGCTGGTGCGGCC
CCTGCAGCTGTCGGTGCTTTGGCTGTTCTCTACGACGTTACCTGCCTCTATCCAGGTCAA
GCTCGTTCATCTTTAAAAGCCAAGAAATGGACTTCTCTCCCTTCTGATATTCTTAATACC
GGAAAAGTCCCTCTGAACCGCAATGCTGACGGTGGTGCCTCGCTCACCAATCCTTTCCCC
AAGAAACAACCTCTCAAGGTTGAAGGTCTCCGCAAAAGCATCCCCTACCTCGGTCGCCAC
TTCTTTAACGCTGCTGGTGTCCCCACTTTAGACCTCGACAAGGCCAACCAGCTCCTCATT
GCTAAGAAGATAGACGGTATCAAGGCTCCCGCTTCTGCTCCTGCTGGCCCTGAAGGTACC
GGCGCTGTTGATTGGCTCTACCTGGGGGATGCCGGTGGCAGCCAGGGTGTCTCCCTAGTC
TACCGCGTCTTGACCGCAGGTGGTGCTTCTCACGGTTGCAAGGCCAAAGGCACCGACAGC
ACCTCTTACACCACTCTCTACTGGTTCTACGGTTAAATGAAATAAGTCATTGACAATAGA
ATGGCGGTTTATTGCAAGTTTATGAAAAGGCTAGACTTGCTTGTAAATATAAATACTTAT
ATCTTTTAAAATAATTATTTATAGATAGATATAGGATCTCTAGTTTCTTAAGTAAAAGAA
ACTATATTATTAGTATAAGTTAATACCTTAAAGATATTTAATAGCTTATTTCTATAAACT
GTATAGCTTAGCTAGCACTATAGTCTATAGAAAGTAGTAGTAAGATAAGTAGTTAATTAC
TGCAGAATAAGTTAAAGTATATTATCCTAATATAGATTATATTATAAGCTTAAGTATATA
TTAACTATAATATAAATAGCTTAAGGCTTACTTATATAATAGAACTAGGGCTATATAATA
TATTCTGTTTTATATTTAATACTATAATTCCTCTTTTTAAtTTTTTTTCTTTTTATTTCT
TTAATATAGAACTTTAAATTTACCTTTATGCCTCTTCTATCTTATATTTCTAGATCCTAC
TATTTATTATACCTACTAAGTTTTAATTCTCTTTATTATATTATATAGTGCTAAACTATC
TCTTAAGAAGCTTAAACTACTAATAAGCTTAATTTAGTTATTTATAATTTTACTAAAGGT
ATATATTTAAAACTATCTCTACTTATTATTATATATATTAACTATTATAAGATATATAAA
GTTATAATATAATAGGAATTTATTATATAATTTAACTATCTTATTTAAGATATATATATA
TTTATAATAATACTAAAGTATAAACTACTTTTATTAATATTCTATTAAATATAAAAATAT
TATAAATTTCTTTTTTTAAATAGAGAATTTTAAGGCTTAATATAGTATACTATTAAGTAT
TTATATTTAAAAGGAAAAGCATTAGCTATAATTAAACTATATAGTAAGTAAGTATAATAA
GACTATCTATATAAGTAATAATAATTCCTTTCTATTATTATAATGTAAAAAGCTATAAGC
CTTTTAGGTAGATAGAGTTTGCAAGGCTAAAGGCACTAATAGCACCTAATATAAGTTAAT
GCCTTAAAGATATTTAATAGTTTATTTCTATAAACTGTATAGCTTAGCTAGTATTATAAT
TTATAGGAAGTAGTAGTAAGATAAGTAGTTAATTACTATAAAATAGATTAAAGTATATTA
TCTTAATATAGACTATATTATAAGCCTAAGTATATATTAACTATAATATAAATAGCCTAG
GGCTTACTTATATAATAGAACTAAGGCTATATAATATATCTTATTTTACATTTAGTATTA
TAATTTCTCTTTTTAATTTTTTCTCTCTCTATTTCTTTAATATAAAACCTTAAATTTACC
TTTATGCCTCTTCTATCTTATATTTCTAGATCTTACTATTTACTATATCTACTAAGTTTT
AATTCTCTTTATTATATTATATAGTATTAAACTATTTCTTAAGAAGCTTAAACTGCTAAT
AAGCTTAACCTAGTTATTTATAATCTTACTAAGAGTATGCATTTAGAACTATTTTTACTT
ATTATTATATATATTAACTATTATAAGATATATAAAGTTATAATATAATAGAAATTCATT
ATATAACTTAATTATCTTATTTAAGATATATATATATTTATAATAATACTAAAGTATAAA
CTACTCCTATTAATATTCTATTAAATATAAAAATATTATAAATTTCTTTTTCTAAATAGA
GAATTTTAAAGCTTAATGTAGTATACTGCTAAGTATTTACATTTAAGAGGAAAAGCATTA
GCTATAACTAAACTATACAGTAAGTAAATATAATGAGACTGTCTATATAAGTGATAACAA
TTCCCTTCCATTATTGTGACGTAAAAAGCCGCAAGCCTTTCAGGTGGACAGAGTTTGATC
AAGAGTGCCTTGGTGGTTTCACGACCATGGGATACAACAAGGACAATTGCAACCATCACG
ACGTAGGTTGCGGAGTACGTCGTACAGATAGAAGGCCTGTGGTCAAGTCTTCACTCATTT
ACCGAGTAATATACACGGCCGTATCGCCCCACACCCGATATCAAATTCTGCCACTTCCTC
TTCGCACATTCGTGGTATCTATCGCTATAACTGGGCCGGCTGCGGCAGAGCATACAGGCG
ATGTTGGTTTGTCACCAGACACACTTTCTTGGACAGCGGTTTTTTACCGATCCTCGAGGG
TTACGCCGCTGCCGCGAGCTAGATGCTGCATATACTTCACCGCGATAAAACCCTCGGTCA
TCGCAGGAGCTAGTGTCGTTCCCGCGCCCTGAGTTCCAAGTAGCGCAACTGATGCGTTAC
CTCCAGCAAACAAACCGGAGATCACGCTCCCATCTGCCTTCAGTACTCTTGCGAACTGGT
CAGTCTGAGGACCGCCTCTCGTGCCAGCATCACCGGGAAAGATTCTGATGCCATAAAAGG
GGCTTTCCTTGACAGGGCCCATGCATGGGTTCGGCACCACAGTTGGATCACCGATGAACT
GCTGGTACTTGTCCTCGCCCCTATGGAAATACTTATCCCGACCTTGATCACACATTTCAT
TCCACTCGTCCACCGTCGCCTGCAGGTTGCGGCTCGGCACATGCATCTGCTCAGCTAGGC
CGTCAATAGTATCCGAGCGCAAGAGCAAGCCTTGTTCGACAGCCTGGTCAATCTGCCAGG
TGTTTTTGAGGCTCCCAATGGGATATCTTCTTCTGTATCTCCGGTCAAAGACAAGCCAGA
AGGTGGCCGCCTCTACGTCCTCATTCGCTCTCTCATACATGGACTTAACGGCCTCACCGT
AGGGCTGGGACTCGGAGAAGAAGCGGCGGCCACAGCCATCGACTACTATAGAGAACGGCT
TGGATATGGCAAACATGGCCTCCGTCACTTTCCCTGTCCTAGGGTCGATCATGGTGGGGA
TGCCCCAGACTTGGCCGAGCTGTGCGCTACCAGCACCGATCCTTTGGCCGGCTCGCAGCG
CGATACCGGCGTCTCCGTCAGATGCAAGGCTCCATTCCGCCTTGGTCGACATACCTGAAG
TTGCTTCGCCCGTGGCTGTTCCCGCAAGGTATTCATCCCTCATCTCCTGGTTCTGAGAGA
AACCTCCTGTGGTTAAGATCACACCCAGCGATGCGTGGATGTCGACAAGTTCCTCGCTGT
CTCTGCGTTGAACCCTTGCTCCTATTACACCACCATCATGTCCAGATAGTAACAACTCAC
TCAGCTCCCATCCAGTCCAGATTTCCACGTTGTCGTGTTCCTTGCACACCTTGAGGAGCT
GAGCGATCAGCGATCGACCCATCGACACAGGCCTCGACATTCCCTTTGGAAGAGCCGAAA
CTTCTGCACGACACTGCCCCGAGGATCGCAACCTTGTCAAGACTCGAAAGTCCTCGAATC
TGGGGATCACGGGTGCGCCATCTGGTTTTGGAAGGTATTTCTGGTAGTGACCTAGGCTTG
CCGCATCAAAAACCGCGGGGTCCAGGGTGCGGCCATGGTGGACCGCCCCTTCGATGTGCG
GGTGATAGTCTGGAAACTGGGACGGTTTGGCCATCCATCGGAAGCCTTGGTCTCTGAAGT
ATCTCATCATCTCGGGTCCCTGCGTCAAAAATGCGTCGAGGCGCTCATCACGTAGGCGCC
CATGGAAGGCTTGTTCCTCAAGACTTGAGCATGTAAGTTTCGCCACAGCATTGATGTAGC
GGGCGGCTTGTTCTTTGTTATCTTGGATACCAGGTTCCTTCATGAGAAAATTGTCGGGCA
TCCACATGCAGCCACCGGACCTGAAAGTCGTGCCGCCAACGTGATCTTCCTTCTCGGCGA
GGATGACTCTGAGCCCCGGATCATGCGCGGCGGCCGCCGCTGCTAAGCCGGCAGCGCCAG
CACCTATGATGAGAATGTCGCATTTGATAACTGATATTCGTTGATGGTTGGGCGCTTGGT
GATGACCAAAGTCTTGATGACCTGTGGCGCACGTCATCTCTTGGTCAAGCGATGGCATGG
CTTGGTTCGTTTGTTTGTCGACAGGTGAGATGGACGTGTGGTTCTTGTATAGGCTTATTC
TTCCTATATTCGAATTTATGCCATTGAGATGCCTTGACTTCATCTTATACAACTATACGC
ACAGCTCTCGCGTCACCATTCACGTACGCCCAACCAGACCTACGGTGGTTATTGAAGCTG
TTCAAAATTGGATCTCGGTCATCGATATCGAGAGGAACTACTCTCGCATACTTTAGGCCA
TAAGACCACAGGACTCCGGTAACATCGGAAGAAAAGAGTGTAGACAAAATTGGCCGAAAT
TTATGTTATTCTTAGAACAGGGTATCTCTGACAAGCACCAGTAGCGATTGGCCCCCGTCC
ATAGATGCGTCCGAGTTAAGTTGTCTTGCTACGATGGGATGCGCGGCAGCCCGATCGAGC
GGTACATCTCTGTGGTAGGGGCATCGATCCAAACACGCTCTCGATCCTGAAACAGACAGG
AAAGGTTGTTGTCACATCGTATTCACACTCCCTGTCTCTACTGTACGTCTACACATGCAG
TATTCATTCGGATCTCGATTGCTTGCTTGTCAATATTCGTTCTTCTACTGAAAGATGACG
CAAAAATATGTTTTGATTGTCAACGAACGAGCTTATTGGTGTTGTACACGATGTTGGCCA
ATTACATGTGTTGGTGAGATGTGTTATTCGCAGTTGTAGGGACAGTCTAAAAGCTAGACT
CAAAGGTGTCCGAACCGTCACATAGATCTGCTCGTCGAATCACCCGTCAAGATTAGTGGT
GTTTCCTCCTTCTCCCTCTCGCCCTCCCTTCCTCGTTACATCTTGAGAACTAGTCGAGAT
TGGATCGGCCACCTCCCGATCGCGTCGCACTTCCCATCTTGCTTCATAGGGCAAGCGACT
TTCACACTATTCAGGCTTCGTAAGCAGCTGTGAGGTTTGGTGTTTTACTTCAGGTCTATA
CTCACTGCGCGTTCCCAATCCCGAGAATCCATGAGCCAGCCGGTGGGCATCTGGATGGCG
ACAAGCCATTGTTCGTTGAAGGGGTCGAAGCATGGAACAACCACATTTGCATCAGTTTTA
CCCAGATAAATAAGTAAATAAATAAATAATCCTATTCAACCTATTCTTTTTCTTTTTCTT
CTATGCATCATGTCGTCTTTTCTCTCAAGATAACAAGACCCATCTTGCTACGCCTTCTCT
ACACTTCTTCATCTCGATTCTTCAATGAATGAAAGAAAAAGAGAGGAGAAAGAAGTGCAA
CAAGGAGCAGGTGAAAAGTATTGGTGTTCACGTCTGGTCCAGCATCCTCGTAACCATTCA
TCTGAGTCACTGCTGTAATGATAATCGCTAACAACTGATTTCCAGCAATATGACCCAGCT
GCAGTCCGTTCTCTACCGCCGTTGTGGTATGTTTCGAACTGTCGGGCCAACCTGAGACAG
CAGTCGATCGCGAACCTCACGACAACGGCGACCGCCTCCCTAACCATGGTTATGGGTCAT
CACCTATGCCGCTGCCATTGCCGTTGTCGCTCATATGGCCGTCGATACTGTCAACACCGC
GAACAGCATTATCCGCACAAGCATCGAGTGAGGCATCATTTCGGAATCCAATCGCGGGCT
CATCAGTACAAACGTTGACACGACCTCGACGTCCGGTCACCCTCGGTGCTGGCTTCGTGT
CCTTGCATGGCTTCGCCTTGGCCAGCTGCTTCCTTTATCTCGCTGGTCTCAGAGCAAGCT
TGCCATTAGACACAACCTGCCTCCACCAAACGTCTTGAATCTGCAATCATCATCGCGGTC
AGCGGCTTGCCAAATCGGCTTCTTCAGGCTCCTATACTTCCAAACCTACCACGTTGTCCG
TGTTTTCCGGCAGCGATTCCCCGTCGGGAATGTACACTGAGCCGTCTCAGAATCCATCGA
TCTTGTTTCTCTTGATCGCCATCATCCGTCTCTTGCGCATTGCCGAGCTCACCCTTGTTC
GGTCATTTGGGTAGGGGGACCTGGAACGAGTCTTCTCGGGCGCCATGCTCTCGATGATTC
TTTTGAGCCGTAAGTCGGTCTCTTCAGCCGGAAGGGAAGCAGAGACAAAATGCTATCGTC
GCTCGATGCACAACCGTCATATTTCGGAACAGCATCGAGACCAAGTAGATCGACCGGCTC
TTGAATGAACGGCGGAATCGAATGGGTGGATCATCGTGTCCCGAACTGGACTTGCGGGTA
TCTTGCACAGAACGGCCCATTTCGCTCGCAATGCTTTCCTGCCAGGCCAAAAGCCCTGAC
TCGGGTTCATTCTCGGCCTTCTTTCGTCGTCCCGTTACCGGGCTGTCGAGACATGCCAAG
GACTGTTGGTCGGGCGTTGTGTAGCGGCACGGTCATGTCGGTGTTACTCCATGGTTATTG
CAAAAAAAACCTCAATCCGCGTCCAATTTCAACCTCTCCATCGCGGTATCAGACTGTCGG
GATGAAAGCAACGTCAAGATAGGTCGAAAAACACCGAGCAAGGGGGGATGGGTGAGGGAT
ATGAGACGCGAATTTCATGATAGAGGCGGGCCAGATGTCTGCTAGAGCCAACAGCTCCTT
CGAACCCTGGCTGTGGGTTCGATTTTACGCTGCGCGCTGTCAATTTTGGTCGTCAACATC
CTATTTCGGCATTCCGCTCTTCCGTATTTTGCTTGCGCTGAGGTTACATCGGTAGTTGCG
ATCGACAAAGTCTGCTCTGCATTGAACCCACATCACGTGGCACAACAACTGCCAAAACGG
ACTTTTAATCGCCGGTCTAGTTAGTGGCTGGGCCCTTGAGCTCTTGGCGACGGAACATTT
CTGCCGCTGTTGGATACTAGCTAGTATAGGGTAACCTGTAGTTTCGTTGCTGTCAAATGG
CCAAATCCAATGCGCGGCGGATTTTCTACAATTCAATGTAGAGTTGCCAATAGCAATGAC
TGTCTTGACAACCCTGTGTGGGGGTAGAGATTCCATTTCACCGCGTTCTATTTCGACTTT
TCCGTATTTCTTGCTAGGTGACTGTTTTAGGATGTTGCATGACTCAGTCGCGTTGCACGT
CACGTCCCGACCTGAGTAGCGAAAACAGGATCTGGATCCACTTTTTCTTTTTTTTGAGCT
GCCACTGATCAGAGAAGCGGAAAACAGCCGCGGCAGAAGCGGATTTTGTCGCCTGGAGAG
TAAGCACTATTGCGCTGATGATCTAGGCTGTTTAGCACAGCGTGGCTCCGTATTTTCAGG
TGACGCTTGATTTAGTTGTCGACGCGAAAGCTCTGACTCGCGTACCGTTGAAGGAGACTG
TACTCTCAGATCGGAAAAAAACCATGACAGGGACCTCATTTCATAGGGCCGCGTGAAACG
GGAAATAACTCGGCACGCTATATTGATTCGTGTTTCCAGCCTCATGATTTTTCCCTCCGC
TTTTGTAAATTTTTATTATTAATCTTTTTGTTGCTCCTCATCTCTGCGTCTGTGCTTTCT
GGTTTGACTATCCACTTTCATGCTTTAATGGATCCATGATGTGCTTCACTTAGATGAATT
GCATGCATATAGTCCCCACAATGCGGGATGTCATGCGAACTACGCGAAAGCTAAAATTTG
ATACTGACTAGCGACCTAGGTCGAAGCAAGGTGCTGAAGAAGCGATGCCGGACCGCACAG
ATCGTCCAAGTTAGACTGAAGCTAGGCAAACTACCCGAAATGGCATGTTGAACAGCATTG
TAGTGAGTCTGTGCCATGTCGCGGGTACGCATGACAAAGTCGACTCGAGCGCAAGTGGAA
TCGGTTTGTACGTTTTTGTACGACAGGCCCCGGTCTCCTCCAGAACACCCAATGACGGCG
ATTTTTGGACTTTTGGAACTTGGTGTTCACGTGCAGGTTGGTTACCTAATTAACATATAG
CAAAGGGAGCCCAATTTGGTCGCTCTTCGTTAGAATCTAACGTGGACAGCCATGGCCGTC
CTAAAATTGCCGATGTGCCCTGTAGAATCATCGTGTCTAATGGCCAATCCTCGGGATAGC
ATACCATATGTGAGCATTCAGATCGAAACCCCGGACGGAGTGCCACGCGTCCAAAAACAT
CGCCAAATCGCACATATTCGGCCGCACATAATCTTCTTGTGAGAGCCGAGATTGGCCGCG
TCCAGTTTTGGATGCTCACCAACACGTACAGCGGACGCTACAGGCCTTATTGTCACAGTG
GCAATCAGGAATGGACCTATCTAGGGCTTAAAATTCCCACGGGTACCCAGATGTTAGCCC
ACCTAATTAGGCCCATGGGTAGGTCTGGGTACCCATAGTGGGTTATTTTTTCTAACCTAC
CCAACTGGGTACCCAAAACTTACCCTATTCTATTAATAGTTACCCAATAGATACCCAAAT
AGCTTAAATAAATTTATATTCAATATTTAAAAAATATATTATAAATCTATATAATTATAT
ATATATATATATATTTTATTATAATTATTTTACTTATAAATAGCTATTTTATTTGCTATT
TTACTCTCTTATTAATACCCAGAAAAAAATATACCCAGTTTAGGGTACCCATAGTGGGTT
ATTTTTTCTAACCTACCCAATTGGGTACCCAGACCTACCCACGGGCGGGTTGTGGGTACC
CATGGGTCGGGTATTTTAAGCCCTGGACCTATCTAACGGCTGAAACTGAACCAACGGCAA
AAGCCGGCGCTGCCAACTTGGGACAGCATGAGCCTGCTGCTTATGACCAAATTTGCCATC
AGGGCCGGAACCCGCACGTTACTACGAGTCTCTACAACGCGGAAAATCGAGCCTACCTAC
ACGGGGCGCTCGCTCCCCAGGCTATTTACAATCGACTTACAACACGACGCAGATTTATGG
ATGGAAAATGCGTCTTAGATGTGGGGAAAAGAGAGCAACAAAAAAAAAAAAAAAAAAAAA
AGAAAAATTAGGAAAAAAAAAGGATGAAAAAAAAAACTATGAAAAAAAAAACTGTTGAAT
ATGCAGGAGCTCATGTCTCTGACTGACTTTTGTTTGCAGGAGCGTATATCTCTGACTAGC
TTTTGTTTGCAGAAGCGTATATCTTTAACTATAAAGGAGTATATATCTCTAACTGTAAAG
AAGTGTATATCTCTAACTGTAGAGGAGCATGTATCTTTAACTATCTTTTATTTACAGGAG
TATATATCTCTAACTATAAAGGAGCATATATCTTTAACTGTAAAGGAGCGTATATCTCTG
ACTAGCTTTTATTTGCAGGAGCGTATATCTCTGACTGTGAAGGAGCGTATATCTCTAACT
GGCTTTTGTTTGCAGGAGCGTATATCTCTAACTGACTTACGTGTGCGGCAGCGGATGCTG
TAAAGAAGAAAGAAAAAAAAACTGCGGGCGACGGAGAAAAGGAGAATATTAATAAGTGGC
TGCAAGCGACTGCGCTTGACCAAATTCGGTTTAGATTCATTACGTGATGTGGTTGAGATT
GATTGATTGATGATGCCATCGACTTCTGCCACTCGGTCAGATAGATCTCGGCGTCTCGGT
AAAAATAACACATTAGCTTTTTTCCCTTCCAGGCAGAATAGACTCTATTTTCCTCTTATC
CAATATCAACTCTCAATAAATAAGCCATTTAATATATGCTTTTATCATGAGTCAACCATT
CTGTATGCGTATTAGTATATAACAAGACTGTATTCTCTTCAGTGTGCCTGCAGCAGAAGA
CTAAGCAAAACCCCTGTCTTCTCAGATCAGCTCAAACCTTCACCCCCACAACAACAACAA
AATGTCCTTGGCTGAAGCAAGGATTTCCTTCCTACCAAGAGATAGAGCTCTTCATCTTGA
CTACGAGAACAGCTGGCTTTTCAACATAGATGAGCTGACTGCAGATGACTGCAGACGGCT
CTGGGCAGTGATGTGGTTGAGAATCGTCAATATTTGGCCCTTCAATTCGCCCAGTCATTT
CAGGCCACCGACCCATCAACTAGCGACATTTTTTGCCTTTGCCTATCTCCTAAGAGCCCA
ACAGGCTGCAATCCGTACCCCGCCCCACCCTATCCCTGTCATTACAACAGTACGAGCGGG
GTACCAAAAGCTTCAGCTTCCATCCTTTCATAACCAAATTACTATATAATTCATGGCGAT
TCAATCAATGAATACCTCTTCAGATCCCAGTCAAAGACAGGAGGTCGATTCCTATGATGA
CAAGAGCTTCTGCAAGCAACATAAGGGCCCCCGCACGGGCCTAAAGGAGCCTGTCGGGGC
TAATGATTATCCGGCCGATGAGACCCGCGGCTTCAATTTCAGCCCTTTCATCATTCAACC
TCGCGATTATCATATTAGTTATTTGCCTAATACACCACTTGATCTTTTCCAGCTTTTTGT
GCCTGAATCGCTGCTTTGGAGGTGGATTGAATATACTAATAGTAGGATTTATTACCTGCT
TGAAAATGGCGTGGTTGACAGCTGGAATAACACAAACACTCAACGCTCCTAGCTTGGGAA
GGGATCTCTACTGCACAGATCTATGTATGGCTTGGCATGCTGATTTATATAGGAATTCAT
AAGGAAAGGAAGCTACGAAGCCATTGGAAGGCTCCCCGGCTAGGAGATCAATCCCCCCTA
CGCTCAGTTATTAAGTCCATGCCCTATTGGAGGTTTCAGCTGATCCACCGCTATCTTCGT
CCCTTTGACCACACCAAGATCGATGAAAACGCCCCCCTTCCGAAGGTATTCCAAGCTGCT
GAAGAGTGGTCTGACCATATACAGAGAGTGTCAGCTGCACTCTTCCAACCAGGCTCTCAT
CTCGCTGTAGATGAGTGTATGGTCCGCTATACAGGCAGATCAACAGCGACAACTGTTGTC
AAAGGGAAGCCAACTCCACTAGACTTCAAGATCTGGGTCATCGCCCAAGCAGGCTTCTTT
ATTCGGTGGCTTTGGCACTTTAAAGGCTCAAATTACGATGCCTTAGACCGGGGGCCAAGG
CGAAAGAGAGGTCGCCCTAGCATACAAGAGAGAGAGGCAGCTTGCAAGGAGGCAGCTGCT
CTTATACAACTAGGCAATACGCAGGGTGTCGTTATTTCCCTATGTGATATGCTGCCAAAG
CAGACATATCACGTCTTTGTGGATAACCTCTTCTCAACGCCTCCTCTTTTCCGCAAGCTT
CGTGATCACGGATACGGGGCCACAGGCACAGCCCGCCCTAACTGTGGCATACACAAGGAC
CTAAAAAGGGATAAGGCACTCGATAAATTAGGGCGTTGTGACTATGCCTTCAATGAAGTC
AGGGCTATCCCGACGAGGGATAACAAGGTAAGAAGCTATAACACTTTTCTATATATTTCC
CTTACTGATTTATCCTTTCCCCTCCTTTATAGGTCAATCAACTAGCTTAGAAGGATAATA
GCCTTGTGCTCTTCATCACAACCGTCTTCCGAGGCGATGAACGTACCGATAAGAAGAGGA
AGAGGCCGTCTACAGACTACCTACAAGCCCGGCCAATACAGCTTGAATTTGGTGAGGAGA
CTACTAAAGTCGTTCCAATCCCGACAGCAGCTGCTGCTTATAATGATGAAATGAATCACG
TTAACCGAGGCGATTAATTGAGGTCATACACAAGCTACGATTACCCCCTACGCCGGGGGG
CTTGGCAGGCACTTATATAGACCTTCCTCCTTGATGTTGCACTTACTAACAGCTATATCC
TTTAACTACATAGTCCCCAGCTAAATTGGGAGAGATATACGTCACAGGAGGATTGGCGGA
AGTGCATTTCAAACGCCTTATTCAACACATATTATCAAGAAAGTCAAGCAAGAAAGACAT
ATCGGTCAAGGGCTGAGGAGGACATCGATGATCAAGAAACACAGCAAAAACATATAGATA
GGGATATCAACCATGTCTATCGTGGTCGTTGTTCAAGATGCCTAGCTTGTCAGGGCTTTC
AGCAAGGGCAGATAAGGTCAAAAGGCTTACAAAGGCGTGCTTTTGCTGAAATCAGCGGCA
ACGCAAGAGGAAGGCATCGCAGTCGGCAGACGAGGTATGGGTGCAAGATATGTGATGTAC
CGATTTGTAATAATAAGACCTGCTGGTACTTATACCACCGCATAATTTAGGTGGCTGTAG
AAGTACCTCTTGTTCTGTGCATTTTAATTGGTTACGACCCCTCGTCGTGACCTAATTGCA
GCCAGTTGGGCTCTTAGGAGATATGATGTCATCCTGTCGAGAAACAATCTCCAAATGCCG
CCGACGATTTCGTGTTCGAAGGAGTAACCTTGCATTTCGTCCCACCATATGCAAGCATGC
AGCCGACTATCAAGTTAATTGTCCCGTAGTCGACCTCGTTGGCTCATCTCTGCATTACGT
AGGCATCAAGAAGCGGCATTCCTTTGGAGAACGTAAGGAACCAGTGATGCATTTCTATGG
GGCCTCCTCCAGTATTGATTAGCTACTGATCGATACGCCACAGACACCTGCCTCAAGGAG
GCACAGCAGTGACAGTCAAGGTCGCGATCTGCAAACTGCATTCTCTAAGATACTTCGATC
TTGGCGTGATCTGCTAGTAAAAGCAGGTATCTCTGATACTGGCAGTTTAATTGGATGAAG
TCTCCACAAATACAAAAGTGGTGCCTCACCGTCTCCAAAGGGATAACGCCAGGTGTCGCA
GGCCGGGCATGGTCTCAACGATCCTTAGGAACAACAGCCCTTAGTAATCAAGCTGGGTGA
TTTAAAGTAAAACCTGTGGGATGGAGTACCCCACCCACACAGACGATAGAACCAATCAAC
ACACTACTGCTGCTCATTATGAACGACCCCGACCTTCAATCCATTTTAAGCACATCCAGT
GCGACACCAGGCTGAAAGTATGAGGACCTGATCCTAGGGTAGGCTACCACCCAAGGAAAT
CGCCCGCCAAGATGCTTATACATAAAGTTGTTTCTCGACGATACACTGCTTTCGCCAGTG
CCGAGAACTTACTTGGAAAGGCATATGTATAAGGGTTGGATCATACGGCAGGTGCCAACC
TCAAGTCAAAAAGGTCAACGCACCAGACATATTCATGGTAAACCGATTTCTCCCATGACC
CCACAATATATTGTCATTCCAAAGAATTCAACGACTTGCCAAAACTTTGGGGAGCTGTAC
AGGAGGTCAAATTGTTCCATTGTATAATACATAGTTGACAGCGATGACGAGAACGGCGCC
TTATGAACTGATGTCTTGCTTCCTTTTATTTTGCTGTGTCATGCTTTATTTTATTTTATT
TTATTTTATTTATTATTCTTTATTAAGAATCACCCTTTGTGGTTCATGGGCACGGCGAAA
ACCCGCCGGGCGTTGGGGGAGATAATCTTCGGCTCAGTTTTATCTCTGCCTGCTCCTCAA
CAAAAAACCTTTCGGCAATCGTGCTGAGTTGTAACTGTATTTCTGCATTTTCCGTCACAA
GTTTGAGCTGACCATGCTTTCTGGACTGCTCATCTCGGCTCAGGGGGAAGATGACGGTCG
CGGACTACAATCTCTGTACGTGTGTAAAGTTGCTCCTGATAGAAGAGATTGTTGATCGAA
TTTCCTTCCTTTCTTCCTTTTTCTAAACCTCTTTTCTGGTAGCATAAACATTGCCGATAT
ATCTACGATGGAGTTATTACATGCCATGGTCCAAGCTTCGCGGACTAGCCCGACCCCTCT
GGTGATCGGAGATGGGCAACTTTGCTGCAACCGAATTCCGAAAGCAAGGTTCCTCATAGA
CTCAGGGCGATACGACGATGATCATGGAGAAGGCGCGATGCAGGATATGGTCAACAAGAT
CCGGGAAGAGAGACGGCAGGCGGCCAAGGACCATGGCCTATTATCCCTTTGAGTGCCACA
GCCCTTAGGCGGGGTCACGACAGGGGTATAGAGCCAATCAAGATAAATGAAACCAACGGT
ACTTTTCCACACATACTAATTTGTATGATGGTAAAAGTCCTAGCAGTTTTGATTGTTACA
AAGAGCTACCTTACAGACTTGGCAAATCTCTTACAAACTTCCGGTACCCTGCACGTACTA
ACCTTATGACTAAGCTAAGTGGGGCGAGTGACCTTCCTAAGGGCTGTGGCACTTAAAGGG
ATAGAGTCTTTGGTGTAGAACAGAACGCAGACCTAGTAACTGCGGATAAATCTGTATTCC
TACCCAGCTCGCGTTTAGTTCTCAGTTGATAGAAGAAGGGCTGGGTCATAAAACGCTTTT
CAATATTACTCCTCGTTTGAGCTTACAGACGCTATATCGTTTCCATGGCGACACACCGAA
GCTATTGCCCTTCCGTATTTTCAAACTGCTCCTTGTCTATCTCCCCTTCTCCCTCTCCAG
TATTGTTGAGGCTACTGCCAGTATTCACAGGTGGCTGCGCATTTTCCAGAGCTGCCTGGC
CCTCCCGGACGTTTCCCGTTCGTCGGCGATCGGCGAGCTGGGCGAATGCAGGCATGATTA
ATCGGTTGACCATAGTATCAAAACTCATGTCTGCCTGGTCTGGCGGAACGAATATCAAGC
AAGCCCACAGGCCGCGTCGAGAGGGATGTCTCCGGAGGATTACACGAGCAGAGGGGCGGC
TGACATCAAGTCTGATGTTCTTGTACTGTGACTCTATCGCCCTTCTGCTGGAGATGACAT
CTTTCTCACTGCTATGCTGAAGTAAATCACTCGATCTAGTACAAGGCGCCGGCAATGATC
TTACGCTGTCAAAGGTGGCATTTCCAGGAGAAGACGGGGTTTGTCTTGCTGAGACTCGGG
GTGTCTTCTTTTCCTGCTTTATATTCCGCTCGCCATCTTTATCTGGCTGGCGCTTTCTCT
TGAGCTAAGTCACCGTCAGTGGGACAGGTCTCAAGTTATCGTGATGAGAAGGAAAGAGAA
AAATGGTAAGTTAACCCAGCACAAGAGGTTTCCGAAGGGCTTGGAACAAAGAACAAAAAG
GGGAACAAAAAAAGAAAAAGGAAAAAAAGAAAAGAAAAAAAGGGAAAAAAGTAAAGCAAA
GACACGAGTGTGAAGCATCAGTATGGAACAACAAGATGCGAATCCTGAGCAGTAAGGAAG
AAAAGACAGACAAATACATAACCAGGCTCATGACAACCTTGACTGTTTGATGACTTACCG
AGCTATCACCCTCGCTTACGGATGGGCCTATCGATGGCGCCACCTTCTGACGGGCTCCAC
CATTCTTCCGTGTGTTGTAGCTTCGGGATCGCGTGGTAAGCCCCAGTGTAGTTGCTGGTG
CGTCCGAATAATCGGGAGCTGGCAGGCTCGCGCTGTCGACGTCGTCTTTGGTGGTCGATG
TAGCCTCTTCTGGTGGGGGAGACACCGCAGGCATCAGATGCTGCTCTGCAGAGAGGCCTA
GGATGTCGATTACATCTGCGACAATCCTTCTCCCTACACTCTTAGCTACTTCATCTTGTA
GCTCTTGCTTCTTGGTTCGGGTGACTTCGTGCTCCATCTCAAGCTCCTTCATCTGCTGAC
CATCAGAGAGGAGGGTTCGCAAAAGAAGGGCAACATTATCGTTGTTGTTGTTGTTGTTGT
TGTTGTTGTCCCGCAGGGTACAATACAAGTCTATTACGCCCGGTAGGCCAACGCCCAATG
GGCTCTGAAGCTAAAGGTACATACACTTCGCTAGTTATTGCCTTGCTCTCGCCAAGCCTA
TACAATTCTCACCTTGTTCCTTCCAGTCTAGTCATTGCTTTTCTTCTTAGTCCTCGTGAT
TGTTAGTAGTAGCAGGTCAACTTGAAGCCTAATCCCTCTAAGTGTTCAGTTTCCTATCTT
CGGCGGCAGTAAAGATCGAAATCGGTTGTCCATCCGCACACTCTCTTCAATTTCTAGCGC
ACGGACCAAGCTTATGGGGTGTATATAGTAATCACTGATTTTACTGTGCTCGGTGTATCC
TGGCGGCGGACAATGTACTGCTGCGCTTCCCACCTTTTGGTTAGAATTACATGGGTGGAA
ACCCAACATATGGTCAGATTGATTACATTTCCTCACCAAGGACCGATGCCTTAGACTCCA
TTACTGCACCGGCTCCTTCTAACCTCTCACAGCAGTACTGCAGCAGGTCTTGTGACAGAC
GCCGCCTAGGATCATCCTCTGGTAATATCTCTGCCTTAACCGCAACCACATGCACCAGCA
TCTCGATGGCCTTTTTCATCTGGCCATCTGCAAGATATGCTTATGCAAGCATATGCTCTG
ATGCCAGTTGATCTAGGTAGTCTTCTACTGATATCCTCTCTTAGATCTTAACTATATACT
CTAGCACCTTAATAGCCTTCTTTATCTAACTATCTGCAAGGTATACTTATATAAGCTTAT
ACTCTAATACTAATTAATATAAGTAATCTTCTACTAATATTCTCTCTTAGATCTTAACTA
TATACTTTAGTATAGATACTGCCTCTATTATCTATCTATCTACTAGCAAGCATTAGCCTA
CTAAGAATTCCAGTTTATATCCTCTTTTATTCTCTATATATCTTGCAGTTTCTAATAGCC
TTAATGCATATAGTAAATATTGCTACTATATATTACAGTTTTTCTAGTTATTAATTAAAA
ATACTTTAATAATATATATTAATATTATTTATTATACTTTTCTCTTATAGCTTTTATTTT
TATTTTATATTCTTATTACTAAATATATTAAACTATATATATTAAAGATTACTTTACTTT
CTTATTAACTAAAAAAACTATATCCTATAAGTATATTAATAGCTTATATTATTTACTATT
TAGTTTTTAATTTTAGTAAAATAAATTAAGAAATCCCTCTTAGCTTAATATAAGCTATAA
ATAAAAGAAGATCTACTGCTACCAGAATAGTCAAGCGTATCCAGTTAAATAACATAATCC
ATATAGTAGTAACAGCGCCTTGTAAACTATTATAATAAACCTTATTATATCCTTCCTTAA
GAAGTTTAATAATATTTTCTGCGTTAATATCTTTAAATACTTAAATGTATTCCACGATAG
GAGTCTTATAAACGTTCATATACGCTGCTGCCTGTGCAATCGCTAGAGGCAGGTAGGTGA
GAGCATCAAGGAGCTGAGACACGTTTTCAATATCGCCTAGTTCCTCCTTGTCAATCAAGG
ACTTCTCGAGCAGACCTGTTGCCTCTTCTGGATGCATCGGTAGTAACGTTTCTACTGTAG
TCTTCGCTATAACAGAGGCAACTTTCCTGGATTGTGTTATGAAAAGGGTCTGCCTATTAT
CACTAGATAGAAGAAAGTTGAGGATCCCCCCACCTAGGTGCATTAACTTATAGAAAATCT
CTATATTATTAGCATTATTAATAATAAGAAATTAACTTTTTATATCTTTTAAGCTAAGAT
GCTATTATATTATATCTTTTATATCTTTATCTTTAGAGTATTAAAAATTAAGCGCTTTAA
TAAGCTTTATATACTTCTACTTAAAGCTAGCTATACTAAGAGTAGGTATTTAAAATACTA
AGTAGTCTAGCTTATTTTCCTTAATTTAGAAAGTAAATTATAAAGTAATTTAAATTTTAC
TAAAACCTTTAAATCTAACTAGAGTGACTTTTTACTGCTTTTATTTAAATAGTAAACCTT
ATAGCTTTATAAGAATATCCTTTTAACCTATAAAGAGGTTATTTTTTAAAAATGGAACTA
GAAAGACAGGTTGCATTTAATGTTTATGAATAGCATGTGCAATTCTGCTCTAATTAGATG
ACTCTTGATTTCCTAAAGAGCAGCTGCTCTTTAAGTTTGCAGCTAGGCATGAGATCTCTT
GAACCCCGATTAATTACGACCGCCAGAGGCATGCCACGATGAACCTTGAGTGGACGCAGG
GACCCAGAAGCCAAGAAAAGCCTTTGCACTAGCTGCAGCTGTAGCCGCAGCATATCGCTG
CTAGACCTTGCTTTTATAGCTATCTGCATAGTTATAAGCACCTTTAATAATAATATACAG
GAAACTATCCTAGATCCTAGCGCCTTCTATCTTAAATGCAATAATACCTTCTGCTGCTGC
AATTCAGTTGCAGTCTTTACTAGATTTTATAACTGCATCTATAAAGGCTATTATACTAAA
GTAGATAGTAGATATAGGGTAGACCTCTGTAACCGCTAAGCGGCTTTATGATATAAGCTT
ACTGTTACATTTAAGCTACTTGTATAGCTTTTAGTTATCTATGTAATAGTAGGATACCTT
AAATAATCTATCTTTTATAAAACTAGGATACTTAGCTTAAAGGTCTTAATCCTAGCAAAG
AATATCTAAGTAGTCTGCAATCTTAGCGCATAACTGTTAGTAATACTAAAGTCCTCTAAG
CTTTACTAGGATTCCTTATATCTTAAGATTTAGTTTACTTAGTATATTTAATAGTATATC
TTTAAAGATAAAGTAGTTAAGCAGTTACTATTTAAAGTTATATTAAATAATATTATTATT
AATAATTATATTTTTAAAGATAATTTTATTATTAATTAAGCTAAAGAAAATAATATTATA
AATATTAACTATTAAAGTAAGTTTAATACTTAAAAAACTCTTTTTATAATTAAAAGCTAT
AGTAGCTATATTAACTTTACTTATTTTTAATATATATATAAAAATAATATTAAAGTAGCT
AATTATACTTATAAAGTAAATATTAAAGTTATTTAGCTCTTTATTAAAAGGTAGATTATT
ATTATCCTAGTAATAATTAAATAAGGCTTTAATAGCATTAGCCTTAAGGGTTAGAGCGTA
AATAATAGCTATCTCAAAGCCATAATAATCGTTTAGGCGGCGTGGCCGGGGCGGCTGGGG
TGATATGATTGACATGGTCAGGTTGCCGCTCAATCAGCCGATGAGATCGGACAAACGTTA
GGTTGGGAAGCAATGGGCTTCATTCGGTAAGGCACTCAAAACCCTGTTTCTAAACAAGAA
AAAGATGCAAGTATCTGCGATCGAGTTCAGGATGGGATGACCAAGTAGATGAAATGCAAC
GACGATAAACAAAAGCAGGGAATTGAATGTACCTCTGCGACTGCGCCGGCCGGTAGATCG
GCTTTGGTAGATTAGGAAAGAAAAGAAATCTTGGGCACTCGACATTGAGCGGGGAAACGT
CAAAAGCACAGCCCCACTTGGCATATTTCGTTGACTCGTGATGATCGATTATCCTTGTCA
CGACTGGGCTCACCACCAATCATAGCTCCTAGACCCCTGTAAAGACTGTCGCTTACAAGG
CGTATTCACCGGAAGATCTGAATAATTCCTGCGACCCTAGGGTAAGGAGAGGTTTAGACG
CATCATTGCAGTTGTTCCCGCTGATTCTTCATGTACTCGACAGATTTGAGAATAAGGGGA
TGAGCATAGATCACTGCGGAATACTTGGTCATAATACAATGTCTCATCTTTTTTGAACCT
CTTCATAGTTCTCACATAGCTTTCAAAATACATGACCATGGAATTTTCATGTTGAAAAGT
CTAACTCCAATGGTTAAATTGCCATTTGAATACTTCCATCAGCCATCAGACCAGTGTCCG
GCCCGCTCCTAGCGTCATCGTCTCGCGATAGCTGTCGCGAGCGGGAATCTACACCACTAT
CTCTTTGAGCGGCACAAGATTACAGTAGGTCACTCGCCCCACTGTGCTTACTAACCCCGC
TAGTACCTGCAGGGTACGTAAAGTTCTCGTCAGACAGCTTATTCATCAAGGGTCTACACC
TCCGATCCCATTATCGAGCTTCCTTGCATCTCTAACTCCTCGATGCAGTCCTGTAGTAGG
TTCATTGACAGCTGTCGCCTGGGGTCATCCTCTGATAATATCTCCGCTTCCGTGGCAACC
ACATGCTCTAATAGCTTGACTGCCTTCTTGATCTGGCTGTTAGCCCAGTAAGCTCATGCG
AGCTTATGCTGCGATATCAGCTGTAATAGGTGACTTTCTGCTAATGTCATCTCCCGGATC
GAAATAACACACTCTAGCAACTTGACTGCCTTCTTGATCTGGCTGCTGGCTTGGTAAGCT
CATGTGAGATCATGCTGCGATGCCAGTTAGTCTAGGTGACTTTCTGCTAATGTCATCTCC
TGGATTAAAACAATACGCTCTAGCAGCTTAACTGCCTTCTTTGTTTAGCCGTTGGCTTGA
TATATGTATGCAAGAGCGTGCTGTGATGCCAGTTGGTCTGGGTGACTTTCCGCTAATGTC
ATCCCCTGAATCGAAATAACGCACTCTAGTAACTTAACTGCCTTCTTAGTCTGGCTGTTA
GCTTAATATGTATATGCAAGAGCCTACTGTAATGCCAGTCAGTCTAGGTGACTTTCTGCT
AATTTCATCTCTTTAACTAAAATAATACACTCTAGTAACTTAACTGCCTTCTTAATCTAG
CTATTAGCCTAATAAGCTTATATAAGCTTATACTATAATACTAATTATAATAAGTAACTT
TCTACTAATATTATCTCCTGAATTATAACTATATTCTTTAATGCCTTTACTGCTTTTATT
ATATATCTATTAATAAGCAAGTATTAACTAATTTAATATCCTAGCTTATATATATCTTTA
TTCTTAGTATTATTTATACTTATAAGAAGCTTAAGTGCATGTAGTAAATACTATTACTAT
ATATTACAGTTTTTCTAATTATTAATTAGAAATATCTTAATAATATATATTAATATTCCC
AAGTGTTAATTAGCTGTATTTACCCTCAATTTGTGTTCCTCATACTGCACTGCCTTGCCT
TGCAACCTGATCCAATCTATTACTAACCTGCCAAGCCAGCTTCAATCTGCTAACATTTAC
AGTTTTTCCCCTAACGCTAAAACCTTCATTTCCTAATTTGCCTTTTTCCCTCTCCTTTCC
CCCTCACTTCCCCTCCTTTACGCTGCAATAGCCCTTAATTCTTATAATATAATATTTATA
CTATTAATTTAACTAATATAACTGTATATTTTAATTCTATAAACTACTCCTAGTATAGGC
TATTACTACTACTTAATGCAATTCTAGTAATAAAGGCCTATTACTCTATTAATAGGTCTT
AATCCTGCTTTAAGTAATTAGCTAGGTCTTTTAAGGCTCTTATTTAGCTTATAATATATA
TAATAATAGATGCATTTAGGGGTATATTATAAAGCCTTACTTTGCAATTAAAGATTATAA
GATTAACTTACTATATTAGCAGTAATTTATTAATGTATAGTAGGTCTTTGCTTGTAATAT
TCTAATGCTAAAAGAAAGCATATAAATTAAGAATATTACTAATATTAAAATTATTAATAT
TAATTAGAAAACTAGTTATATAGCTATTAGCTGCTATACCTAGTTAGTTATAGCTAGGTT
AGCTATTATTAATATTAATTACATAGCAGCATATCTTATAATAGATTTTAAGGTTTTTAG
CCTATTTTAAGATAGTCTATTTAGATTAAAGCCTTAGTAATAATTACCTTAACTAGGTAA
TAATAGAGAAGGCATTTAGCCTTAGTAGGCTAGGGAAAACATCTTTTTTATGCTTGTAGA
TTAAGGCTACTTATTTAGTTAGATTGTAAGGTTTAAGGCAGCAGCGCTATATAACCTTAA
GACTTAATTTTAAGGTTATTGTATTTTTTAGCATAGTGTATAATGCCTTATATTATAATA
TGCTAAAAATAAGCATTATATTGTATTATCTTATTGTATGAGACCTTATTGGCTATACCT
TGCGTATTGCTGCAGAGACATTTTAACTTTTTAATATATTAATATTATTTATTATATTTC
TCTCTTATAATTCTTATTTTTATTTTATTTTTATATTACTAAGTATATAAAATTATATAT
ATTAAATATTACTTTATGCCTTTATTAGCTTAAAAAACTATATTTAAGAAAAGTACTAAT
AGTATATATTATTTATTATTTTATTTCTAAGAGTAAAAGAATAGACTAAGAAATAGCCCT
TAGCTTAATAAAGGCTATAAATAAAAGAATATCTACTGCTACTAGATTAAAGCAGTAGAT
ACAGTTAAAAGACATAATCTATATAGTAGCTACAGCGCTTTATAAGCTATTATAGTAAGT
ATTATCATTATGTCCTTACTTAAGCAATTCTATCACATTTCTTTCATCCTGGTCCTTAAA
TAGTTAAAAATACTCTACAATAGATGCCTCATATGTATTCATATACGCGACTGCCTGTGC
GATCGCTAAAGGAAGGTAGGTGAGAACTTCAAGCAATTTGGCCACGGTCTCGTGGTTACG
TAGTTCGTCGCTGCGTGGTCCACCCTCGTCGATCAATGACTTCTTGAGCAAGTCTGATGC
CTCTTCTAGACCCATCTGTGGAAGCTTCACCACTTTGCTTCTCGCTGCATTAACGGCGAC
TTGCTTGGACCGTGTTGTGAACAAGGTCTGTCCATTAGCGTTACTTAGCAGAAAGTTAAG
AATTCCCCTTTCTTAATGCATTAATTAATAAAGAATCTCTATATTATTAGCATTATTAAT
AATAAGAAACTAGTTCTCTAAATTCCTTAAATTAAAATACTATTATACTGCCTCTTTTAT
ATCTTTACTCTTAAAGCATTAAATACTAAGTACCTTAATAAGCTTTATATATTCCTGCTT
AAAGCTAGCTATACTAAAGGTAGGCATTTAAAAAACTAAGTAATTAGGCTTAGATTTCTT
AACTTAGAAAGTAAGCTATAAAGTAATTTAAGTTTTACTAATACCTTTAAATCTAACTAG
AGTAACTTTTTAACTATTCTTCTTAAAAAGTAGGCTTTAAAGCTTAATAAGAATATTATC
TTAGCCTATAAAGAGGTTATTTTCAGGAAATGGAATAAGAAAAACTGGTTGGTCTTGAGA
CTCTCGGGCAAGAGAGGCACCTTCTGGCAGGTGTAAGCGAATTCGCTTGTTCAGTGGCAA
GTCACTTTCATCGTTTTAAACAGAGCGCAAGTTGTCTTTTTCAAGGGTCAATCATTGATC
TCAAAAGAGTTGCATCACCTACCCGATGGTGGTAAGGGCACCCAGAAGCTAAGTACAGCC
TTCACACAGGCCGCTGCCGTAGCCGCAGCATATCGCTGCCAGACCTTGCTTTTATAGCTA
TCAGTATAGTTGCAGGCACCTTTAATTATAATGCATAGGAAGCTATCCTAGATCACAGCG
CCCTCCATCTTAAAACTAATAATGCCTTCCTCTGCTGCAATTTAATTGCAGTTTTTGCTA
GACTTTATAACTAAGTCTCTAAAGCCTATTAAACTGATATAGATAGTAGGCATAGGATAG
ACTGTAGCAGTCTCTAACCAGCTTCATGATATAAGCTTACTGTTACATTTAAGCTATTTG
TATAACTTCTGGTCTTCTATATAGAGATAGGATATCTTAAATAGCCTATCTTCTAAAGTA
CTAAGATACTTAGCATAAAGCTCTAGATCTTAGTAAAGAATATTTAAGTAGTCTGCTATC
TTTACACTTAATTATTAGCAATATTAAAGTAATTTTAGTTTTACTAGGACTCTTTATATC
TTCTAATTTAGTCTTTTTAATAAGTCTAATAATATATTTTTATAAATAAAGTAATTAAGT
AATTACTATTTAAAGTTATATTAAATAATACTATTACTAATTATAATATCTTTAAGTATA
ATTTTATCTTTATTAGATTTAAAGAAAATAATACTATAAATACTAACTATAAAAGTAAGC
TTAATACTTAAAAAACTTTTCTTATAGTTAAAAGCTATAATAGCTATATTAATCTTACTT
ATCCTTAGTATATAAATAAAGATAATATTATAATAACTAATTATACCTATAAAGTAAATA
TTAGAATTACCTAGCTTTTTATTAAAAGGTAAACTATTATTATTTTAGTAATAATTAAAT
AAGGCTTTAATAGTATTAGCCTTAAGAGATAAAGCGTAAATAATAGCTATCTTAAAGCTA
TGATAATCATTCGGACGGGGTGGTCGGGGCGATGGGGTCGACATCATAAGGGTGCCGCTC
GATCAGCCGGAGAAATTGGACAAACCTCAAAACCATCGTCTGGAAAACGACGGGCCTCGA
CAAAACACTCCAAGAGAGCCTATGTCAGAGCAAGAAAAAGGCGGAAAAACTGCAATCGAG
CATAAGATGGGATGACCAAGTAAGTGTAATGCACCCTATCCATTTTATTGAGGTCCTGAG
GTCAGATTCTGGATATTCTCGTAACACTGCAGCGCCCATTTCTGGACGTTGTAAACAAGG
TCAGCATCTGGAGGTCTGCTGTGAAGTCGCATTGCGCTGTTTGAACATGCACGTAAGCTG
TCAGCAAAGGGTACATGCATACTGTACCAATAAGTAAGAGTTACTGTGTAAGCAACACGC
CCCCGCCTAAAACGTCCGTGCGGTATAAATCAAAGAGTGTCAAAAAGGGACAACCGATTT
CGATCTTTACTGTATTGAGATAAAACTCTTCAATTCGTTTCTTCGATGCGTTGCTTATAC
AGGCTTACTCCTAGTAAAAGATATTATCTAGATCTTTAATACCTTAAAGATGCATATTCT
AATTAGTAATAGCTTTATATAGTTTAGTAGTTATATTTATATTAAGGTAAGCTATACTAT
ATAGAAGATAGAAAGCTTAAGATAATAAAGTAATATAATTTTAAATTACTATATTACTAT
AGGCTTAAATATAAGATTAAGTTTAATATTTTTACCTTAAAAGATAAATTTTTACATTTT
ATAAATAGTAGATTACACTTTTTATAATTAATAAATATATTTGCATTTAATATTATCTTA
GTTTAAATGCACTTATCTTAATTATATATAGGAAAGTAATTTATATTCTGCCTTAACTTA
ATATCTAGAGGAGGATATAAGCTACTAAAATACTTAACCCCCTAGGTAAGGTAATATTAG
TATATATATAAAAGCCAGTTTAGATAGCTAAAAATGGTTTTTTTACTAATTAAATATAAC
CTATAGGTAAGGTTGTAATTGTAGATAAATTTATATCTTAAAATAGGCTGCAAAGGATAA
TTAGCGTATATACAGTATAGGACGGGATAGTCTTAATCATCAGGCATTGCATAAATCTCA
ACGGAAAGATGCGCTGACTGTACTCATCTATCCGTTTTAAGATGCGGGTTGATAAGCACT
GGGGATCTGATGATATAGGAACATGAGAGATCGACGGTATGTGTACTGTAGTATGTATGT
AGGTGAGATGTTTATACTGCACACCCTGTGATATGCCTTATCAATAACCAATAAGCAATG
TTAACTCCGAGTTCCGGGTTCTGGGTTTTAACCTTCGCATGTAAAAACTTTAAAATAGCA
TTAAGCAGTATAATAACACTATAATATTAGTTTACACACTAAAATATTAACTAAGCGACA
TTTATACCTAGCACTTGGAACTATCGTGGAATAAAGCTTATTAAACTTAGTGATAATAAT
ACAATATAGTTAGCTAAGATGTCTCTATTTATAGAGGACTAGTAAGTAGAGTAGAAATAA
CTAAATTAAAATTACAATAGTATTGCCTATAAGGTTATACTAGGTAATATTCCTTTAAGA
TAGTAACATGTAGAAATATAGAATTTTAATCATTTTCAATTAATTGTAGGCCGCTCGCCC
ATCCTCCAGGTAAGCATGATCTATCCATCATTACTTTACATAACCTATACCCTCATATAT
AATCATGTTTATATAATCCAGTTCTCTTCCTATTATAATATTTAAGCTACTATTCTTAAC
TTTAATAGTAAGTAAGTCTATTCTAGCTAATTAATAATATCCTATATACTTAGCTACCTA
TTTCTACTATAAGTTAAAGATAAAAAGAGTATAATTATAATAATACTTATTATAGTATTA
AAACTTAAAATTATTTAACCTTCTAGTATATATCTTATAGATATCTACTTATTATAAATT
AGATTCTTAAAGACTAGTATATAGGTAGTATATCTATTAACTCTTATATTTATAGCCTTA
TTATATAAAGTGTTACCTCTCTTGTAGATCAGGGCCTTTTTAGAATTATCATGTTTATGT
AACACTTGAACTTCGGTAGCGAGAGGTGATGGCGAATTCTGTCTGGGCGGTGCTCGTCTT
GTCATCGCGTGATAAGGCTGCTCCTGATTGCTATTGCTGTGGGGATCAGCTTGACCTCTC
CTGCGCTACAATTGGATTAATACATAGAAAATTGTAATCTAAGGAGCAGTATCTTAGTCA
TCTTACTAAAGTATACTATATTACAGATGTATTGGCCTCTGGTTAAACTGTCTGATAGGA
CTTATTATCCCATTTTTCTTTATAATTGGGAACCTGCACATATGCATCCCCAGCCGCTAC
ATTATTCAGCTAATACTCAGAGGCTGACAGTTGCTCATCGTTCAGACATAGAAGGATAGA
GTCGCCTTCATCTAAATTCATAGCTGCAGATAACTCTGGTACTAACTTTTATATCGCCTC
TAGGCCTAGGATATTCAGCTGTGCTCTTAGCATCCTTCTAGCCAGTTCTTCTATTGTCTC
GCCATATTGCTCAAGCCTCTGGGCCCTTGAAGCCACGTGCGCTAGCTTGAGTTCTATCAT
TTGCCGATTATCTGCAAGTAGCTCTTATTAGAGGCTAGGTACGCACCTAAATGTTCCATC
TCATACTAAATTTTCCAGTCTCCTCCTCAAACAATCTTCAAAATTAGCCAGCTGTTCTCT
GAACACAGCATCTAGATCTTTAATATATTCGAGCTCTTGACAGAAGGAGATGATAGAAGC
CCTCAGCGAAGAGGCCCAGCTTATGCTCGCCATATCAACGTGGAGGCCAGAAGTTTCAAA
GAATTAAATGAGAATAAAGGTGCTGATGTGGCAAAGCTTGTATAGTAGCTCTAGGATTAT
GTGCTTGAGTGTTGACATACACGGTTGTACAGTACAGGCCGAGTAGGCGATGGCAGGTTA
ATTATCCTATGAATATTACTTGTTTACATTATTGGTTTATCTAGGCTAAAATAGGACTTT
TTCTTCTTCTTTTTTTTTCAGTCTGCTTTTAGCCGCTAATATATATGCCTCTGAAGAAAA
TGATTCTTTGCTATAATCCATTTTTAGCTATCTAGAAAAATGGAGTTAGAATATCTTTCT
CCTAATTTTAGATGTATCCCTAACTCTAGAGCGTTTTCAGGAAAAGCACTGAAATCAAAC
CTTAGTCAAGCTTCTTGTACGCCAAGTGCATAGGTCCAGCTAATAGTCATTAAAACAGTC
CCCATGGGCGAGTAGAGGAAAATACAAAAGTACAGTACTGCACATTATTCTTTTCTTCTA
ATCTTATCTTCTGTATCGGTTGAAGGTAAAAACACGGTTGATGAATCGTCTCTGTCCTAT
GCTCCCCCCCCCCTCTTTCTTATCTCTCGCGCGTGTAAATACTCATCATTCACATTTGAG
CATATCAGAAGAGAAGAGACGGCTTGGGTCTGCTGTACATTTCCGCAGTTATAGCTCAAG
GCACGTTCACGACCGCTTACACCGCTGACAGAACCTTGCGTCCTTGACCTGCTTCATCAC
ACCAATAGATGACGGCACCTGGTTCACTTCTATACTGTTCTGAGCGTTGAGCCAACTCCA
GTAGTGCTATTGTAATATCTAAATTCGAACTCAACTAGTACGTGTAAGGCTGCTGCTCGT
GACCAGAGCTATCTAGGTGTGTGTAAGATGATGGAAATAACATCCCATCTGGATTTGCGC
GTCTGTCCAAAGCCTCATCCGCATTGATCATTGTTTTCTGGTCGGGTGATAAGGATCTTT
TATAAATCGATTTTCCGGGAGGAAACCTGGCACTTGTTGTCGCAAGCCACCAAACGTGAT
AAAGCGCCACAGACTACCGATAGTGAGGGTAGACTAAAAACCAGCGGATGTTTATAATTT
CGAACAAGGGATCGCGACATCGTGCGGGTGCTTGAATGCATGTAAACTGTTCGTGAAAGA
CCCCCACGATTCTTCAGACATGATAGGAGCCGTCACATAATCATCCAAGTCAGACCGAGA
AGCAGATTCCGATCTGATCTGGGCCAAGACATTATTGTACGGCTCAGAGGATTGAGACTG
GGCATCTGCTCGACATTGTGGCCCCTTCAGCGGCAAATGCTTTAGATTCTCGCACATGCA
GATGCCCTCATACAATGTGAGCACATCTGGTGAGAGCCCCGAGGTTTCGGCGGCCTCATA
AGCCATGCGATTTCCAATCGCTTCAGCCAGTAATCGACATCGAGGGAGAATGTGACGATC
GAAGGCGGGACCGCGATGTTCCTTATACCCCCCGATCATTTCGAGTCGTGATTTCGTATC
TAGCATTAACTTGTCCTCGCGTTGCGCCAAGCGTGACAATCTGTTGCGCGCTTGTGGGAG
CCCCAGTTTCTCTCCCAGGAGCTCTGACACGAAATCTAGGAAATAAATCGTCAGTTGTCA
AGATAATGTCAGCAGGTAAAAATCAGCTGAGCACATACGAATGCACAACAGTAGTGTGTC
TCCTTCGGTAATCGAGATTCCCTGTAATGTTGAATCTAGCTCGCTTATTTGATTATATGC
ACAGAGGCCCTGCCACCCGCACCTTTCGGTGAGGGGTCTCAAGATTTGGGAGGCTTTCAT
TACTGTCGCCTTGTGAAAATTGTGGCAAGCGCATGCTGCGTCGCATCGCTAAGATTAGGC
CACATCGCTATGGTCCAACGAGCGAATGCATGCAAGACCTTGCCTTGCACCCATCCTTCG
ACAATTGGACGCTGCTGGGTGCTGAAGCTCATGATCTCTTCGGGTACAGGTCCATCAGGT
GCCGTGATAGTCCTTCGCTTGATGTAGACAGCAGCTATACGCGTTCTAACCTTAATAGCA
GAGATGCCTATTATAGAGAGGGACAGCATTCCAGCTGACACCTGCCAAATCTGGCGTAGA
AAATCAAGATAATCGTTTTCCGGTTCTGAGGATGAGCTAAGCAGAGCACTGAAGGGCAAA
TCGATATAGTTAAATGCCGTCAGAGAGTGATCCAATGGTTTCATACCTGGCCGTGTAGGC
AGAATACGTGATATAACCCCAGGCCGCAGTCCGCAAGCGTCGCTGAGACAAACGAGGAAG
GGCTTCATGCCATGGCTTTTCCCGTCAACTAAGAGGCGAGCAAATACTATAGCTATGCGA
GGCATGCCACGGTAGGGCGTTGTCACAGGCATTGCCTTTGAAGCTCCTACGTGGGGGGTA
TGTAGATCGTAGGAGCCATCAGGCAGTAGTGTGGCCGTTGTTTCCAAGTTATAAGTGTCT
AAACTATGATCGGCTTCGGTCAGCAGAAATCCACCGCAGATATCAAAGTTCAGGAGCTTA
TCAACTAAGTCTTGTAGGTCGGGTCGCCCTTTGACGAAGGAACAAAGTGTCCCTATACAT
AGGTTTACCTGTATCGCTACGATGATAAAGGCCGTCATGTCGCGAGCAGCAATCACTCCA
TTGCCTTGATCAGTATGCTACAGGTATGTAGGGTTTAAAATACCCAGCCCATAGGTATCC
ATAAGTACCCATTTAATAGGGATGTATACCTAGAGATACCTATTTTAGATGCCTACCTAC
AGGCAGGTACCTAGATAAGATAATTATATAGATATAGGTACTTATAGGTAAAGATTAATT
ATAAATTAATATCTAAATAAAAGTTTAAATTATCTATAATATATATCTTTAATTTATAAT
AATTAGATATAATAATTGCTTTAAATTAGTAGTAAATTAGTATCTTATAAGCCTTTACTC
CTAGTATGCTAATAAATCCCTTAAGAAAAAACATTAAAACTATAGTAGCCTAGTTATTAC
CCTAGATCTAGTTCTCTAATGCACTCTTATATGCATCTTTACTACCATTCTATAGCTCTT
AATCAGGCTTATCCTTACCTATATCCTGCATCTCTTGATTAGATACAGCTTTATCTTCAT
TTGCCTTATTAAAAGACTTTTTAAGTCTAACTGCTAGATCTTCTAGGTTAATTTGTATTT
TAGACTTTTTCTATCTATCTTATTTCTATTTTTATATTTTAGTATTCTTAGTAGCATATA
CTTAAGCTTTAATGCATTTATCCCTTTTATAAGCTTGAATTTCTCTTAATTCTACTTAAT
CTTATATATACTATACTACTTAATTTTCTTTAATATTAAAAAATAGAAGTAACTTAATAG
TCTTTAAATTAATTCTTTACTAAAGGTAATTATTTATAAGATTTACTATAATATACTAAA
TGCAATAGTATATCTATATATTCTTCTTTTAAATAATCTTATAGCTAATATAAGTAAATA
GAAGATTAATACTTAAATTTAAAATTAATTAATATAACTAATTATTATATAAGATTACTA
TAAATAATTTACCTTTAAAGAGCTATTATATAAAAGCTTTAATTACTTCTTTTAAAGTAC
TAATAGTATTAGCAGTAATATAAGTAAAAGCTATAGTATAGTCTCTAGTTATATTAAATA
TAATTTTATAGATAAGGTAGATAAAGGGGGTATACATAATAGTAAGCTTATTGCTTTTAA
GAATTTAGGTTTTATAGTTCTTTATTTAGTAATTTATAATAGTATTAAAAAAAAGAATTA
TAGTATAAATAAACTGCTTACTAAAAGTAGTAATAGGACCCTTAGAGTAAGATTTCCCTT
TTAGTACTTAGGCTTTATATATACTTTTTTAAGGCACTTTACTAGCAATAGACTTTTAAG
GCTATTTGCTACTAGTAGTCTTTTAAGCTGCTTATAGGGAAGGGCTTTAGCTGCTAGTTA
TCTTAAGTAATTAGAAAATTAAAAGCAATTATCTTAATAGATTACTATAAGAAAAAGAAA
TTAAAAATAAAAACTCTTAAAATAAAGAAAAGAAGAATTAGAAATTATAAAATTTAAAAG
GTTATATAGTATTAAAATTTAAAGTATAAGCTTAGTAGAAGCAATTATTTTAATTAATTA
CTATAAAAGGATTAATTAAAAAGGCTAGAATAAAAAGAAATACTAAATTCTACTTAAAAC
TTATAAATTCTAAAATTTAAAGAGTTTAAAAGGTTAAAGTTAAGTTAATATTAAGATTTA
GTTTTCTAAGTAATAGATCTTAGTATAGTAATTTATTATAAATTTTAAGCTAATTAAAGG
AGAGTATTTTACTAATTATTACCTATTTAAGATTAATACTTTAAATTTAAGATTTATTTT
TTTATTTTTATTATAGTGCTAGAAATCTTAATCTCCTCTTAAACTTATCTCCCCTAAACC
CTTGATTTTTTAGCTTTTAAGATATAATTGCCTTTAGCTGTAGGGATATTAATTTTTATG
CTCTAGCCTCTATCTTTCTTATATATTGTAGTAAGAGCTACTATTTTCTGATTTTTCTTA
GTAGAAAAAATAAGTAATAGGGGCTAAGGTAAGGAGCTTATTTACACTTATAGTAATTAT
TTAAGCTAATCCTTCTAGGTTATCTGCCTAGTAGGCTATTATGTAAATAAAAGCCTAAGG
AGAATTTATTAATAAATCCTTATATAAAGAAAGCCTATGCTAGAATAGATATACTTCCTA
TAGAATGCTATAAATATAAGACTATAAAGAAGAACTTTAATTAGCAGTAAAGTTACCTAA
AGACTAAACTTTATTAATATATAGACTATCTTAATGCTAATAAGGTAATTAAAAAGGCAC
TTAAAGATACTACTTTTAATAACTATAGTATAGACTAATAAGTATATTTTATTTACTAAT
ATTTAAAGGCTAATTTAAGGTAGTATTAAAAAGGGTAAATATTATAATCTCTTTAAAGAT
AAAGCATTTATAGTATTAACTTTTAAGGCTAGTAAAATCCTATAGGATAATAATAATCCT
TTTTAAGAGGATATTAATAATCTTACTAAGGAGAATAATTACTAGCTTATTTCTATTAAT
AAAATGCTTAATTAAAATAAAAGTTAAGCTATAATCCTATTAAAAACTAATAAATAGATT
AAGTAATAAAAGATTATAGTATAAAAATATAATATTTTTAAATTAATTTAAGCTAATTAT
TTAAGCTAATCTTAAAATTTATATAACTTATATTAAATAGCTAATAATTGCTATATTATA
TTCTTTATAAGTTAAATATAATAAAATTATAAACTACCTTTAAAATGTTAAGTATAAGAT
TAATGCTATCTAAACTAAGTTTAAGTTCTCTAGGTAAGTATTTATAGTAATTATTTATAG
TAATTACCTGCTTACAATTAGCTATAAATAATCTATGCTTTTACTTTATAGTCTAAATAT
CTTTTCTTAACTTAAGTTATATATTTAATATATTATAAAATTAAAGAATCTAAAGGCACT
TAAGCCCTTTAATCTATTCTTTAAATTATCTATAGATAATTAAGCTCTTATATAGAAGCC
CTTTAATAAGCTTCTAGGTTTAAGTTAAGTATATAAGAATATTCTTCTCTTTAAATTCCC
TTTAATATAAAAGTAATAGTAAAATAATATTATTATAAGATTTTATAATATATTAATTTA
TTATAGTAACTTTAATAGATTTTAAGTTTTTTATTATTAAGGATAATAAATATAATAGAA
AGCTTATTAATATTTCTATTAAACTAGTAAACTCTCTATACTTAAAAAGATCTAATAAAT
CTATTGCTAGTAAAGGTATATATCTACTATATAGAATTACCTTTTTAGGCTTCTATCTCT
TTAGGATAATATTACCTTATAGCATTTAGGCCTAGGTAAAGAAGTATTATAGCATTTTAA
GAGTACTAATTATCTTATATTCTAGCTTCTTATTAAAGCTTATAAGCTATTAGAGCTTAT
TAATACTAAACCTTAAATTACTTTAATGCCTTTAAGACTCTTTAAAGAAGAGAAATAAGT
AAATAATATATAGCTAGTATTAGTATAAAGAATAAGGTACTAGGGATTTTTATTTACTTA
AGTTAAAGTATAGTAAGAAGTTAATTAAGCTAATTATTTATAGTAATTAGCTAATATGCT
TATTATTTATTATTTTAAAAAGCTATTTTAAGATTTTATATTTTTATAAATTATTTTTAT
TAATCTTATATTAGTATAATATAAAGTAATATACTTTATATAAATTATATATAGGTTTAA
GCTTAATTATACTTAATTAAGATTTCTAAAATATTAATATTTAATTTACTTTTAAATAGC
ATAATAATAAAGCTTTTACTTATTTCTTAAAGCGCTTTAATTACTAATAACTAAAATTAT
ATATTAAACTTTATACTTAATTTAATTTCTTAAATAATTTGCTAAAATAGCAGTTATAGT
ATAAGAAGTTTAATTATATATTAGAGTTAATAGATATTTTAAAGAATTTTTACTTATTAT
ATTAATATAAATAGTAGAAAGTACTTAAGAATTAACTTACTATTCTGTTTTAATTGCTGC
TATATATAACCTTAAGGCTTTTACTTATCTTATATTATATGTTTTCTTCTTAACCTTTTT
AATCTATTTTTAATTTTACTTAATAGCTTTATATTTAACTATTATGATTTTTTGCTATAT
TATAAGGTAGATCTTAAAGTATAAGAGCTTAACTATTAATTTAATTAAAATAGTAATACT
TATAAAATAGTTAATAAATAAATATATATAGTAAGTAGAATATTAATATAATATATACCT
TAAGAAGAATTTTACTTTTAGAATTATTAAGTATTATTTTAAAAGTAATATATTTATATT
ATTTTAAAATTTTTATAAGTTATAAAAAAAAAAGAAAAATAAAAATTAAAAAACCTTTTT
TATTTATAATTAGATTCTTATTAAGTTTAAGTAAAAATAGCTCTTTTAGCTAACTAAATA
TAATCTAGCATTTATATAATAAAATATATTAAAGTCTTAAGTATTATACTAAAGGCTTAC
TTTAACCTAATATAACTTTAGTTTATTATAGCTAAGATTAATTAATATAATTATAAATTT
TCTAGTTTAAAGTTATTAAGTAAAGTAATAATCTTTTATAATAATCTTTTTTAAAAATTT
CTTCTTACTTTTAAACTAATTTTAAGTTATATTTTATTACTAAAATATCTTTATAAAGCT
TACTTAGCCTTAAACTAACTATACTTAGTAAGCCTTTTTATATTCTATTTAACTCTTTTA
CTATTAATGCCTTTTTTCTTTAGTAAAAAATAATATAATAATAGATATTATATATTAAAT
CTGCACCTAATACTTCCTATTTACTTTAATTATTAGAGTTAAAGGCTTTAAAAATCTTCT
AGGGGAAGAGAGACTCTTCTAGCTAGTCTTAATTTAATTAAGATCTATAGAAATTAAATA
GAAAACTATAAATTATATACTGCTTTTACTATACTACTTTAATATATCCTAATATATCTA
GAACTAGTATATTAAGTATATATAGGCATTTAAATTTAGCTATTTATAAGAAAAAGGCTT
TTAGAATAAGGATATTTAAGGGAATTAATATAATATATTTTAATTTTAATATAAGTATAT
TTATAGTAATTAAATATAATAATTTTAATTTACTCTTAATAGATTAATACTACTAAATAG
TAAATAGAATCTATTTACTATCTTACTTATTTTATTACTAATAGCTATTTATCTATAAAT
ATTATAGCAAATTTAGCATTCTAGCAGCTTATAGCCTTTATCTTACTATACCTTTAACTA
CCTAGTAGCCTAACTCTTATTAAATGAATTTAAAATAAGTCTCTATCTTTATAAGAAGCT
ATTCTTTAAACTCTCTTCCTAAAGGCTAAAGTCTCTTTTATATTAGATATATAGTTAATA
CCTTATAATAAGTTTACTATTCTTAATATTCTTACCTATTTTCTTAATACTTAATAGTAA
CTTAAAAGAGTTATACTTAGATTTATTAATATATCTAAGGATTAAGGCAGAGTTATACTA
AACTCTTATATAATATATAGCCTCTAGAATTATTATCTTTTAAATTGCCTTTAGGTAATT
ATAGTAGATAATAGTATATATCTTAATATTAAGAATTTAAATTATAAGATTAAGATTAAG
TTATAGCCTATACCCTTATCCTGCCTTTATTTTATATAATATATAGCTTATATTTTAAAT
CTTATTATATAAGAAATTATAAATTGTATTAGAATTATATCTTAAGAGATAGTAATTTTA
AAGGGTAATAATTATAATAAGGATAAGGATAAGGGGGATAACCTTTCTTAAAATGAAGGC
CTTAATAATAAGGACTTAATAGATAATTAATTTAATGCCTTAAAATAGCAAGTTATAAAC
TAATTATTTAATCTTATTAGTATTAATTATCTATCTTTATTTATTCTTTAAGTATATATA
TTTCTTCTTATAATACATTTCTTATAGTAATTGCATGTAATAATTACTAAGTTAATTATA
ACTAATTATCTTTTAGGTTTATTACCTTGCTATTAAATTTACTTAAAGTCTTAAGCTTAT
ATAAAAATTTAAAAAGATTTAAGCTTACTAAATACAAAATAAGACTATTTTATAACCTTT
AAAATTAATTTATAATATCTTAACTTAATAAAACTTAATAACTATAATGCTTATAAGGGC
TAGGATACTAAAACTATCTATCTAAGAATAGTTTAAAGACTACCTTAATAGGAATTATAA
GATTACTGCTAAAAATTAGCAGTAAATTAATTACCTTATTAATTACACTTACATTTTTAT
TTATCTTTCTAATTCTATTAGTTATTTAGCTATTAATAGCTTATCTGCTATATAGACTTA
GCTTAAGATTATTAGCTGCTATCTTAGTATTTATTAGGAGAGGCTTTTTCTACTTAAAGG
CAGCTAAAATTATTAACCTTAAGTAAAGGTTCTTTTCTATAGCATTTATTAAGCTATAAT
AAAGCTATATAAGTATATAGATTTATTTATTACTAAGACCCCTTATCTTATTATTCTTTT
TCTTTTATCTCTACTAAAATTAAAATAAGATATTTACTAAAGTAGTATTTAATCTATTCT
TCTATCTTTAAGTATTAGTAATATTAAAGAATAAGCTAAGGCTAACTTTATTTAACTTTA
TACCTCTTAATATACATCTAGCTATATAGATCTATTTATATTATTATTAATAAAGGAATA
GAATCTTCTTTTTAGTTTTCTTAATCTTAAAAAGGTATTTATAGTAATCTAATATAATAA
TTATATACTTACTATAGTTTATAGGCTAGCTACTCTTAAAAATTAGCATTAACTATATAT
AGATCTTTCTTTAAAGAAGGTATATTTAGTATAGTATTATATTATATTATTAACTAATAT
AATAAATAGAAAGGCAATCTAGAGAAAGCCTCCTTTAATTCTAGGCCTATATTACTTATA
ATCTTAAATATTCTATATTAAGCTATATAGCTAAAGACTTTCTTATAATATAGCTAAGTA
CTATTATAATTAAAAGAGCATAGAGTATATATTGCTTTATATACTAATATAAATAATATG
CTTTAAAGGTTTCTTTAATTAAAGAAAGGTTTTTATTATATTTCTATTCTATAGCTTTAG
ACTAATCCTAAGAGTCTCTTAACTTAGACTTATTTAAGCTATCTTCTTTTGTAAAGGACT
CCCTAGACTAGCTTAAAGAGCTATAAAAAGCCCTTATATATTCTATATTACTTAAAGAGA
TACTATAATATCTAATCTTCCTTTACCTACTAATAATATATAAAGAAGAAGTTATTTATA
TAAATATACTATTAGTAACTTATTAATAACTATCTTCTATTCTTCTCTAATTATAGATAT
TTTTCTCTTATTCTTAAGACTTATAACTTTTACAATTATTTACTAACTAATCCCTATTAC
CTATACTATTAAGCCTACCTTAGTCTTTTTATAATTTAGATTCTATTAACCTTTATCTTT
ATATACCTTTAAAAAGACCTAGATTAAGTAAAGTTTAATATACTAACTTATAGCAGTTAT
TATAAGTTAGAAGCTAGATTAGAAGAATAAATTCTTAGAGTACTAATATTAAGCAGTTAG
CTAGAGATTAATAATACTTTTTATATAAATAGTATATATTTAATTTAATGTTTTTTTTAT
ATATATAAATACACTTTTTATATAGATTATTATAAATAATTACTATAAATATATTATATT
TATATTACTTTTAAGAGTTATATAAAAGAGTATAATATTACCTATAGGTACCTATAGGCA
ATTTCTAGTACTTATATATATTATAGGTATTATAAGAACATTCTAAAATACCTATAGGTA
CCTATATATAATATTATTTACCTAACTAGATGCCTGGGTAACTAGGCATTAAGCTATCAT
TAGGTACCTATAGGAATTTTAAACCCTGCTAAGAATATCTTTATAAACTAATTTAATATT
ACTCTTAATAGAGAGTCTATTATATATATACTAAATAGTTTATATCTCTTTTATAATTTT
ATTACTATTTTAACTTATATATTCTAGTTAATCTCTTTTTTATTTAATAGATTAAAAGAG
AATAGATTTTTTAGTCTTATAAGATAGATCTTATATTTTAATTATAGTAAAGACCCTCTT
AAGGTAGTAGAAGGAAATATTACTCTAGTAAGTTAATACTATAATATAATAGTTAAGCTG
CTAGATCTTATAATAATTCTACTTACATTTAGCTTTAAAGCTTATTTAAAAGAAACCTTA
AAGGTTAAAGTATAAGTTATATAAGGAGAGTTTTTGCTTTTTATAAAGTTAAAAAGTAGA
ATCCTAGCATTTCTACTTAAGGATAGCTATATATATAAGACTGTAGATCTAGTAGCCCTT
TTAACTTCTATGCATTAGAGGCAATTTTAAATTAATTAGGTTACTTGAGATTCTTTACTG
TTAAAGAGGTTGGGCGCAAGCAAGCGAGCCAATCTGCAAGTCGCTCATACTCTGCCTATT
TACTATATCAGTCTGGGGCTACTATTTTCTAATATGTATTTATATAATAGTGTGAGATGC
AGAATAATTATTATTGCAACGATCTATCTCTCTTTTCTTTCATTTACTGCTAGTATCTCT
ATAACCTTATCTAGGTGCTGCAGAGAGCTAACCTTAATATAAGTTAATATGTAGCCCCCT
TTATAGCTCTTAAACTAGCTTTAGGTTATAAGATATAAAAGGGTTAAGAGGCTAAAATAT
AGAGAATAAAAGAAAGTTTATACTATATACTTATTACTTAATATAGAAGGAGAAGAAGGC
AGCTAAGAAAGGGGAAGTCTAGTTACAACTGCTAATTTACCTGCTGCAAAAAACTCACTT
TCTCTAGTTACATATATATATATATATGCATAACCTTCTAAGCATGGTGTTATTAGACTA
ACTAAGTAATATTGCTATCCTAATCTTAAAATACATAGAATAATAGTAATATTTAATTAT
AAACGCGGTTATAGGGTTTCTTTATAAGTAAGCCTTATATAACTAGCAGTAAAGGTATTA
TTTATAATAGCTAAGCTTATATTAATATTAAGTGTAAGACTAAATGCTATAATAAGCCTA
GCTAGCTATTCCTTCTAGTCTAGCCTATCTCTATTATAGTATAGCATCTTAAAAGCCTCT
TTCTATATTAGGTATTTTATACTATCTCTAATAGTACCTATAGGTAAGAACAGGAAATAG
AGGCTTATATAAAGTATATTAATCTTAGGGTTAAGTTTTAAGGTTAAATAGCTCTAGGAT
ACTTTAGTAGTACTAGTAGTATTTTAACTAGTTATAATAAATATAGCTATAATAATATTA
ACTGTATTTATATTAAAACTAAACTAACTATTTTTAATCCTACCTTCTTTAAGAGTCTTC
TAGGCTATATAAAGGCGCTTAGTAGTATAGCTAAGGATCTTTTAATAGGCTTCTTATAAA
ATCATTTTTTAAATTAAAGTTTTAATATTATAAGCCTTCTTTATATTTCCCTAAGAGGGC
TTTTTATTAGAAGCTAGCTAACCTTTAATAAAGAAGTTTAAAATATTATATTAATTAGTA
AATAACTCTTATAGCATATTATAAGTATATTATATAGCTTTTATAACTATATTCTATCTT
GCTATGCTTTTATAGCTATAGGTATATAAAAGATAAACCTGTAAACTAATAATAAAAGGC
TTAATAGTCTTAAGCCTAATATACTTGCTAGTTACTTCTATCTACCTAGTAAATACGTTC
TGTATACCTAGTAGCGCTTAGGTAAATATAACTGCCTGCCTAGGATCTTAAAAAATAAAA
ATAAAACTGTAAGATATACTATTACTTAGAGTTTTAATATATATACTGCTAGAGGCATTA
AAGGCCTTATATCCTCTAGAGTAGCTAGTAATAAAGGTAGCTTTATATATAGCTAAAGGG
GCATAGATATTATTAAGTATTAGTATTCTAGCTAAGTATAATAAGCTTATAATACTAAGT
AGAACTTTATAAAACTCTATATAATTCTTAATATATATATTTTTTATATTTTCTAATTAT
AAGTTTATAGTATAGTTAAACTTATTTACTAAGTTATATAAAACCTAAATCTTATTATAT
AAATCTAAAGCTATAGTAGTATTCTTAAGATAAAAGGTTCTTTTAAAGTAATAATTAGTA
TTCTTTAAAGAGTTATTAAGTTATTTAAATTAAAGAGAAAGAGTTAAGTATAGTATATTT
ATCTATTTTAATAAAAAAGAACTTTAATATTACTATTACTTACTTATATATTATACCTAG
CTTAATATTTATATTAATTAACTTTAAACTTTCTATTATATAACTATTTAAATTTATTTA
AAAGAAAGTAATATATAACCTATTAAAAATTAAAAAAGAACTATATTAAATAAAAAAGAT
AATAATAAAGTATAAGATTATACTTAACTTTCTTTATATATTTAGCTATTAAGGATTAAT
ATATTGCAATTCTATATAAGAAAGCGCAGCATACACTCTACTAAAGCATTTACACTTAAG
CTCTATAATACTGTTTATGACTTCTCTGTCTATAATAAACTAGATCAAGGATATATATCA
ATTTTCAAGTCTAGTTGCAGTTAAGAGCGTAGACCTATTAGTTTTATTTCTTCTGCATTA
GCATTATAAAGTTATAGATAGCTTGTACCCTGCCTAAGCTTAGCAACTAAGATAATAGCC
TAGATAGGCTAACTGTAATGGCAGTTATTATCGCGAGCCTGAAGTTAAGATGCTATAAGA
GTCCAATGGCTGCCCTAGAGTATCAGTACATAGTTCAACTACAAAGCTTATATAAGTTTT
ATATCTTTAGTAGGAACAGATTTACACCTCATTTTACACTAGTCTGCATACTGTCTAGAA
TGTAATATCTTAGTATAGTTATAATAGAAGCTATATAGCTTTAATATATAATATAAAATG
CTATTAAAAGAGAACTATATTAAAAGGTCTAATAAGTTATTATATTACAGTAAGTGCGCT
TTATCTTTAAATCTTTATCTTAATTATTTAACTCTATTAAACTATAATAGGCTAATATAT
AGCTCTACTATACATATCTTCTTAAGTAGCAATTCTAGAGCCTATAGTCTCTCCCTGATT
AATGATTTATATGGCTATACACTTAATGCTGAATCTGTGGTTCGGATGGCCAGATAAAAG
AATGATTATTCTATGACTGAACCTTATCGCCTAGTGGTGCCCAGAGATGGAGACCCCCAG
GTTAAAGCAATAGGTTAAACAGATAGATACGCATATCTCGCGACATAGTAGCAAGAAAGG
TCTAGAAATATCTAAGTTATTAATAAACCTGAAGTTTTAGGGCCAATTTAGATGCTTCTT
TATATCTTTATGTATAATTATAACCTACTAAATTACCCCCTTGCCTTACTATACCTTAAC
TGCTAGCTTACTCTAAGTTACCCTTAAGAGAAATAATATATCCTAGAAGATTAAATGCAG
TAAATTGTAATAATTACTAGGTAACTAAAGCTAAGGTAGTAGTATAAAGTTATATTTATA
CCTTTAAGTAATATTAAATTAGAATATATATATAGTAGTATAATTAAGAAGTAAAGTAAT
TAAGTGTAATATATAAGGTTTTATTATTTCTAAGTTTTTAACTTTTACTTATTCTTACTA
CTTTATTATCTTACTCTTTACTACTTATTATTAAAACTAATAGTAAAATATAAAAAGCTG
CAATAGGCTAATGTTAATTATTTCTAACCCTTTCCAACTAATTAAGGTCTTATCTTCCTA
AGCCTTTTATATTGCTAGACCATATTTTAAGCCTATGAGCTTGCAAAGGAGAGAATTAGC
AAGTTGATTACCCTAGAGCTGCGTGGGGTTCCTGTACGAAAGTGTCTGATTGGATAATGT
CCTGTTTTGGCATAGCTAGATGGTTTTCTAACGGTTTCCCCGGAGGCTTTAGTCCGGTCA
GCATATAGCACTGTATTAGGTAAGCAGCGATCTCTTGGTCGCTTCTTGCTTCTGTATCCC
TTATAGTAGAAGAGTAGAGTAAAGGTTAAGTAAGAGAGGAAGTAAATATAAATATATATA
AAAAAATATCTTAGTATTATTATAGCTACTTTATTATTACTAAGCCTAAAAGCCTTATAG
TACTGAATTATCTTATAAATATATTAGATACCTTAAATAGGCTTATACTTAATATTATAA
AGCCTATTATTATTTTAGTTATAATTTTTACTATATTAAGTATATTAATAATTAAAGTTT
TTATATATTTTATTATATACCTAATAGCTTAATAGTACTAATTATTATAATAGACCTTTA
AAGATATTTAAAAATGCTTTATAAAAGTTTTAAAAGTCTTAGTAAAAAGTTAAATAAATT
CTAAAGAGATACTCTTTATATAAGGCTTTTATATTAGCTTTAAAAATAAGATTTAATAGG
AAGCTAAAGAGATTAAAAATATAGCCTTAATTATATTTAACCCTTAATGCTATAGATAGC
TTTAATGCTAAATTCTTCTTAAATCTCTCTATTATAAATACTAGATTTTACCTTTAAAGA
TAATAAGTAAAGTCTTATCTTTAGTACTTTATAATATGCTAGAAGATATTTAAATAATTT
ATATAAAATCTTACACTAGCCTTATAAGCTAAAATACAGTTATAGTTAAAGATATAGATA
TTATAGCTAGATAAGCTAAAGAAAATAGTTAAAGTATTAAATAAACTAAATATTAGTACT
AAACTACTACTCTATTTAAATAGTCTTTTAATCTATTTTTTAAGTATTATTAAGTATATC
TCTTAATTAATAAGCAGAATATAAGCTAAAGCTCCTTATAATTTATAGCTAATATATAGT
TTAATTAGCAATATAGTAATATAATAACTATTAAAGCTAGTAAGTAATAGTAAATCTAGT
AATATAAAGTTAAATAAATCTATAAAAGAAAATCTTTAATATATATAAGGTATATTAAGA
AACTCTTTAGCTATAGAGTAAAAGAGAGTAAATAGCTTAGCCCTTAAAGCCCCTATAAAG
GCTAAAAAGAGGCTTTTATTAAGTTATTATTATAAAAATATAATTTAAATTAAAGTTAAG
TATATATTATACTTAATAAAGAAAAAAGAATAAATAAAAGAAAAAAAGCTATATAAATTA
TAGTATAATCTAGGCTAAGAGGTATATGCTTTATTAGTAAACTAAGGCAGCTCTCTATAA
CTGTATTATAATAGAAGTAGCAGCACTAAGGACAACCGCGCTGACACTTAACAGAGTCCT
GCCTGGCAGGTGAAGTCCCAGCGTCTGGATAGGCCCCGGGGGGGGGGGGGGGGGGGGGGG
GGGAGGGGGGCAATGAGAAATACTGCAGGATTGTGACCGAACGCTTTTCAGTCCGTGGGT
ACCAGGTGTTCAGATATGGTGTCTCAGAGGACTATTACTGTACTATTGTCTCGGAACAAT
CGCGTTTGGATAAGCTGCATGGGACTCATAGAATATTGGGTGACGCAGGCTTATTTAGCA
GGTCTAAGGGGCAAGACAGTACTAATTGAGATGAAAGCTAGGGGAAAACGGCCGTATTAG
TAGTTATTAGTAGCCGCCTTAGCGATATTTACTAGCTTACCAACTGTATCGCAGAATCCA
TTATAGATAATGTTGCTGCTAGTGCTGCTGCCACTGCCCAGTATTCTAACTCTTAGCTGA
ACAGGGAGAACTGGCTAATACGGGCTAGCAAGGCAGAGTTTACATATCTTAGCTATATAA
GCTATTAGATTATTTAGCTAGCTATTACTATAAAATACTATACTGCGCATTATAGTATTA
CTTATATATTATTTCTAGTTTCTAGTAATCTACTTTACCTTACCTCTATATTATCTACTA
TAATAAAAAATAAAATCTCCCTGAAGGTAGTAGGATTAAACTTAACTATATTATAAATTA
CTATCTTTAATATCCTCTTATCCTTATATCTACTTACCTACCTACTTACCGCTTTAGGTT
AGCTGTATCTATTTCTATTTGCTATAATTAAACTGTTATTAGAGTTGCCTTTATTTTATT
TCCTTACTTTAAGCATAGCATATACACTCCTTATATCCTATTAGTTACAGTATTAATTAT
TACCTATCCTTATTACCTTATAGACCTTTACATTATTTATATATCTTGTAGTCTAGCTAA
GCTAGATCTTTTTACACTATATATTAAAGCTTTATTATATTCCTATAATCTCTAAATTCC
CTCTTTAAAGCCAGTTTTTTAATATTATTATATAGGAATATAAGGCTTTATAATAACTCT
AGTACTATTAGTATGGCCCTATTATTTGCTACTTTTTCCCCTTTAGGTTAGAGAGGCTGT
TGATTGCTGGCAGGGGCGCGCTGCAGCGCATGGCTTCTGGTTGAAGTAGCAAGCACGACT
GCTGATCCAGCGCGTTAGCTTTGCCTTTTTTAGTACAATCTATTAAAGCTTTAGTCCCTA
TAATTTAGATAATATTATTATATCTTAGTAAATATAGGGAAGAAATAAACGCAAGTTAAC
CTAGCGCTATAACAGTTAGTCGTTTAATTGGTTAAGGCGACTTACCCTGGAGGCCGAGGT
TAACAATTTGCAACGCAAATATACTAGCAAAAACGGCAAGGACTTATGCTAAGATAAATA
ACATAGGTTTAAGGATCTAATGTATGTTTATATTCCATGCTGAGATTCTACTGTAGACTT
AGTGCTTAGCATTAAGTCAGCTGATATAATAGTTTCAGTATACGATTTAAATTGATTTAA
CTAATTAATATATTTAATTGTTAATTGAATAACAGCGCTAAGATAAGTTTAAGCTAAATA
CTATATTGCTACTAGCAGCATCTTATACTAATATAATTAGTTTAAAAAGGTAGAGTAGGC
TGTAGCAAGTAAGCTTAGTTATTTTATTAGAAGAAACTAAGAAAGGTTATAGTAGAAAAG
ATTTAAAAATACTTAAATAATTATAATATTAATAGATTAAGTACTAAGTATATAACTTAA
TTATTAAATTAGTAGATATAAGTATTATTAAATTATATTAAATTTTAAAGCAGTTAATAA
ACTATTAGTTAATATAGTAATATTTAATTAGTAAGTTATAGCTAAAGCTTAATTTAAAAC
TAGCCTATTAAAACTATACTAATAGTATATATATATAGGCTATATGCTTATTTTAAAGTA
TATTAGTTATTATTAGCTTTTTACTTTAGCTATAGTAAGCTATTAAAAAATATATATTAT
AATAAAAGGGAAAATAGTAAGAAGCTAGCTATTCCTTAAACTATTTATATTAAAACTTAA
TTCTATAAAATTATCTTATTATAAAAAGATATTTTTAATATAAAGATTATTCTTTAAAAG
CTATAAATAGTTAAAGAAAGTTTATAAAGCCAGAAATCTACCTATTTTAATTAAAAGTAT
CTTAAACTATATTTCCTAAGATAGCATTAATTCCAAGCAGAGAGGTTACTTAACTCTTAT
TTATAAGAGTAATATATACCTAGCATTATTTAAAGAGTATCTATAACCCTATACTATATA
TACTTATAAAAAGGTAATATAACTTAATTATACTTTTAAAGATTATAGAATTACTTAAAA
TGCTTATTATATTATAACTAGTTTAGCTATAAATTTAATATATATAAAATAGCTTAAGTT
ATTAAGTGAGGTTTCTGCTATAGGGAGGCAGTTAGCATTCCTTATGTAGGGAGAAACGAC
TATAAGGCAAACGCAAACCATAGCTGGCCTAGGTAGAAATCTTAAGTCAGCTGAATCTGT
CTCCAGAATCTGTACTATTACACTGCAGGACTATATAGGCAATAGACTATTTTAAATCTG
TAGAGAGAATAGTCTCTTATTTAAGTATAATTACTTATAATCCTGCTATAAGTATGCAAA
GGACTATAAACATATTTATAAAAACTATAAGAATATTATAAAGAATTAAGAGGATATAAT
ATATAAAGGATATAGAATAAAGTAAGGTTAAAGAGGAGTTATGCTTTAAGGTAATTTATG
TTTTAAGGTATATAATCTGTAGACTAAACTTATATATTCTATAATATAGATTCTTTTACT
ATTACATTCTGTAAAACTCTTAGGCTATTCCTACGCATTACTTCTATTTAACGCTTAAAG
GGATACCTCTTTGCTTACTATAGATAGCTTACTAAGTTAAAGATAAGAGTTAGATTTTGA
AAAATGCCTAAGTGCAAGCATTAGTCTAATAAATTAAGTTTATGTTAAAGGATTTTAAGT
ACATACTTATACAAACCTATTTATAAAGAATCTGATCTTTGGTAAAATAATAAAAGATCC
CTTTAATTTAAAGTTATTCTTAAAGTAATAAGTAAGAGGTTATAAGTGTTTATGACTTTT
AAGCATGCTATACTTTCCTGCAAACATGAATATAGGGCTGCAGCTTAAGGCCACATTGAA
GAGAGTTGCGTAATGAAAGTGTTGCTAGATACGAGACACCACCACAAGGAAATGCCAAGA
GGAGATGAGAGCAAATTTGCGAACAGGATTTACAGTGCTGTGGAACTGGATGGTCTCGCT
ACGGAGAATGGTTCCTTCAACGGATTCCTTTAAACCTCTAATATAAACCTTGAACCTTTC
AAAGATGTAACAGAGTCTCCAGAAGCAGGCAGTAATTTCATAACACAATTAGCCAAAGGA
TGTAGCAATATATAATGCCTTTAACTTTTTATAtTTTTTTTTCCTTACCACTTATATTTA
TTACTAAATTAATAAGATATAAGTGACAGCAGAAACATCATATTTTCTCATCCTTTGTAG
GTGGTCATCTGACAGAAGTGGATACCAGTGGTACGAGATACATAAATTGAATGGCACCTT
GTTGTGATGTTGCTGCTTCAAAGTATCTCAAAACAATGCCGGCTTTAATTGCGTCCAAAA
ACCCAAATCAACTAAAGGAGATTCCAAGTATAATACAAAACCATTTGCGAACCCTTGTGG
GGACCTTATTTAGAGACCCCATTGTCTGGGATTTTACTTTTCGTCCGATTAGGTATGGGG
ATAGCTTTTGAGTCTACCGGCCTGTCTTTGGATAAGTCACGTATTGCATAGGTGGCATCC
CCTTTCTTATCGAGCTTCGGTAGCGCCTGGCGGAGCTCATCGGCTTTATCATCCTGTTCC
AAATTGTACTCATTAGCTGCCTGATCCAAGGGCGGCGCATAAGGTATCTCTCATGTTGAC
TGTTCTGTTCATCTGGCCTGGTAAAGGGGACAACTTATTAGCACATGTGATGTTTATGCA
GTTGTTTATACTCTCACTTTAAATAGGTTCTAAATCAGGAAGCTTAGAGTTATCTAGCCT
AGAATTCAGGTAGCTGAACTTGGCCTTTTTAAGAAGTCTAATCTTTTAATATTCTATATC
TAACCTCCTCTTAGATCTATAGAGCATAGTATTAGAAAATAAATCTTTAGAATTAAGAGA
GCTTTTTCTATAACTTTTAAGTCTAATAATTAATACTCTAGGAATAAATATTAGGCTATT
TAAAACTATTAATTTATTAAGTTTAAGGTTAATTAGTTAGCATTTAACTTTATAAAGTCC
TTAACTATATTATAGTAGTTTTATACTTATTAATTCTTAAAAAACTAAAATTAGAGAAAA
TAGTTTTATTTAAATTAAATAAAGTAAAAGTAAATATTTCTAGAAAGCTTAAATTAAGAC
TTAATATTTACTTTTAATTAATAGTAAAGAGTATATAATAGCTAGCTAATTAATTTAATA
TTACTATTTAAAAGAGATTATAAATCTAAAAAGGATTAATATATAATAGTATAGTAAATT
TATTTAAATTATCTATATAAAGAAGGCTAATTAATAAAGAATACTTAGCTTATAAATTAA
GTTATAGTTTTAAATATTTAAAAGGCAGTAGTAAAAAAGGATTTAATAAATAATTAATAT
ATAGTAATTTTATATTATAATTATTTTAAATATAAGGTATTATAAGATATTATTAATAGA
AAAGAAAATAAATTAATTAAATTTTTATAAATTCTAAGTAATAATAAATATTTATTCTCT
TTATTATAGTCTTTAAGAGTTTAAAAGATAAAGATATAAATATAAGAAATAGTATATACT
TAATAAGTAGTAATTATAAGTTTCTTTTAATTAGTACTAGAAATAGTAAAGGGAATAGAT
TATATAAGGCTAGAATAATAATTAAGCAGTAACTACTACTAATCCCATTTAGGGATAAAA
ATAAGCCTAGAACTTATAACTAATAGTTTCTGCTAGTAAGTTCTTCTTATATAATATATT
ATATAAAACTATATATAAAAGTATAAGAAGAATTTAATTAATAACTATAAGGTGCTAGTA
ATATAGATTATATCTTAATAGATATTTAACTATATTAATTAAGGATATAAGTATAAGGTA
CTATCTAGACTACTGTTAAGTTTATATAATAGTAACTTAAGGCTAGTAGCTTATAAGGCT
ATATAGATATGTACTAGTAACTAGTAAAAGAAACCTCTTTTAGCAAGGAATCCTGGTAAG
AAGATTATTAGGTCTTTAAAACTGTTTTTTTAGCATTATAATAGGCATTAAACTTTATAG
TTAGTATAGCACTAGACCTAACTCTGCTATCTCTTCTTATCTAATAAAGTCTATTATAAA
ACTTTAAATATCTTATAGATAATGTAATGATATTAAACTGAGACCTTATATGTAATTAAG
TCTCGCTTACCCATATCGTCGAAGTGCAGCCTCTTGCAGAGACGAATCCTCACTTTACGC
CAAGTCTCGAGATCAGGGCCAGGCTTAAAGATTCTGAGCTTCAGTTGGGTTTAATTTCTG
TAGGCCTTATAAGTCTTAGGGATATTATATTATGCTATCTTAGGTATATGTAAGTTTAAA
GCAGTAGGTTAATATTATAGTTAAAAGTAGTTATATAAATTTTAAATGTAAAAGCATATT
ATATAAGTTATATACTATACTTAAGCAGGGGACTAATATAAGAGAAAAGGTAAGTAAATA
GAAAACCTAATAGCTTAAGTATTACTATATATAATTAATCCTATTAATACTAATAGTTTA
AGTTAAAGGTAGAATAAAGCTGTAAAGGGTTAGCTGCTTTAAAAAAGTAATAAATAAGTA
ACCTTTTCTAAGAATGATAAGCTGCTTCTTATACATCTTATGCATCTTACGCTCTGTTCT
CTTCTATGCCTACTGTTACTACTATATTCTTCTGCATTTCTTTGCAGTTAACCCTTTAAA
TAATTACACAGCTATGAGTTCCAGCCAGCTATCTGAAATCTTATAGACTTTACCTATAGA
GCATCTATGCCCTGGTTAAGTTAATATATCCTTTTATGCTAACCTAATAGCAATAGATTT
AGATACTAGTTATTATCTTTAAAGTACTTAAAATGCTAGTTAAGATCTACGCTTAAGCTA
AGGTTATAAGACCTCTTAAAGTTTAATTAAGCCTATATAATTGCTATAGTTAGAAGTAAA
GATAGAGAAATTAAGTAGAGATATTTATATACTTAAGTGCCTTATTTAACTATAAAAGAA
ATCTAAATACTGCTACTTTAGATACAGCTAGGCCCTAGTATATATTAGGAGCTTCTTACT
TACTATAAATACCTTACTTAATATGCTAATAATACTAAAGGAATTATATAGCTTACATTT
ATTATGCCTATATATTATTCCTAGTACTCCTAATAAAGAGCATACTATAAATAAAGATAA
AGCTACCTAGATAGATTTAGAGGTTAATAGCATTTAGTATCCTTTTAGAAGTTAGCTAAA
AGTGCTATACCTATTCTTATTTTATTATAAGTAGAAAGTATAATAGCTTTATAGTATTAA
AAAAGCAGAATTTTAAAATAAAACTACTTTTTCTAAATAATATACTACAGTATAAGACTT
TAGGCTTAAGGCCTATTTTGCTTTTATTATCCTTCTAAGTGCTTAGTAAGCTTGTTAGCC
TTTAGAAACTACTAATGTTAAAGCCGAGTTGCTATCGCTTGGTAAGCACTTGAGCACTTA
TAGAAGTTGTAAGCAAATAAAAGGGTAAAAGCCAGCATCTTGTGTCCTGGTTAGTACTTA
AGTCCTAAATTTAAGCCTAGTTCATGGCTATTTGTTCCTTTAGCGCCTGCAGCCAGGCTT
AGTGTCTTTATGCTAAGCTATTGTATCCAGACTGGGCTGCTCTATTCTAGTGCATTTCCG
TTTTCTAAACTAGATAGGTTTAACATCTTAATGCCTCTTTAAGTTAATAGAAGACTATAC
TGCTTTAGTTCTTATACTAGCTATATTATATAGCTAGGCACTTAACTAAAAAAGTAGCTA
ACTGCTTAGCCTCTTATTAAGCTTAAATAATATAAAGAATAATAATATATAAAATTAAAA
TAGTAAAGCAGTTTAAGATTTTAATAAAGGTAATACTAGATATTTTTAATAAAAAGTAAA
GAACTTAAAATCCTAGATAATTAAAGGAAAACTTTTATATAAATTTATATATTCTAGTTT
TAAAATAAACTAATAAGATAAGTATTTATATAATAAATAGATAATACTATTTATAAGAGA
GTATTTAAAAAACCTTTAAATTTACTAGCTATAGATACTATAGTATTACTAACTATTTAT
CTATTTTAATAAAGAAACTTTAAAAGTCCCTTTAAAGCAAGTACCTGCTAATTCTTCTAG
GCTAATAATACCTATTTTATAGTAATTAAAAAGATAAGCTTTAATATCTTATTGATTTTT
AAAGACTCTTATAAAAGTAAAGAGCTTAAATTTAGTAATTAAAGAATAGATAAAAATGCA
TTATTACTATAAAATTATTATATTATAGGTAATATATAAGTACCTAGTTTTAGTAAAGTT
AGTATTATTAATCCTTTCCTATAATAAATAGCTAATATTAAAGGAGTGTATTTATATCTT
AAGTTAGTATTAATATCTACTTTATTCTACTTTATAATAATCCTTACTAAGTATATTAAA
CCTTCTTATATACTTACCTAGAAGGCCTCTAAGTTTAAAGGATATAAGCCTCTTAAAGCG
CCTTACTAGACTATTAATATAACTATTATTTCTTAATAGTTAAGAATTACTTCTATTAAT
AGTATCTTTTAGGTAAGATATAGGCCTTTTATATTATTAATATTAAGCTCTTAGTTAATA
AGATAGCTAATAATATTATTTAATCCTTTATATATAGCTAGATAAAGTAGTAAGAAGAGA
GTTATATTAATATAATAAAAGGATAGAGAATAGAATTTCCTAGTATTTTAGCATTTTATA
AAATTAGCCTCTTTTTCTTTAACTACTTGATACGTGAGAATCACAGCTGTCCCGGATAGC
GGGTCTTAGTTAATCCGGGTCTTGGTATTTATCCCACAACACCAAGACCCACTCTTAGAA
TTAACCTGATATACCCTTCTAATACAATCATTTACCTCACAGCTTGTAATTCAGTATTAA
ATGGTAGCAATTACTAAAGATCTATAGTGCCTAACTACCTATAATTAGCACTATAACCAC
TATTCAGCAACCTCTAAGCCTGCAGAAGGTTATTACTACCTTTAGCACTATCAATTAACC
TCTTAATAACCTTAATTACTATTATCTATAGAAGTGCTATTAAAAGCATTTTTAATAGCA
TAAATTATACCTAAAATTAGCAGTTATTTAATCTCTTAAGAAGTGCTAATTAAGGAGTTA
TTATTATATATATGCTTATAATTCTTAATCCTTACTTTTATATAGCATATTATATTATAA
AAAATTAAAAAAGCTAAAATTCTACATCTTATATTAGAATTTAAACTTATAACTTTTAGC
TTTTCTAGCATTTACCTAAGAAAGTATACTTTACTTTATATAATTACTAGCATATATAAG
TAAAAATTATCTCTATTAATATATTCTTTTATAAAGTTAACCTACTTCTATAATAGCCTT
ACTTTCTTATAAATAATTAACTTTTTTATATTAATTTTTAATTTAAAAGTACTAAAATTA
CTAAAAAAGAAGCCCTTTAACTGCATTTACTTAGGTCTACTACTTAGTTATAGAAATCCC
TAAAGGGAACTAAGTAGGATAAATCCTTTAGCTATCTAACATTTACAGGTAATACCCTCT
AAGTAGCAGATTAAGATAAAACTAAGGCTAGAAGGTATAAAAGAGCTTAGGTAAGTAGTA
TAGTCTTTAGTATAAGGCAGCTACCTCTTTTAGTTATTAGATAGAGAAGAGCTACTATCC
TATTAGACTATTAATAAGGTATATTATATCTCTACTTACTTAAAGTAATTAATATAATTA
TAAGTTATATACCTTTTAACTTAGTTACTATATACTTTTAATTAATATATTATTTTAATA
CTTCTTTTAGTGTTTTTGCAGTAAGATTAATATTAAAGCTATTATAATAGCATTTTTACT
ATAATAGTATAATCTAATTATAGAGATAACTTAAGTAATTTCTTAAGTTAGTAATATAGC
AGTTTATCTAATTCTGTATAATAATAATAGCAAGATAAGGTTCTTAATAATTATAATAAT
AATTAGCATTTAGTATCTCCTTAATTCCTAGGTTATTAATATACTGTTTATCTATTAGCT
CCTTAGCTACATTATAATAATAAGTCTAGGGATAATAAATTAAATTCTCTGCCTTAATAA
CTATAATTATAATTCTAAGCTAGTTAATGCTTTATTCTCTATAATCTAAGAGAATAAGAA
GATAATATTATAGATTAAATTATAGAAAATAAATCTATACTTACTTAAAAGGTATATTTC
TATTAAATAATAGAGGAGTATTACCTTATTTAAGCTCTTAATACATTTACTATTTAAGAT
AGCAATATAGCCTTATAAATGCAATAAATGCTAAGTTATTAGGTTTTTAAGTCCTTAATT
GCAGATATGCTTATTAAGTATCCTTATGCTAAGCTCTTATATCTTAAGTATCTTCCCTAG
TAGTAAGAGCAGGTATAGCAAAGGTTTAATATCTATGCATTTAATTAATAGAATTAAGTA
AAATTAATTACTATATATTATCTATATTTAGCAGAAATCCTAGATATATAGCCAGGAGGA
TTACTAGCGCTTTAAAATAATCTATTAGAGAGATCTAATAATAACCTTACAGTGTAATAA
TAATATAAGACTACTATTAATACTATACAGTCTACTAGTAGTAATATTAGTAAGAAGATT
TAAAAGGAAATACTTAGTATCTTTAATTTAAATAATCTTAATAATAAAGACTATTAAGGT
CTAATTACTACTAGTTTAAGTAAGATAATCTACACTAATGTTTATATATTTTATAAGCAT
TTCTATTTATTTAAGCGCTTTAGTAAGTTTAATTTAATAGAATATTATATTAAAATGCTT
ACTAGTAAGGCTAGTACTTAGCTAATATTTAAGTTAAATAAAGCTAGTTATAATTAATTT
CTTAATCTTTCTATTACTAAATTTAATTAAAAGCTTACTAAATGGTTTAAGTATCTTAAT
ATAAAGATCTTAAAAGATCTTTAATAAACTTAATTTACTTTTAAGCTTATTCTTTATAGC
ATTATACTTGCCTAGTAGGCTTAATAAAAGGCTAATCTAGCTAGATAAGTTAAATATAAT
AAGAATTATACTATTATCTTAATATTATTTAACTAAATAGATATTAAGATTTTATGCTTT
TTTAAATTTCTTAAGAATACTATAATACTAATAGGATTTATTTAGTAATATAAGTAATGC
TAAACTATTATTAAATACTTCTATTATTGCAGTTATTAAAGCAATAAAGGTAAGCATTAA
TATAAGTCTAACTAATACTTAAGTAAAGATAAAAGCAGTTAATTTAATTAATGCTTATAT
AATAAATGCTCTAGCTTTAAATAATAAGATAAATATAACTAATTAAAATAAGATAATTAA
TACTATAATAATTAATAATTGCAGTTATATATAGATAATAGAAAGTAGAAGGAAAAGGCA
GGTAACTGCTACTATAGCAATAACTAAGACTATTACTTTTACTTATATAATAATAACTAT
ATTTATTAAGATATAAAGGAGAAGAAGAAAGTTTACTTTAAATAAAAGTATCCTGCTATT
AAAGAAGATAAGGAGAAATTTAAGCTAAATAAAGCTAATACTAATAGCAATAGTAAGAGT
ATTTACTCTTTATAGTTAATATCCTCTTAATAAGTATACTTTACTTATATAATAAGTAGT
ATAATCCTAGCAGATATTATATAGAAGTTCCCCTGCAGCATCTACTACTAGGTCTTCCCT
AGCAGAACTGTTCTCTAGGAATATAAAGTAGCAAGATTATATATTAGCTCTATATAGTTA
GCAAGTAAATAGGCACCTGCTAAGTCTAAGCGTTATATTTATTATTATAGAGACTTTCTA
TCTTATAATAAGCTTTATTAATATTTAAAGTCTAGATGCTTTAAAAAGCCAGTTAAGCAG
AAAACTATCCTCTATGCCTATAATACTAGTATATCTATAAAAGATAAACTATCTTATAAC
TACAATCTAATTGTGCCTATAAATAATAAACTATCTTATAGCTATAATGCAATTGTATTT
ATAAAAGAGGTCTTTATGCATATTTATTATTAACTGCAAGTTTATAAAGTAAATAGTAAC
TATATATATCTTAAATTTAATGCTATAAGCTCTCTAGGAGGAAAGATAGCTTCTATCTAT
ACTAATACTAGGTGCAGGAAACTAGTTATTTTTAGGGAGTAGTTATAAATACTTAAGTAT
AGTATTAAGAAGAAGACTTTTATCTTTATTAGAGGAGTTAATAATAAGGTAGAAAAGCTA
TATAATAAGTAGGTAATATTTACCTTCTATATTAATAGTATTAACTATAATAGATTAAAT
GCTAGCTATATAAAGTTTACTTATAAAGCTTAAATTTAAGATAGAATGCTATCTTTATCT
TTAAAGGCTTTACTTAAAAATAGATAGATAGCACTATATAGCATTAATATTATAATAACT
AATAAATGTTTATACTATACTAGTTTAAAGGACTTCTTTATTCCTTTTACTATCTCTTAA
TTCTCTTAAAAGGTTAATTAATAAGTAATAGTAGCTTAGCTAATAACAGTTCCTGCTAGA
TAGATACATTTTATACTAGTAACTTAAAAGGAAGTCCCTAAAGGAAGAATATATATATTT
AATAGCTACATTAATAAAGCCTTAAATGCCTTTATAAACTTAAGCTTTACTTTAAGAGTT
ATAATTATAAATAATACTAATAAGAATATTATATATTAGAGAAAGCAGAAGTTAGAAAAT
ATTAAGAAATATAAAGAAGATTAAATATACTTCTCTAGCTCTTAGAAAGCTGCTAGTCTA
GCCTTATTAGTAATAGCTAGATTAATAGCCTCTAGTATATTAGATAGGACTGTAAGAGAA
ATAGATTAAGTTGCAATTTTATTTAAGATCTCTCTTACTTCTAAGATTAGTGCTATTACT
GCTAGAGAACTTATTCTTTAAGCTATAAATAGCTCCTTAATATTTATCTTAAAGGCATTC
CTTATAAGGGCTACTGTAGACCTAATATAAGATATAAAAAGCGTAATTCTTTAAGATATT
AAGGATTTAAAGCTATTATATAAGTAGTAAAAGAAGAATAAGAGGAAGATATTACTCTTA
ATAGTTAGAAGGCTTTTAAAGTTAAAGTTATTAGCCTTAGATAAGCTTGCTCTTGCCTCT
TCTATTAATAGAGGACTAGAGCTAGTTATCTGCAAGTCTATTCTAGAATTACCTTAAATA
CTATATTAAGTATACATTTAGAGATAGCTAAATCTCCCTAAGATTAAGACTTAAGAGGGA
ATCTATATCTATAATAATAGCTCTAGATTTATAAAGTAGGCTTAAGACCTATATATTAAG
TATACTACTCTATAGATAGACTTAAGTCTTATTTATATTCCTAAAGATAAATTAATAATA
GTACCTCTTATTAATAATTAGTATAAATAAAGAGTTATTTAATAACTATATGCTTATAGG
CTAAAGGATTAAAATCTTATTAACTAAATCTTTAATAAGCTTTATAATTAGAAATAAATA
AAATAGATAATTAAGTTAATACTATTTATAGCTTTAGTCTTTATTATCTAGAGAATTATT
AATAGGAAGCTTAAAGGTTAAGCTATAATTAATCTAAGAGCTTTAAATAAAGTTATAATT
TCTAACAGCTATCTATTACTAAGATAGAAAGATATTATTATAGCTTTATAAGGTATAACT
TATATCTTAGCAATTAATATATCTTCCTTTTTCTTTTAATTTAGAGTTATATTAAAATAT
TAAGATAGGTTTATAATTACAAGTTATAAAAAACTAAAAAGATTTATAGTTACTTCTATA
AGCTTTTATAATTCTCCTATATATACTTAGCAGTATATAAATAGACTTTTATATTTCTAT
TATAGCTTCTATTACACTTTTATTAATAATATTATAATCTTCTTTAAGTCTACTATAAAG
TATACTTAATATATAAATATACTCTTTAAACTATTTATCTCTAAGAACTTATTTATCTCT
TTAATAAAGAGCTAGATAGGATATTTAAGTATATAAATACTAGGATTCTATGTTAATACT
TTTAGACTATTAATAATAGTAAAGAGAGTTATTGCCTTTACTAAGCTAAAGTTTCTATAA
TAGCTTGCAGCTCTTAAATAGTATATTAAAGTAACTAGATACATTTAATATCTTATTTTA
TACTATATAAAGATTATAAAGCTATTATAAAAGCATAAGGTTACCCTCTTAGCTAAAAGG
AGAAAGAATAATAAGATTATTAATAGTAATAAAGGAAAGAGAAAGTTATATACTAAGATA
ATATACTATAATCTTATGCTAATAGAAAAGATTACCTTTTAGATAATCTAAAAGCAGATT
GCTACTAGGAAGGGATTAGTTTATCTTAATCTAAAGAAGTATTTCTTTCTTTAGCTTAAT
GCTAGCATTTAGTAAGGCTTTAGGGCTATTTTCTATTATATAAAGGATAAATATATCTAG
AAGGAAGGTACTTATATTCCCTTTAATATTATTATACTTATTTGCTTTATTAGTAAGATA
TTAATAGCAGTAAAAATAAGATATAAATTAATAGAGCTAGAGATAGTAGTGCTAGTTTAG
GCAATAAAGAGACTTAAGGTACATATTAGATTATCTAAAGGATCTCTTATTATATTTATA
AATTACTTAGTAATAAAGCAGATTATTAAGAAAATAATACTAAATACTATAAGTACTAAT
TATATAAATAGATAACTTATTAATGCCTTAATCTATTTCTTAGAGTATAAACTGTATATC
TTCTACATTCCTAGAAAGAAGAACTTTATTCTTAATGCTCTTAGTTATCTAAAGGCTTTA
GAGACTAATAGTAATGCTTATAGACTTTATCTTAACTATATAGCGCTTAATAATATATAT
ATAGGCATAAAGTTACTTATATCTAATAAAATAAAGAATAAGTTTATTTAAGGATATATT
AATAATATAAAATACTTACTTATTCTTAAGATAATCCTTAATACTATAGATAAGCCTGTT
AATATTAATTAATTATATAGTAAGAATATAGTATTTACTTTAAAGTGTAGTATACCTTTT
GCCCTAAAAGATAGACTTCTATATTATAAGCAAATAGATAGATATCTTTAGCTATGCATT
CTGCATGCTATAATTAATAAGATACTAAAGATAGCATATAAGGATTAGAATTATCTTAGA
ACTAAGAGAATAATAAGAGAATTATTAAAACTCTTAATATATAATTTAACTGCAAGAATC
TAGAAGTATATTTATAGCTATAAGATATATTATCTAGAATAGATAGACTATTAATAAAGA
ATTAGAAATTACATGCTAATCTATGCTTCTATTACTCTTATGTATACTATTATAATTAAT
TTTATTACTAATCTTCTGCCTGTTTCTTTAGTTAGAAGCCTATAGGCAATTAAAGGATTT
AATCTCTTTAACTAGCTTATAATAGTAACCTACATAGCAAGTAAGCATTCTCTTTTAATT
CTAGGATACTTAATATATAGTGCTAAGAACTAGGCTATTACCTTATTATAGATACTATTA
CTAGCAGATTAGGGAATTCCTAAGGTAATTATCTCTAATTATAATAAAAAGTTTACTTTA
CTATTCTAGTAAAAGCTATAAAGCAAGTTTAGATATAAGCTTACTATAATTATAGCCTAT
TATCTAGAAGCTAATAGTCTATTTAAAAGAAGAAACTAGATTATAAAAGTTACTTTATAC
TTCTATTATATTAAAAATCCTTTAGTAGACTAGTCTTACATTCTTCTAGCGCTTTAGTAG
AATCTAAATAGAGCATATAATGCAAGAACTAAGATAAGTGCATATAAATTCCTTTATAGC
TTTAAGCCTAAGAGTGCTCTTAATCTTATTACTTCTATAGAGGATATTATAAGCCTGCTC
TATTTCTAAGAAGTTATTTATAAGAAAGCTTAACTAGCTATAGATTTTACTGCAATAAAA
GGAAAATGCTAGTATAATAATAAGTATTATTTTATTATATTAAAAGAAGGTAATTGCATT
TATTTATAACTTTATAAAGGCTATAATCTCCTAGGAAAGCTATTAAAGAAGTAGTTATAA
TAGTAAACTAGTTCCTTTTACATTAAGCAAGTTATTAATAATTTAGCCTATAAATTAGAA
CTTCTAGATTAGTAGAAGATCTATCTAGTTATCTTAGTAAAGCACCTTCTTCTAGTATAT
ACTAATAACTTTATTAATAAGCAGCCTAGGCCTATAGAGAGAGAGCTAATTAATAAAAAT
TACTATAAAGTTAACTTTATTATTAAAAGATAGATATAATGCCTTAGAAGAAATGCTACT
CCTTTTAAAGGGTTTCTTATTTAGTAGAAAGGATAAAGTCTTAAATATAATTAGTAAGTA
AAGACTGTAGATATATTAGAAGAGCTTATAGAATCCTTCTGCAAGAAGTATTTTAAGCAA
TTTATTAATAAGGGATTATAAAGAAGCAGTTAAATAAAGAAGATTCTAAAGAAGATTAAT
TAGGGTAATTAATTAATACTAGAAATATATATATTAGATAATAATAAATTAGTTAAGGAT
AACTAGAAGGCTTCTTTAGAGGCTAGCTATATAATATGTAAGAATTACAGCTATCCCGGA
TAGCGGGTCTTAGTTAATCTAGGTCTTGGTGTTTATCCCACAATACCAAGACCCACTCTC
AGAATTGACCTGATATACCCTTCTAATACGATCATTTGCCTTACAGCTTGTAATTCGGTA
TTACTACTATAAGGATTCTTAATATATTATACTAATCTTAATAGTAAATAATAGCATAAA
ATATAGCTAAGGATTTATAGTTTATAATATTATTTTTATATAATATAAGTTTATAAATAT
TATAAAGTATATAGTATAACTATAAAAGTAAAGCCTAATTACTAAGTAAGTATAACTTTA
TAATTATATAAATAACTTTTATTAATAATAAGGAAATTATATTAAGCTAACTGCTTTATA
CTTTACTACATTAGCTTAACTAAAAGTTTATCTTTAAGATTTTAAATATTAAATATAACT
ACTATAAACTTTAAGAAAGAAAAAGGTAAAAATATAAAGATAATAATACTATTTTTAAAG
GTAAAGTAAATACTATATATAAAAGGTATAATAAATACCTTTTATAAAGTATAATTATAT
AAGGTAATTATAAACTTAATAGTAGTAAATAAAAGAAAAGCTTAAAAAAGCATACTATTC
TAAGAATACTAATATTAAATAATAATATATTTACTATCTAGGTAATAATAGTAATTAAAA
AATAAAATAATATATAAAGAAATTTAAGTTAAAAGTCTAGTTTTTAATTTTTCTTTTAGC
TTCTTTTTTAAATAACTCTTTAAGGTAGTTTACTATAATAAAATCCTATATATAATATCC
TTAAATGCAAGGTATTATATACTAGTTTAGTTAGTAAATTAATATTTTTAATATATATAT
AATAAGTATAATAAGTATAGCTCCTAGCTTTTTTTAGCCTTAATAGCATAGAAGTGTTTT
TATATTTAGCTATTAATAGCTCCTCTTAAGGCTAACTTCTTCTAGCTATTTATTTCTTAA
AAGATTTAACTAGTTCTAATTAAAAGATATATTTATCTATTAATAAATTTATATATATAT
TATATTAATAAGTAAGTAAGTATAATATATTTTAAGTTTAAAAATTAAAATAAGAAAGGA
TAAATAGATTATATATTATAGTATTATACTATTATATAAGAAGTTAAAGCTATAATAGTA
TATTCTTTAGTTACTGCATTTTAAATAATATATATACTGCTAGCTAGGCTTAAAACTTAA
TATAAAGAGCTAAATAATTAAATAGTAAGTTATCTATTAAATTTAAGCTTAATAATATTT
CTTTATACTTTTTTAATTTCCTTATTATAGCTACATTTTAAAGATAATATTACTCCTAAA
AAGGGTATTTTATATACCTATTTACTATAGCTCTTAAGAAATAAAAGATACTATTATAAG
AGAACTTAAATCTTTAGAAAACCTTAAGCCTATTTTATAGCTTATTACCTTTATAGTTTT
CTTAAATAAGAATAAATCTTTTTCTTTTAAAGTAATAAATAAAAGATTCCTTAAAATAGG
TATATAAAAAGTATTTTTATTTATAGTTACTCTCTTTTACTTATTAAGGCTAAAGGTCCT
AAAAGAATAGCAGAGATTACACTATACTTAATAAAGACTTTTAATCTTACTCCTAGTATA
TACATAGCTCTAAAAGAGATATAAGGTATTAAATAGTTAAGGTAACCTAGTAGCCTTTAA
AGATAAAAGAGTTCTTATACTTAAAAATATCTTTAAATTTCTTAAGAATATTTAAGTTTA
TATTAAGTACTATTACTATAAAAAAGTTAAAGATTTCCTAGAAAAGGTTTAAGAAGTGCC
TTTACTTAAAGATATATTTAAGTAAAATATAATAAAAGTTACTATATATTTATAATAGAA
TAAGTTATATAACTTATATAAATATAAAGTATATAAAGGCTTATAGTGCTTTTATTATTT
TAAGAAGGTAAACTAGCTTATAATATTTAGTTTTACTAGATTAATAGTTTTAATAATAGC
TGCAGCTAATTTAGCTTAAGTAAGCCTACTATCTTACTATAATATACCTTACTATAAGGT
TTATTTACTACTTTATTACTAAGCTTGCTTAATTAAGAGTTAAAATGCACTTTAAGAGAG
TAAAGGATACTATAGATAGTAAATTGTAAATACTATAGAAATATAATAATATTAAGAAAA
TAGAATATTAAGCAAAGACTAATTAAAGTATAAGTAACTTAATAAGTCTATAGTTAGCAT
TATATATAAGCATTAGTAAATAGTATTCTATTAGTTAATATAAGCTGCTAGGTATAATAA
ATTATATTATATTATATTATACTGTTAAATAATAAAGAATAGTTGTATTTATTATCTATG
CATTTAACTTATAAGGTAAATAACTTACTTATACTAACTATAGTATTACTTAAAGTTCTT
ATTCCTTTAATTAAATTTAATATATCTTATATAAAATCTAAGCATTTAATAAAACTATAA
GATTATAACTGCAAGCTATTAAATTAGTTTTAATTTACTTATTAAGAATACTTTTTATAA
ATCTCCTCTCTTAAATATTTTAATATATCTCTATTTAGCTATTTAAGAAAAACATAATAT
ATACTTATTAATTTATTAAATTCTATATAATTTATATTAATATAATTTTATTAAATACTA
GGCTTTTTATTTTATATAAATAAATAGCTTTTAGTATTAGTAATATTACTTTTAGTAGTA
AATCTTTTTTATAATTATATTCTTATAGCAATTAATAGTCTTAAGACTTAATAGAAAAGC
TTCTTGTAAATAAAGTAAAGGAATGCTTATTTTTCTTTTATTATTATTAAGGATTTATAG
TAAATCTAGCAGTTCTATAGCTAAAGGTTATTTATTATAAACTATTATATTATCTTTCTA
GCCTTATTTAATTTAAGATTTTAAATTAAATTTAGCCATTTTTTACTATTACTTAATATC
TAAGATACAGAATAAAGATCCCTTATTTAACTATAAGTAGCCAATTTTAGCGCATAAATC
CGCAACCAGTAGCTAACTTATAGTGCTTCTACCTTAAATCCTTCTAAGACCCTTAAAGCT
GTAAGAATATATATCTTATATAAGGCAAGAGTAAAGCAATAGCATTCTATTTTAGATTAA
ATTTAAAATATATAGTATAAAGTATATATTAGTTACTTATATATTAAAATTTACTATTTA
ATATAAAAAAGATTTCTTACTTTTAGCTTTTTCTTTCtTTTTTTTCTTTTTAGTATTAAT
ACTTAATTTAATAACTTTATCCTTTATATTTAAGCAAAAGAATAATATAAAAGATAAGTA
ATAGCTTTAAATGCATTTAAAGTACCTTTTAAGAATTTTAACTCTTTTATATACTAATCT
TTACCTTTTATATCTATTTAACCTATTAATAATTCTTACTTATAAATAGAAATTAGCAGC
GCTATAGCACTTTAAATAAGTATAAAGCTTTATATAAGGATTTTAAAGTTTATAGTAAGA
GTTAAGTTAATAGTATATACAATCTTAGCTACTATTATATAACTATAAGAGAGGCTTTTT
AAAGTAAGTTAATAATAAAGTAGGCTTAAGATATAAAACAGTATAGGTCTTATTATTTAT
ATAATCTTTATACTATTTTTAATAGAAGCTATAATCTAGAGCTAAATTAATAATATAAAG
AAAATTCAGATAAGCTAAAAATAATTTTAAAGTCTTTTACTTCTATTACCTATTAGTAGA
TCTTCTTATTAAGTTATAGACTTATTTAAAGCTCTTATATATATTAAGAATTAGCCTATA
GCAATTCAGGGACCTTTCCTATCTAGATATACTACTATCTTATAGTTATTTTTGCATTTA
GTTTTAAATTCATTTACTAAGAGAATTAAAATAGTCTTTTTCTTTTATTCTATTTAACTT
AATAATTACCTTTTCTATTATTTATAATTGTATTTTCTGCTATACTATATTATCCTTTTA
ATTACTTTACTTTTATTTTAATAAAAAAAATCTATAGTATAGCATTTAAGTGTTTTTAAA
CTAGGCATATAACTATTATAGCTAAAACAGATAATAACTATAAAAATAATAGCATATAAG
TAAAACGTTTACTATAGATTTTCTAATATTATATAGCCTTAACTGCTATATTTATACTAA
TTTAATTTAAATACTTAGTAAATTCTATTTAAAATTACTTTATTAATAAAAATATAAAGG
CTATATTAAATTTTAATTATTTACTTTCTATCTTATTTATTACATTTAGTATACTACTTA
AACCTTAAGCTATATACCTTTTACTTCTTATATTTTAAAATAACCTAGATTATATAAATA
CTTTTACTTAAGCTATTATTACTTTTATTATTTTAAGCTAGTATAATACTAATAGATATT
AAAGCTATATATATTTTTAAGTAAAATAGTAAGGCTATAAGAGCAGTAAAGAGTAAATAT
AAAAGCCCTAGATAAATCTTAAGTTAGTTGCCTATTTTCTACCTCTATACTCTACCTAGC
TAACCCTTAAAATTTAAAGATAGAGTTAAAGGTAATATATTAGTAAAAGAATATTTTAAA
AGCTTTACTAAGAGATAGAAAAGAGTCTAAAGGTCTATAAAGAAGTAATTAAGTCTATTT
ATTACTATAAGTAATACTAAATATAGTAAAAGGAATAAATGCTATTAAACTATTCCCTTA
AGCTATATAGTAAAGTTAGTATAAAAACCCTTATAAAGTAGTTAAGAATATAAACCTTTT
TATATTAATAGCTATAAGAAAGATAGTATAAAAACCCTAATAATTTATATTACCTAGCTT
AAAGGTTATAAAACTAAATATAAAATAGATATACTCTATAAAAAGTGCTTTTAAAAAGTA
AAAATATTTTAATTTTATAAATTACTAATCTTAAAAGATCTTAATAATCTTTTTATCTTA
AATGCTTTATTATTTTAAATAGTATATATTAATATTATAATAATATATTTTAAATACTAT
TATATAAATATAACTTATTAAATAGTAATATAAAGAAGTAAAAAATATATTAATATAATT
ATATAGTTTAAAAAGGCCTATTTATACTAAAAGCCTTAAAGGTTTAGCTTTAAAATACTA
ATAGATTAAGAAAGTAATTGTAAATAGTTATAAGGTTAAGGAATAGTAAATAAATTAAAT
ATATAATAGTAATCTACTTTAATCTTACTACTAATAGATATAAAGGTCTATCTTATACTT
CTAAAGCATCTTAAATCTATTAAATAGATAGTTAAGTAGTAATAAGATTAATTAAATATG
CTGTTAAGTAAAGTAATACCTTGCCTAATACCTCTTATCTTGAACCTGTTTCTATCTAGA
GAAGCTAGAAATAGAGCTCCTAAGAGTAACTATATTAATTTATTAAATACTATAAGAGAC
TTAGCTCTAGATAATCTTAATATAGCTCTAGTTATAGCTATAAATATAGCTAGCTTGCTT
AGGAAGCTGGCTTTATTGCCTTATACTTCTATTATAGTGCAGCTAGTAATTAAAATGCTT
CTAGAACCTTTTAACTTTAAAGATTATAGTTTAAAGAGTAAGGAATTAAATTTAAATTAT
AGATATAATCTGCCTAACTATTACAGTCTATTAAGCTATAAGTTATCTAATACTTTCTAT
TAAATAATTTATTTACTTTTAGAAGCCTAGAAGCTTAAATCTACTTCTAGTAAATATAAG
CTAGTATTAAATAATATATTAATATATAACTTATTTAGTTTAAATATTAATATAAAGGAG
AAAATAGAAGAAATAAGTAAAAAGCTAGATATTCTAAAGGTTACTGTTCTTTAGATATAA
AGTATATAAGATATATAAAATAGAGTTATAAGCAGGCTATTAGTATTATAAAGATAGAAT
ACTAGAGTTAGGGGGTTATATTAGTCTAGGAGTTAAGAATAAGTATACAGGAATCTGATT
ACTAATAGAGTTAATTGTAAACTTTAAAGCTTCTTGCTTAATTAGATCTAGTTGCGGTGC
CAGTTACAGCCAAAAAGTAACTTCTAGATTTAATAGTTATAGTTTATTATTAGATGCTAT
AGGACTTTACTAAATGTATAGTGTATTATAATATAATAATAATTGCTATATTTATACTTT
AGTATATAGAATCCTATAATATAATTATTATATATCTCTTATAGCATCTTAGGAATTAAA
TAAGAAGATAACTTATACCCTAGCAATTTTACTAAATTAGAAGACACTATATAGAGGAAA
TCTAAAGGAATACTGCTATATATATGCAAAGTGTAATCAGTCTACTACCCTAAAGATGCA
GCGATTTAATCCATTTCTAGCAACAGGCAATATCAGTTAAGAATTAAGCGAGGATAGGTT
ACTCTTATGAAGATGCAAGGACAGGCTTGCAGCATATATTAGTTAGTATATAACCTGCAA
GAGCAGAACTTGCTTACCTAATAATAGTAGAAAGGAGAACTAGTATTAAAGTAGAGCCTA
CTAAGATTAGTTTAATAATAAGGTAGAGTTATACTTATACTTAGATTTATATAATAGAAG
TAGCCTATTTATTTTCTAAGAATCTTAAAAACTATAAAACTAAAGAATATTAAAAGCTTT
ATATAAAAGTAAAAAGAAGCTTCTATATTATATTATTTACTAAAAGTAACTTAGCAGGCA
GTTAACTACACTTAGTAAGCCTACTGCTATTCTATATACTAACATTTAATATAAATATAA
TAAAGTCTAGTAAAGTAACTAAGTATATAACTTTACTTAGCTACTAGCTCTTTATAATAG
AGATAAGTATAGCTTATAATGCAATTAGCTAAATATAATTATAGGAAAATATCTCTACTT
TAAAATATAAAAATAAACATTTTATATAAAAAGCTAAATAGCAGTAAAAGAATACTATAT
ATTACTAAGATTTCTTTTATAGGCTCTTAGAAGCTATAAATTAGCTAAACTTAATAATTA
AAGATATTTACTAGGATTATATTAAAACAGTTAACATTAGTATATTTCTAAAAGATAATA
TTTTATTATACTAGTTAAGGAGATCTTTATCTTAAATATACTATATATACTGTTTTGCAG
CATAGTATAAAATAAGAGGGTATAAGGAGTTTTACATTACTTAGTCTAATAATTTAAGAT
ATTTTATTATAAATATAGTAATTAGAAATAAATAAATAAATCCAGTTTTCTTAAACGCGG
CTATAATCAGAGATGTTAATGTTAACGTTAATATATTTAAACTATGTTTAGAATTATAAG
TATATTAAATTCTAAGTATATTAAATTCTAAGTCTAATAGAACTAATATAGAAGGTAATA
TTTATAGTAAAGAATAAATTTCTTTAATACTAGATATAAAAGTAAATTAATATAGAGATA
CTAATAGTATGCTATCTAAGAATGCAGGGGCTTTCAGCGGATTATTAAAGTGAGGTGTGA
GGTGTGGTGTCTGCTGTTGGATTTCGGAGCATGCTTACTGCAGTATAAGCACTACAAGAA
AGGAAATAGAAAGAGAAAGAAATCAAGGTGCAGTGTAAAAGTTTACACATATAAGATCAC
CAGTCGTGTAACCTCCAGTTTATACATATCATCTACATCTTACACATCTATAATAATAGT
ATTTAAAAAATAAGCCTTATTCTGGGTTTTTATAACAAGGATAGATCCATTCTATCAGAT
AACTGTTAGCCCTTATGACCTATAAATGCTAATCCTCTGAACCTAAGTCACAGACGTCTC
TAACTTTCCTAGATAATACTAGATCAGCTGATGTATTGCTTGATGAAGGTAAATATAGAA
TGTAAGGGTTAGTGCCATTCTGGTCATTGGAACTTTGGCAATCTTGCGTGCAGCTACATA
ATTTATATGAGATCATATTTATAACTAGAAAAGCAAGTATATATACACGCGTTGTATTAG
AGAGAATTTTAAGTAAATTTATGTAGTTACAGGCAACAGATAGGCCTTATTATATGTGCA
TGCGCAGCGACAACCAGGACCTTATCTGGCTGAATGCTAGCACCTATAGCTTTCATTAAT
TGAAGAGCGAGTTATCACTTCTAGACCCTTTACAAACAAGACAGCAAAGCACTGACTGTA
AGGCAGATGTGCCGGACGATGGCGATGTTAAAATACGCCTTATTTTGTATGAACTATGCT
TCCCGAGCATGCTTTATCTTTTACACCGCATATACGTGGTAACAGCCATATAAGACCAAT
TTCATTCTACTTTTAGAGTAGATAAACCATTGAGTTAATAACAGTCATTAAAACCTAGAC
TAGATAATAATAGATAAATTGTAGTAGTTCTTAGGTACTTGTTATTTTAGTAGAGATAAT
GAATAATCTATTAATATTGTTTTACCTTTAATATAATCAGTCTTAATTTAATATAGTGCT
GTAAAGTTCAAGTTAATTAAATCATGCAGGCTACAGTAGTATATACACATATACTGAGCT
ATCTTTTATATTCTTTATTAATAGCAATATAGTTACAGTATCTTACCTTTATTATTAAAA
TACATTAAAATGCTTTAATGTAAGTCTAATAAAAGCATCTAGCTTTATATCTTCTATGCC
TAATAAGCCCCTTAATTTAATAGTAACAAGAGAACTGGGCCCTTTATTAACACTTTATCT
TATAAGGTTATTATACTATTATAACTACATCTTGCTATTTACAGCTAACCTAAGTACTAT
ATTACTTGCATCTATAGCACTTGCTATAGCAAGAACTGATATCCTGATTAAAGGATTTAC
TACTATAGTAACTATTCTAATAAGCGCTATAATAACTGCTATTATTGCTATTATAATTAT
AATAATGCACTAATTAAACCCTTGTTTTTAGAGGCTTAATCTCATCATAACGTTAACACC
TCTGTTCTTGGTTGATCTTATTGTCCTTAAGATCTTAATTAGCCTTTTTATATAGTATAC
TAGTAGCTTTATAGTAAGATTTACTATATACCTTAGCATAGAACTCCTGGTTTTTATAAC
TTTAATAGTATTAATAGTAATATGGGTCTAGAGGAAGATTAAGATCTTGATTTATCTTAG
TTAATTTAACAGTCTTAAGATAGATAACGCTGTCAGCGGCCTGCAAGTCTAGAAGTAGTA
TATAAAAAATACTGTAAGAGGCATTGGCGTAAGTGAATAACACTTAAACAGAGAAATAGA
GAAAGCGAATTATCTAAGTTTAATTTTAATACTATCTTGTAGGAGTAGAAACTACTATTA
GGAGATGTCTAAGACCTTAAAGTAAGGGCTTATGCCTCTTATCTTTAACTATATCTAGCT
TAACTGGTACACCTTTAGACCAGAGTGAATAATATTATCTACAGGAGCTGGAATAAATAA
GGCTTAATTATATACTAATTATAGTTATATAGAAAGGTAATGCTATATCTTAAGCAATCT
ATAACTATATAAATATAAAATAGACATACTATAACTAGAAATACAGACTAGCATGTTAAC
TGCTTTAAGGATTAAATTAGTATAGTTCTGATTAATATTACATTATATTATTTCTAGTAA
GTATAATACTATATAGTTTAGTATAGTATAGTAAGGATTTAACTTAATTAAAGCTTACTA
ATATTTTCTATTTTTACTTTAATAAAAGATAATTATAAGTAAAATAAATTATTAAATAGC
TAAGTGCTATACTAGAGGTTATATTAAGGAGACTTTTAAATTAAATAATAGAGTATATAT
TATTTTAAGTTAATTTATTAAATACTTAAAATACTAAAAACCCCTTAAGTTAATCCTTAC
CTATTAATACATTACCTAGGGAAAAGTATCCTATAATAGCATTTTATTAAATTAGCTAAA
ATAATAAGTATTATAAATTCATTTAATCTATTTTATATTTCTATATCTAATAGCTAATAT
GCCTATATAGGCTAATATCTATTTTTAAATATTTATTTAATATTAGTTTTAAGTGCTACA
TAAGTATTATATTAATACCTAGAATGTATTAAATACTACTAAAACCTATATTTACTAAAA
GCTAGTAAAGGCTAATCTTATAAGATTTATTATTAATCTATAAACTTATACTTATAAAGA
ACCTATTTATATAAACTAAGATTTTACTATTACTTTAAAAGTATTAAGTTATTAATATAA
TTTTTACTAAGAGAAATATTCTACTTTAAGATAATCCTTAACTAAGAGATTTAGCAATAT
AACTATAATGTTATTCCCTCTATATAGCTAGTAGATATAGCGTTATATTATAAGAGGGCT
AAATTAATATATTAACATAGTAGTGTATATAATTATCTTTCTTAGTAAACTAGGCTAAGA
TTGTTATATAGTAGATTTAATATTGCATAATATTAAGAAGTTAATTAAGAGGTTTTAGGA
TTTTTATTTTAATAGTAAGCCTTAATAGATAATAGTTTTATATAGTATTATTATCTAATA
AGTCTATAAAGTAATTACTGCTTATAATATAATAGCTTTTATTATTATAGCAATTTATAT
AAACCTCTATATAGAAATGCTAAGCTATTTTACTAAGGAGTATCTAGACCTATAAGACTT
ACTTATAAAGTTACTGAGTTTTAAAACTTACAGTAAGTTCATGCTAATAGAGATTAATTA
CAGCTTAGATGCTTATAACCTAGAAACTACAGCAACGCTGCAGGCTAATGGCTCTTTTAA
GTTACATACTCCTACTATAGCAGCATTAAAAGTAATGCCTCTTATAACACTATACTGTAA
AATACTACAGGTTGCGATCATTTTCGCCTGTCTAATAGTCCGCAGGAAGAGCCAAGTCAT
AAAGCCTTTTATTGTATTTCTTAGCAATGTAGATGCAATGTAACCTAGAGTCTTATTATA
AATATTACTAATAAGACCTAATACTAAACTACTAGATTATGCAATTATAATATTTAATTA
TATTTAGTTACCCTATAATGCCCTGCTTAGTTTACCTGCTAAGCTGGAGAGTAAGCGTGC
TGAGTTTCTGTGCTATATTTAGCGTGTTGCTGTTAGAATGTTGTTACTTTCTATCATGGG
CATATCCGCTATCAGAGTCAGAACACATATAGCTGCTCTCTACAGCAAGCGAAGAACTAT
CACAGCGCCCGATGGACATTCAGCTATGCCAATCATCGGCTTCAGCACTCAGCAGCGCCC
TATCATCGAAGGATAGGTCCAGGGCAAGGTTTTGACCGCATTCGCCCATTGGGCTGTGGG
CATGTGCCCGGACCCTGCCCATCCGACGCAACACGCGCTTGCCACCATCTTTAAAGCGAC
AGTGATCAAAGCATCACGGGTCTTGGGGGAACTCGCGGAGAGGTGCGGATGGCGAGGCCT
TTTTGCATTCAATCAGATCAGTGAACTGGACTTGACCTTTCAGGGGAACTCCATAGCCGA
AGGCGACACGCTGGTACTATGTATTCGTGCGTACCCAAGTTTTCTTGAAATTTGCCGTAT
TGACTTAACAATGAATGAATGACTGACAAATTCTCTTCCTAGGTTTGGTCTCCGAGCTCC
TTGGCGGCAAACTACAACTACCAACCTGTCAGAACGCGTTAGCGCCCTTGGCGTAGCAGG
AGCACCAGTTGATGACCGAAATTCAATTAAGACTTACGGAGATTGGAGGATATGGAAAGC
ATCGGACCAAGGCTTTCAATCAGCACATTCTGCCATTTTGCCGACCGTTGGTTGAAACGA
TCGGTCACCGTATGGCTTACGAGGCCGCTCAACGTTCAGGGATCTCACCGGACGTCCTGG
AACTGTACGAACGTCTATCTACCGGCAAGGCCTTGATCTATTTACCAGCGCAAGACGCAT
GCAGAGTGAGATGCGGAGATCCCCTGGTAGACGAGCAGTACGAAACAATCATAACTCAAA
TTAGATCGGAGGCCCTTTGTCATGATCCGATCGACGACTACATAACGGCGCCGATCGTAT
CCGAAGAGAGGTGGGAGAACTTTACTGAAAGTTTGCTTTGCTTCTCCCCCCCAGCAAGTC
TTGATAAATGCAAACCGAAACTTTGAAGAATGAAGAGCTGGACAAGCAGCTAATTGGCTG
AGCCTACAAGGAGCCCTCTCATTATATTATCTGAACAGAAAACAAGCCGAAAGGGGAATT
AATTGATGGAATCCGGTTTTGGCATGTAATGAATGGGTTTGCCCTCCGACCAACATGTAT
TTCCTGACCCCAAAGCAATAATAAATGGAGTAATTGTATTTAACACCTACTGTGATTGGC
TAAGAACAAGACGGATGATACAGGCCAGCTCGATCAGTTCGCAGGCGGTCGGTCTCGAGA
TAGCGATACAATTCAATTAAAGTGAAACAGAATTAAAAAAAAAAGAAATAAAGCAATTTT
GACGAATCAGGTGCCGTCACTCCCATATATAGAAACCATGTCTTTGTCATACGCAAGAGT
AGTTCATCCAGCTTGTCACTTGCAATTTAAATATCAATCATCATCCTTATCATAATTATG
CAGTATCGAAGAGTTACAGTTTCATGTCTCACTCCACGAGAAATATCCAGACGCCCAACA
GGAATGTTAACGGGGCTGTGCGAACTGGTCTTGAAACAATATATTGATTGAAGGAAATTC
ACGCAAGGATAAACGTTACAAGAATGGTTAAGATACAAAATGAGCTTCAATCAGGGGGCC
AAGTAGGAGTCCTTTATTTACACAGGAAAGCATATTCGTTGTACGTATATACATTTATGA
GACTAAATTTGCCACCCGAATTTGTCTTTCGTACACTCAAGCTCCGAGATGCCTTCCTCT
ATTCTTTCTTTTTCCCTTCTCCAAACTTGGTTCCAGTGTTATTATTTCCTTCCCGCTTAA
CAGTCTCAGAAACGTAATCCCTGAGTATGATTCTTAGTTGTATCTTTAGGCATATCATTC
AGGTATAACGGCGTAGAACCTAGGCCGCCGCTTGACGTGGAGACTTATTTACTGGACAGA
TGGGTTGTTGTGCACTGGTCTAGGTATGACTCTCGGCTTGAAGATGAATGAGGGGATGGC
GCTGCAGATCGATCAAAGTCTTGCACTACTTTCCTAGAGAATAGTGATACCGTGACTTGA
CTAAACCGTAGTTTGATTCCAGATTTCGTCCACTGATAACGCCAAGAATCTCGCTCAACA
GATGGTAAGACTGTTGCTCCTTTATCATCTTCTCGTATTCGGTAGGAGCCATGTCCTAGG
TGGGACTGTTTGAGGTATTTACGAAATGTCATGAGGCAGGAATTTCTGTCTACTTGTTGT
GAGTTATTGGAGTCGTTGCAAGCCACAAGAACAACTTCGGGCTGCCAACAAGTTAACAAA
GAAAAGAATATTAATTTACTGCCATATTCAGCGATAACGAGCTGAAATTGTACTTTAAGA
ATTATGGCATAAAGTGAAGGCTATGTGAGTATTAGGACCTGTGGCGGAAAGAAAAGAAAA
GAAAAGAAAACTTAACAAAATATGGCCTTTAAAGCATTGCAGACTATGGCTTTTTTTACT
TTATCACAGTTGATCCCTTCAAGCCCGGTCGTTATTCGTCCCGTATCAAAACCATATGGC
TCATAGTTACAGCAAACTATAACGTCTTCGACCAATTCAGCTAGCCATTATCACGATCTA
TTCCGATGAACCGTAATCGGAGATCTTGGGCACATAATGGAGGCTCAAGTAAGGACAGTC
CTGAGGGAATTAAGCACTCTCGCCTATCCATTCGTAGTTAAAAGTTATTGGTAACAACCC
AAGATTACTGTGATGATAAGAAGGTCGACTACTGGCAAGATCTCCGTACTGCATAGACTT
GATCGGTCAGTAAGGTTTTCTGTATGTAAATAGCGATGGTATCTATAACATGGTGTCTGG
AATGCGATTACGAATTGCCATTGCCTGGTCCGGGTGCAAGCCTATGGCCCTATCTACCCC
CTTAGCTAATTGTGTCTGATAGTAACCAGTTTGGCGGGTTTTGACCGATCTGTATCGGAA
TGCTTTTCCTCATAATGCCATCCTGATAGAAGTTTAGATATGTAGAGCCTCACATGCTCT
TGTCTCTCGTCTTCTTTTGGTCATCCGGCACGTAGGAACTGATTGGATTAATTTCAAGTA
GGATAAGTATTACTTGACATGCCTGCCCTCAGAGTTAGCCTTCATTCAAAACTGCGATCT
AAAGTTTGAGTCTTTGACAGCACAAACGGAACGTAGCGGCGTCGTTGCCTTGACCCCAGC
TTTAACCTACTACTGACAAGATTAACCGAGAAGCCTGATCTTGTCGGCCTCCAGAATGCC
GAAATCCACACATCTCAGGTCGCTATCACACTATCCCCAGGGTATACAGAACATGACCGC
TAGTATGAAGGACGGCAGAACCGAACCATGGCTATCATGGGCTGGTTTACTGCTGGAGGC
TGGGACTCAGCGCCTCCTTGTCAGCTCGGTCTACGTCCTAATCTTTGTGTACCATACGCG
CCGCAGTCTACCAGTCTACCGTGCCAGTTGGCACCAGGAAAGGATTTTTACCTTGACACT
GCATATACTGTCTGGTGTCATCGAGCTGGCCAGGTACTATCTCCGTGCAATCGAGGGCAC
TGTCCTGCCGGACATTATGGACACAATTTTGTGTTTAATCCATTCCTTGACAACTCTGAG
ACTTGCCAGGCCATTATTGAGGGGCAATGAAACGACACGAGCGGCTTACCAGGCGCCCGC
CATCATACGGCCCATACTGGCTGTCATAGCGGTCGTTCGCAAAGATTCCAGTTTGCACGG
AGCTGTTGTCAAACTACTGCACGCTTTCCTCTATACCCGGTTGCTCATCTTCGCATCTAA
GCGAATTAGATTGACCAAGGTTCAATCTCAACCCACCATATACGCCCAATCTGTTTTTCT
AGGTGCTGTCTTAGCTATAGAGTCATCTGGTCTTCTTGGGGCAGTGGCAGTCTACATTGG
CGCGGTTGGTTTGGTAATGGTCTTGAATCGATCCGTATCCAATCATTTATCTCGGTCAGT
ATGTCCCTTAACAGAAAGTATCGGAAGCTTCTCTCTGACCAGATTGCAGATCACGAGAGG
CAGTCAAATCTTCCCCACGGTTTTATCAACTTTTAGTACAATCCTGTTTATGGGTTGGAC
TGGCTGAGCTTAGTAGCATTAAGGCTCATGAACCTCTAGCGCTTGCGTCCTGTGCGAGCG
ATGAGTATACGGATGACAAAACCGCTGGTGGAGACAAAAAAGACCCCCAATCTCGTCGGT
CATTGAAGCAAGACTAGCCTTTCATATATAGAAGGCTATTTATCATACGGGCGGGAAGCT
GTTCGTATCTGCGACAAGCTCTCCATGTGGATAGGACAAATGACAGAATTGTGTGCCAAG
TTCAGGAAACGGCTTATATTGTGATACTTGAATCTATAATAGCTAGGCCATAAACCAGCC
GAAAGCTTAAAACGAGACCGAAGACAGGGGTAATATGCCGAATTCATTACATGGCTATTT
TGATGTTGACGAATGCAATCTCGATTGGTGTTTGATCAAAATCGACAAAATAGATCAGCC
TATATAATGGCAGCTAGGAATTCTTACTCTATATTTCTGTAGACATTTGTGATGTTATCA
GTAACAATTGAAGTTTGGTAAATATGCCAGGATAGGTATCTGATATACGAGAATGAATTC
AGGTGAGAATGAATTCGGATAAGTCACGAGACCGGGAACCGGCCACCCCGGGAACCGGCC
ACCCCGGGAACCGGCCACCCCGCTTTTGGCCTCAACACCATAACCTCGATATCTTCAACT
ATATATAAATCAACAAAAATAAGCTCCTTTTTTATCTAGTTTTTTCCTACTAGTTAGAAA
AGCTTATATATATTTAATAAAAACTTAAATAACCTTATTTTCTACCCGTTTTTACTACTA
TAGTATCCCTTGCTTCATAAACCTCCTTTAAGCCATATACCTTTTGATTTGGATCTAATA
TAAGCTTCCTTCTCTTTGAGACCTGTGATTGGTCGATTTTCTCGCTTAATATCCTATTTT
TATCCATTATTAAAGCTAATTCAACGGCCCGTTCATCAAGTCCCTTTCCAATCGTCCGGA
ATAGGTGCCTTTTCGTTGGTGTAAGTGCCTTATTGCCTAATTTGGCTCTTGCAAGCTGCA
TAACATCAGATAGCTTATGTGGTGTACTAAGATAAGGCAATTGGGAGCTTGTATTGGCTG
GTGGTGTAGTCAGATTGCCTAATTGGGCAGCTTGAGCCTCATTTTCATCCGGTACTACAT
ATTTGCTCGATAACGGTCTCATAACGTTAATAGGCCACAAGCCTGATGCAAGCCAGCCGG
CCCGAGCCTTAAAATAACACCTTAAAAAGGCAGTCTTAGCTGTATTTCCTTGTTCAACGA
GGGGGGCTTCCATCTCAAGTTCGCGGCGATATATTAGCTTCAAAAAGCTAAATATAATTA
AATCAAGAGGCTGAAGGACATGTGACGTGTGCGGCGGAAGGTAACAGGGGTGTATATTAT
GCTTAAAGCAAAGAAAGATAAATTCATCTGTTAAATGGCTGTCATGCCCATCTAGGAAAA
GAAGCCTCTTTTCCCCTTCCTTTTTGGGCAATGCCAACGGGATGAAAACCTCCTTAAGCC
ATAGGGCTGCAATCTCATTAGTGGTCCAGCCCTTCGGTGACGTTGCAAAGCGCCAATTGC
CTAAAAAGGAAGGATCCTTCGGAAACCATTGTTGTTGCGGCTGATCACCTTTGAAGATAA
CAAAGGGAGGAAGGGCCGTGCCGTCGGCACATATAGCTTCCGTTATTGTAACCCAGCTGC
GCCTGTGAGGGCTTCTTTTCAAGGTCTTCCTCTTCTCTGATTGGCCAACAACTAAGCCGT
TAATACCGACCCCTTGGAAGATACCCGTTTCATCCATATTCCAACGGTTACAGCCGCGGA
TTATCGTGACCTCGGGATCCTTCAATTGGTCGAACCAAGACCGGATGATAATTGCTTTTG
CTCCTTTAATACGCTTATATTCAACTCTAATTGCTTTAAGCGTTTTAATTCGTTCTGATC
GTGCGATAAATCGGGTAACCCAATGCTTGCCAAGAGGTTTATTATTGCCTTGTAAGCTCA
AAATACGTATAACAAGTTGCCTGATTTGGAAATGCGTTAATGGAGTACAAAGGGTATCTT
GAAGCCTTAAAAAAGAGATGAGATCGGCTTCAACGGCCGGGCCGAGCCGCTGCTGATCTA
TATGAGCTTTATTTTTAGGCATAATGCCTTGAAGTCGGCGCCGTAAGCTTGATCGTGGCA
CAGAAGCTTCTTCAGCAGCTTTAACTGTTGATTGGCCGTTTTGAACAAGGTTAATTGCTT
TAAGCATATCTTCTTCTGTATAAGAAGGCATTGTGGGTCAGGATTGGATGAAAATTAGGG
TATTATATCGACTTTTTGAGTGATTGAATTGATGAAGGTTATGTTGTTGAGGCCAAAAGC
GGGGTGGCCGGTTCCCGGTCTCGTGACTTATTCTTACAGCGCTTGAACCCTGAGCCTACC
TTACCTACCCTGTACCCATATTCACGTGACATTTGCCAGACCCCAAGATTGTTTTGTCGT
GAGCAGAGGGCTTATATCGCTTGAGCAAGCTAGGGAAGGTGCCAGGATATAAAGTCCAGA
ACAGGCTACAGTTTCCGTGTGTCGAATATTGTACTGTATATTTCCAGTCACATGTGACAG
TTATATCTGCAATTCTAAATCCGTTGTATTTTGGCTAAAATGAGATTATATGGCGTCTAT
CCTCAATGCATAGCTGCGACAGGGAAAGATATTTTAATCGCTCTGCCGAAGGTCTTGCAG
GAAAATGAAAAGCCGAACTGACATACACGAACAAAGATCGAAAAAAAGAGATGAAGAAAT
GGAGGAAGTCAAACTAGTGACAGTGGGCTCAGAAGCAAAGGAAAGGATGATCGACTTTGC
AGAAAATTCAGGAAATTCTCTATTTTCTACCACTGGTTCTCCTGTCACAAATCAAGAACA
AGTGCAGGCATCTAGTTCTGCCGATATACTGCTATGGGAGGAAGGTGACTACCTGGAAGA
TGTTATGTAGCACCTCGCTCACATGGAGGTAGTGATTCGCAAAAACGAGCTGATATGGAG
TGCTCCATAGCTAACATCGAGTAGAGTGTGACCCTCCCAAGCGTTTCCATGATCGAACAG
CAAACACAAATTACGTGGCAACTACGGTCAAGCCTCTTTGATTTTGTCGTCCGGTCACAC
CAGTACTTTCGCCTTCCTTCGCAGGTTCTTTTCCTTTCTGTCAATCTGATTGATCGATAC
TGCTCGAGAAAGCAGATTGGCCAAGAATACTACTTGTTGCTTGGGAGTGCCGCGCTCTGG
ATTGCTTCCAAATATGACGGCAAAGCCTACCCAGGGAAAGGTTTCACGCGTCCATCGGCC
AAAGAGATAAGCGAACTGTGCAATGGCATATTTGATGAACACATGATAGCTTAGATGGAG
ATATCGATCCTCTACACCTTGGATTGGGTACTGGGTCATCCAACAACTGACCAAGGTATC
AATTTCTTGCTGGTAGGAGGGCCTGGAAACAAGGAACTCGCTAGTATGGCAGCCTATTTG
TCTGAAATATCGCTTTACCATCGAGAGTTTGTTGGGGTCAAACCTTCTGTTATTGCCGAA
TCATGCTGCATGCTCGCCAAGATTATCCTATACGGAAGTCTAGCCATAGGGGATAATACG
GAGGCTGTGGTGATGGAAACTCTGAATTCTCTCTGGAAGCGCGTTTGCCAACCTCCACCA
GCTATTGTCGAGAAGTATTTAAGACAGAACCGACACTATGTAGCGCAGATAGTGTTTAAT
CGCCTGGCAGATTCAACAGGTCATGCAACGTATGATAGACAGGCATAAAGGAAGGTCTTG
GAAATCGACAATCTCATAGGGACTTGGTCGCATTGTCCTAGTATTATCGTAGATTTAAGG
TAAAAGGTAAACAATTCAGACCTGCTAATAGAATGTTATGATATATAATTTATTCCAGCT
TGGTGTGGATAAGAAATACCGTACATGTACATATATTATTTTCTAGTCAGTAATTTCTGC
AGAACATTAAAAGGGTCTACATATTATCTTCAGATCTTGTTCCGCAATAGTGCCGCATGC
CAATGTTGCCATACATATATCATAGATGTATATTGTATGTTCCTGTCTAATCAAATTTAC
TGCTATTCAAATTCCAACAAGACAGATTTAATCAACCTCCTAGGCGTACGTGAGATTTTG
TTAAGTGGCTTAAAAAGTAACCAGAGTCTCCCATGTAAACGTTAGAATGGTAGCATTAAA
AACCCTAGATGTCATGGACGAAATCTCCAGAGGTCAAGTGAATGAATCTTCTCCCATTGC
TCAAGTGAGCCACGTAGATAATTACTTGAGCTAGGTCAACACGAAGGCGCCAATCGAGCT
TCAGAAAACATGAGGAATAATCAAACAGAAAGGGGAGCCTATAGTACTTGCTTCGGCAGG
ATTGGTCGATAGTCGAGCAGCATGACCTACTATGCTTGGTGGCGCTCCAGTCCAGATCTG
ATTTGGATCTTTGGTACGCTTTCGATACCTGTAGTTCAGATATGCTCGCAACGTTGGCAA
AGACTAGGTCAGCTCGATGGTCTCACAATCCCAAGGCTCTTCAACCCAGATGGCATAAAG
GCACTTCTTTGTACAGTAGAGATAGTCAGAAACCTAGGATACTCATATAGCAGTATCAGC
TACGGCTTTTGTGAGACGCCATTCACGATACAAGGTTTCGACGTCCTATGGAAAACGTTC
AAGCCTGACCTTATACATTCTGTATAGTTCCGGGACAAAATGAGAAAAGATCAAATGCCA
CTCTGGGGATTCTGTAACTGCATGAATATTAATATGACACAGAACCTCTCAATATCATAG
GTAACCTATTAAGGGCTTTTTGTCGACGAAAACCTATGTAACTTGTTTGGCGAAGCCTCT
GCAAGCGATAGCACGACTTCGGCCAAACTCATCCACGACTCTTCGCAACACGTCCGTTTG
TGGGCGCTGGATACGGAATTCAGAAGAAGGTTCATATACCTCATGTCGATTACTGAAATT
GAAAAGGAATATAAAGAATATAAAGACCCTAAATATGCTCTACCTACCATCATGACCAAC
GTTTTGGTCCGTGATGGTTTTGGTGGGACACGGACTTGCGTCGTATGTGGAGGTGGATTT
TGTAGTGAAAATAAGGAACGATCTATAGATGTTGAAGATTTCGTATGGAAAGTCTGCGGG
GTCCATTTAATGATCTAGAGTGCTTTCGTAAAAAAGTTCTGGGAGGCGAAATGCCTCTCA
ATGACTTGTGCGAATGCATTGAAAACAGTTGCTCGATTCCAATACATAGCTTTAAACATG
AATCAGGGCCAATAGCACAAAAATGGATATATAGGAAACGAATAAACGCAATAGCATTAG
GGTACTGGTATCAGGTTATTAAAATAAACGTAGCTTATCACAGGCACTATTAATCTGAAT
ACCTGGCTTCCTTGTGCTAACTACACACCCTGTACCTTGCTCCTTACTTACGAGATACGT
ATTAGCCATAAGTCATACGGTTCTCAAAGGGGCTCTCATAGTACCTCCACATAAGGAAGT
CGCATGACGCACCCCCAGTCATCCCGCCCGAGCAATGCATGTGCCTCTAGTGTCATCTAC
ACCGGGACGATTTCTCCGGTACGGTACGCGATATTCTTAACCCTTGATTTAATCTGTAGA
GGATTACCTAGAACGCTTGGACAGCGTGGCTGATTGCTTGTAGTCAGATCTAGGTTACAT
TTCTCGTCGACGCCATATTTGCAAACGGGGTCATTGATGTTGTACAACTGATAATTCTGC
GCTACCCAGCTCGTAGGCTGGATGATGCACGACGAGACGTAATTCATGCTATTTGCGGCT
GACAGGGACAGTTTACCTTCGTGAAGCAAATGTCGACATTCCGATGTGTCGACGATCTCG
TATGACATCTGGATCCCTCCACCGGCCTGGGGGTCGTCGATAGCTGATGCACCGAACCCT
AGGAAATTCCAAGCATCGTACGAAATATCATACGCACCCCCGGACTTATCAATACGTAGA
AGATAAAGGGAGCGCCCCTCATTCGAGACTTGGACGCATATTCCATCGCATCTGACGTCC
AAAGGCGAGTAAGCGATACGATTCGTATCAACCTTACAGCCCAAGACTCCTACCGAGCTA
GAGTACTCTGCGTGGGGGGTAATGAACGCGAAGCTACGAGAAGTCAGACGACTAGCGTAG
ACGTCTGATATCCAGAGAGAAACGGTATAGGCTAAGAGAGTCGGCCAAAGTTGTGAGACT
GACCGCATGTCGAGAGGCGAGGATATTATGATGGCACCACGGATAGATCTCGACGGGGCC
CTGGTCAATAAATGTACAATCGGATGGTTCCGATGGAATGGCCTCCGGCGTCAAGAGCCC
CAAATGCCAAGGTGGGCGGACGGTATGCAGATACGGATCTTCTCTTAACTTTCTACTCAA
ACTGGACTTGATCACGTATGCTGTGAGACCAATAACCGCTGTCGCGACCTAAACAGTGCA
CGATGTTGAACCAGCCATCTTCTTCCGTCTGCGGGCAAGCCCTCTATTAAGGCAGAAATC
TCAGCTATACGCCTACATTCCGTAAGAGATTTCAGCAAGGTTAGACAGAAAGGCCCCGGT
GAACGAGACCGCGGACCTGGAGAAGGCAGAGTGGTTTTCTTGGTTTCAAATATAGCATGA
ACGACTAACGAACAAGAGACGGGAAGTTAGGGGTCTATTGATATTTAATCGTATCTGGCC
GACTAGATTAACTTAATCTTGCTTCAGCATGCTTCTGTGAATCCGTATGTATGATTTGGT
TTGGTTTTTGATCCCTATCGCTAAGTCGATCATTGTGAATATTAACAGGGTTCATGGTGG
CGAGTAGTGCATCACCGCGCTTAAGAGCTTGACCCATGGACACTTACGTGGCTTCAGAGA
TAATAATACTCTGCTTTTGCATTCAATTGAGTAACATCCTTTGTGGCCGGCAATAGCTGT
GCTCCCATCTCCTTCCATCTCGCTGTTCCGCAAGTAAACCAGGGTTGAAGCGATCGCTCG
TGGAGCTCTCTAAGACCGATACCTGAGGGACGGCCCTGGATATCATGTCTTCTTTTCTGG
CCCATGAACACGTCTGGCTGAAAAGACTTGATCCCGGGTAGTGAGGTCGCTTTTGTAGTG
GTCGGTGATGAGATCGCATCTTTCTTTATTATTTCGTTCTTGTACTTGGACGCTTTGGGA
GATTTTTCCCTGACTGACAGGGATGTATTAGGAAGCTTATGCTCAGAAATATCATCCAAG
TTTGCCACAGTCTTATTGGACTCCGGCGTTGTATCGAGCCTGTCGTGTGATTGTACAGGT
ATGTTTCCCGTGTTGTTGTTCGCGGCTTTCGGAGTGTGTTCATTGTGATATGTCGGAGAA
ATCGAGCTTTGGTCGCATTTGAGGCGATCTTCTTCTGCTTCTTCAAGGCGAGGAATGATT
TTCATCTGCGGCATGTCGTCCCTCTGTTGGCGTTCAAGTGCTAGAACTTCAACCGTAGCC
TCGCACTCGTCTGACGGATAGTGAGGTGAATTCATAATGGAAACAATCTCATCATCTGCT
GCACCTGCACGATCGTCGGTGCTATCACACTGGATCCTTCCAGAGATATCCCCTGAAACG
ATGTCAGGCGCACACTCAGGGAGACATTCTCGATCCTCTGTTTTTTGAGAGAGCCGCGAA
GACCGACGCAGAGTTAACGGTTTTCTGTCTTGAGCATGGTCTATTCTCATTTTCTGATGA
GTATATTTGTTGTCTTTTATAACATTTTCGCGTCTTGGCCTCGGCACACATTTGCCATGT
CTATCGTCTCCATAGGTAGAGACGGACCTGGCGATAGAAGTTGATTTCTTCCTTCTTTTA
CGGGACCTCTCATTCGCCTGCACGTCCTTAATTCAGTTGTAGCGTAGTTCGAATCATTTC
AAGCGACTTTGCAAGCCACTGCGAGTTTAACTTACCGGAAGACAGACTATAATTTCTTCA
AGGGTTTCTTCACAGACTATGGTTTCTTCCATGATAGATACGAAATAGGGACGTGCGGTC
TTCAGTGAGTACTGGCGTTGCTTAGATAGATAGTGTAAGTTCAAATTGTCGATGACCGGT
ATTGATGAGGGGAATACGATTGCGAACCATTTATTGCCACACGATCGTGGAGGTGGACGA
GCCACCATATTTAACGATTTACATGAGGAACTAGCAGCAAAAGCTCAAACTCTCATTGGG
CCTCGTGCCCCTCACTAAATTTGAAAATCATTGGACAACGTCTGTGGAGCAGCACTACTG
CAGCATTGCCACTTTTAGGCTTACGGTCATGAACGTAAATGAGCTTACACAATATTTTTT
TCTCACTGAATTCTACGGGCAAGAGTCGGATGCCAGAGCCCGAAAGGTGACTGATGTGCG
GAGCGGTGTATTTGAGAACTCTTTCCGACGGATTCGCAAAATTCCGAGGAGACATGATAC
CGAGCGATCAAATAAACAGAAGCGGAGACTTGCGTGATGCTATAGTTTCACTTCAGTGTG
CCCCCACGGCGGTCTTCGAGATGGTGGATGGTAACAGGGCTAGAAACCATGGTGAAGTGT
GTAGAATTTGGTTGAATGGTTTCATACTGGGAGCTGACTACGAAGGAGATTTTGAGAAAA
TGAAGAGTCGCTGCTGCGTCCGGCGTTAGAACGGGCATCACAGTACTGACTTGATTGGGA
GCAGTGTCAAAGACCAAGGGTAGGACATAGACCTCTCAAGGATATGAGAAGATCATGATG
AAGAGTTAGTCGAGGGAGGGCCCAAAGGATGGGGCTTTGGATGCCTCGTTTCAAAATCAC
ACGCGATGGCATGTCGATGTGGTGTTGCTCTAGCGGAAGGGCTAAATGAAATTGGATGAA
CAATCCCCACAGGTACAGGTATAAATATCATTTATTTTCCAGTCCCTATCTCACGTTCAA
TTTCTTTTCTTCTATTTTCCATCCTCCTTTTCTCCCCCGCTGCCGCGTTGTCGTTCCTAC
CGCCGGCATCATGGCTCCAAGAACGAACATTGCATGGAAATGCTTGTATATATTGCCTCA
AGATATCTCCGGTGCATACAAAGCCCACGTCGTTGGGCTCATTCCGGACCATACGTTCCT
AGAAGTCGCTGTTCCTATATATACGCCCATCACTGAGCCGTATAAGGATCTGCCTTCAAA
GCCCCCTGTGTCAATTGAGTCACTAATGACCGAGGAGTCACTGCATGAGCATGGGCCACT
ACTTGCCTATTATCGGGCACACTTTGACTTCGTTGAGAACGCTCGGCATGGTATTGCCCA
TCATGGGACCAGTCTAGCAACGTACTACCGGGAGCGTTACCCTTCTATGATACCATGGAT
TGAGTATATCTTGCTGTTGGATACACTATCGGTATGTCGCCCATCTCATCCTCAACATTA
CGATGGCGACCTCCCTTCTACCACAGAGCACAGAACTAATAGGGAGAAGGGAATCAAAAC
CGACTTGAAAAGTGAGGCAGTACAAGTGCAATGGAGATTCAGCCAGGCGATCATATTCAT
CAGCCTATCGTTAGCACCCTCTGATGATCAACTCTGCTCAAGTATCGCAGATATGACCCC
AATCGACATAATAAGTCGACTATATCAAGGTCTCGAGGACCAATACAGCAAACCCCAGCC
AGATCCCAACTTTATTGTCATGATTCGTATGCTCCTCTGCAGCGTTGGAGTAACGAATAA
CGGGTCAACAATGGGACTTCTCTCCCGTCGAGAGCTTCATTTTGCGAGAGCGGTTTATAC
TCTATTGGGCGGGAGCGATTCCAAAAAGCTCGAGCACGTCATTGATTATCCTGCCTTTAT
ACAACGCCTATCTCGCACACAAATGTTTAGAGGCTGCCCTCTTGATGATGCATTTATTGG
TCAGTACGCCCAGAAGTACGGAATAAGCCTGTGGTCATCTATACCGGTTAGTCAAGTTCT
CTACGCGTAATAAGCTGTACTAAATCTTCTTAGACATTCCCAAATCATTGGGTCTCTGGT
CTTTCGGAAGATGCACTGTACAGTCTGCGCCAGTTGTGGGATGACACGTATGATCTTGAC
CCGAATCTTATTCAAAAGAATAACTTGGAAAAGATATTCGCTGCTTCAGCCTGTCTCGAT
CCTAAACAGCGGAAAGCGAATGCACCTTATCCAACTTCTAGCGAAATGCAAGACGTTTTC
TTACGAGCCAGCCAAAGTCTAATGCAAACCACAACAATAACACAGATGGCCTTGGATCTT
CTGACAATGGCGAGCATTGCACAACGGTACTCACCTTCAGAGATAAGTCAACGCTCAGCA
ACCCCGTTGTGTGCTTTGCACCAGATGTTCGTCAGAAAATTGACGTGGGCAAGCCTACCA
ACCCTCGCATGCTTTCTGGCATCTTTTGCGGAAGCTTGTAGACCGTGGGGCCAGCGAAGG
GCTACATTGGAATTCCTTAGCAGAAGCTGTCGGACTCCAGCCCCGTTGAGCTCCAGGGAT
TGGATATTGGTCTCGTACTTTGGTTACCGAATAGACGGCAACCCACACTATGATAGTTTG
GAGAGACTCTCAGTTACAGTGGCCCGGGCAGAAGATTTCATAAATAGAATACAGTAGAGG
TTATTCTTCCAGAAAAATTAAATGACGAGAGGCAAGTTCGACATATGTTTAGAGATGTTG
AAAATTGCAACTAAGTGTATGTAAGTAGTCTAGAACATTGACAACGTTTTACGTACACTT
AGTTGCAATTTGCGGCATCTCTAAACATCTGGAATTTTCTCTATCACATCTCACAGCCGT
GGCCTATCATGAAACGTCTGGTATGTGCATCTGACCGAACTAGGTTGAAGGCCGAGGTCA
TGTCAGATGCACACACCCCCCGTCCACGTTTGTTTCAATCCTCCTCAGGTATACTGGACT
AGTCGGACAAGCCATGAATATCAGGATGCACTTTTCCGCCATCCCTTTGACCTTTGACTC
CTCCCATTCACAAGCATACTGTCATAGTATAGTGGCCAGGATCAAAAGCAAAAGTACGAC
GTAAATGTTTTTCTTACCTGGTTTCAGGACGCATTCAAGGTGCCAAAAGCAGGGCCATAT
CGGACTTTACTCTGCACTATACGGGATCCTCGCAGCCGGTTTCCGGCTCGGGGGCAGTAA
TGGACCCAAAACCACTTTCCGTGCCATATAAGGTGGCACAATCAGCACCCGGTTGGTAAC
GCTTCCTCGCACTCAGGTCGGGGAACGCTCTCGATACCAAGTTGATAGAGCCAATGGATG
ATTACGAACACTTTCAGCATCTCGCGTTACGACCACACACCAAAACGTCACTGGCACTGA
TGTCGGCAGCCACGCGCGTAGCCCATAAACGATTTGAAAACTGTACTTCCAGCCTTCTTT
CCACTGATTTGACATCTTTTCCGCCCCACCAACTGGTTATTCAAGAAGATGTTGACGAGT
CTATACGAGACTTGGTCGGTCCGGTAGATGAAACCTGGACTGAACTTGTAAACAAGTTGT
CGCAATTGAAGCGTCCCCCAGAAGGCAGCAGGATCACCCAGTCGATGTGGCATCTGGTAC
GCGGTGGCCACCTTGATTTCGGGATTGTGGAGGATTACCTACAGCTACTAAGGTCCACAA
GCCACCATGTAGAGATAGCTCCGGCTCGGATGCTACGGCACGATCAAAACTGTATTCAAG
AGACAGAAGGGATTGGCCATCCCATCATCATTCCGTTCTGTCATGAAAACAACTGGGCGT
TTGCTGTTACGTACTCAGACTGCGTCCACTGGTACGACAGTACTCCCAATAGTGCTACCC
TTGTACCTCCCGTTGCCGGTGCGCGACCCGTCGTAGAAGGGTGGCGGGGGCCTCAGAATA
GTAACCTGGCAGATTCAGGCGTGTTCATGCTTATGGGCATCAAGCTTATATTACAGCGCA
AACCTCATCTAAGCCAACGGGTCGCAGATGAGCTCAACCAGTCTTTCCGTTCTTGTATAT
TTATCGAACTGCTTTGTCAAAAGGTTCAACCAACCTCTACGGACCTACATCATATCAATT
TAGAACAAGTGTTAGATACAGGATATTTATCCTCAATCGCCGAACAGATAAGCCACGGAC
ATACGTTAACTGATGGACAACAAGAATCGTCCTTCTTCGAAGATGCGATGGCTGCGACAA
TAAGTGCAACTCGGGTCATTTCCTCTGCATCTCCTGTACTATGTCAAGCGGAAGAAGCCA
ACGCATTGAGCAGAAACCCAGAGCTGGCACCCGCCACGGACCCTGGCCGCCCCCCAGGAC
TTTCCAGTTTACAGCCACAGCATCCGGCCAACACGTCGCGCAAGAGAAGATCGCAACCAA
GGGCTACAAGTGAGAGAACAGAAGGGTGTCTACAGCGAGTTTTGGATGATCGTAAAGTTA
TTTTAGATAATCTCTCACATGCCATACACTTCAAACGATCTGCTCGAGTGTCCTTTGAAG
ATGATCCGGTGGTTCTCAGGGCACTTCTTAGGTATTCAAGGGCCAGTGGGAATCTCCATC
GTCGCTACCACGCTGTCCTTTTCCACTGGATGATGGAAGATAACGAGCGAATAATAAAAA
TAAAATCAGCGATGGGGGAGGATGCTGAGAAACGCATCAAGAGAGATTTGTGGAGTTGTA
ACTTCTGGAAAAAGGTAAGTGATATTGGTGTGAAACACGGCTTGGGGCCCTGGGTACCAC
TTTGTGCATTTGAAAATGACTTTAGCGGTTATCGGTTGTCAGAGGGCGCCCAGGGTCCAC
TGATCAAAGAACTTGAAAACCGATTGCAGAACGAAACCGACATGTTGCGTACATGGCTTC
AAGATGCGCGTGGACTGTGCGAGGTCGTATTAGTAGAGTGCACGCCTGTTGCTTCCTTCA
ACATTGATAAATATAACTTTCAGGCTGAGTTCGACATGACCGACGATCAATTTCGATTCT
ATGTTTGCTCAGGGCTCAACTAGGCAGAGAATCCAATAGGTTCTAAAGTAAATTTTCCAG
CAAGTCAAGGCAGCTCAAGCGGTTTGGATTAAAAAGCATCGAAAAGTCTATCCATAGAGT
TCCTTACATTTGAGTTTATTGACCCAGTGCGCATGAGTCACCAGCTATCATGAGTTACGT
AACAGGCCTGTGAGCGGAAGATTAGTGAGGTTGTGGCCACGCTCTTTGTTTCATGTTCAC
TCTAGATGACGTAGATTCTATATGGTGATCTAATTTTGGTGTCAATATGCATATTAGTAG
ACCTTCTCAGAATTGAGTTAGAAATAGTTGATCAATCGATATGCATTTTTCTTGCGCGCG
CTAGTGCATTTCGAAGCTACTCACTTGACGGCCAGAAATTGCCAGAGACTGTCTGCTGGT
ATGTAGTTTAGAGATGACAGGTCCGTTCTGGTAGCATTGCGACCTCGTGAAGCAGTGTCG
ATTATGATGATAGAATGAGTTCAAGCTTTCAGAGTCAATGCCTTACTGAATTTAGAAACT
ACCGAAATGACCAATAAGTATGCGGTCGCTTGTTTCTATACCTGCTGCTGTATTGTCACT
AACTTTGGCTTCCTCAGATGGCATGTACTAAAAGTGTATTGGGTTGGAGTCCGGATTTAG
TCCAGATGCGATGTGCTGGATATAAAACGGCACATGTTGACCTTGAAAATGCCAATCATG
AGAGGCAACGTGCCATGATAAATTGCAAGCATAAGGAAAAGTATGGCGATTATTTATTAC
AAATTTTGAATAGGGACCTGGCCTGCGTCCCCTTTCTTCTGGCTCTTCTGATCCCCCTGA
TTGTTTTTATTTTTATTTTTTATTTTTGGCTTTTGTGGTGTTCTTTTTTAAAGAAAAAAT
CATTTAATAAATACGTTACGTCCAGAAAACGCTTGGCTCGGTTGACCGGCTTCGGGTATT
AGCTGAAATAAGTATGATACCATACTTCCAATAGCGACCTCACTTGTGCTTGCCTGTATT
TGTAGACGCTAAGACTCGGTGTGATCAATGGAAGAGTTGCTAATTTCGTCTTCGCTGTGC
TTTCGAATTTCTGAACTAAATTTGACGCAACAGGCCCGAATAGGCTTGGCCACAAGTTAT
ATAGGATCTGATGAGACCGGCAAGATTCTAGATCCCTCAAACCATCTAGCCGAAAATATG
AAGGCAGTTCTATGGCTCTGGTATGTTTCGCTAGCAAGAGCCACCTGCACTTCCAACTAT
GCCATATGGATCTCGCAGGACAGGGCTAACCTAAGCGAGACGCTGGGGCAAGCTCTGCCT
AAGCTGGACTATGACGATATTTCAAACTTTAATCCCGGTGTTGATGTTGGTATGGCGGCT
GTTCCTGGAAAGCGATACAAGATCCCTTACACTGCAAATATGGCACTCATTCCACCAGCC
TCGTGGTCTGACAATTGCCCAAAAACGTTGGAGCTTCACGGTGCCAAGTCAAAAACGCTT
GAAGTCTTCAATCAGCCACCTTTAAAATCTGCAGGAGATAGCCGTAACCCGTCTCTATCT
AACCAGGCTCGATCATTGATGCACACGGAAGCCTCTGGTGGCGGTCTGATACCTAGAGCA
ACACCTGTCACGACCACGGACGGCCCTAAACCAGTAGAGACATCCAGCACTATTGAGACA
CAAACAAAGCCACATGCGGCGACAGGCACAGCCAGCCCTATGTTATGCTGGGAAGAGACC
CACCCGTCGGTATCTGACTTTGTCTCAAGTCCAGCATCCAGGGTTGAGTTTGCCAGGTCG
TTCTGTGACAGGCTCCAGGAGGCTACTTTTGACGCAGCTCATCCCATCCAACCATTGCCC
TGCGGCGACTCCTTGATTGGAATGCAGGTATTACCGTCCTGTCCAAACCATTCCATTGGA
GCGAAAGACATGGATGCATGTCGTGCAGTGCTTGAGAGCATCAACCATAAATGCCCGAAA
GCGGGCGGCACATATACCAACCATTGCGTATTGTACTACTTTGTCAAACGGTGACGTGCT
GTAGGCAAGACATACATAGTTATTTCCACACATATAGTTTTATTCTCATATCATTGCGTT
TAAGGCCAAAGCACGCTGTAGAGTACATCACTTTAGCTACGTTGCCATTATTGACCAACA
GCAGGGGCTTAATGTGACTTGAGCTGTACAATATCTTTTGCCGTGATGATATGCTATCTT
CCACATTCATCCACCCACCAATCGTTCCATCCAGCATAATGGTGAGTAACTTTTCAACGA
AAGTCAAACCATTTGTCCGAGCGAGATACTAATATCACAATTCGTCATCTTCTACTGTCT
CGAGCCAGAGGCCAGTCATGCCGCAGCATGTTTGGAAAGCAAGGGCAAGCACTGTGAGCT
ATTTCGAACTATCTGATGATCTATGTAGCTGAGGGCAGTTGACAGCTAAATGCCATCCTG
AAGCTTCCTTGCCCAGACTCACGTCATTTAATCGTTTAGATGGAATGCCTATATTTGTCG
CATCCCTACCTCAAGCCGTGACTTCATACTTTCATTGCGAATCGACATAGTGAGATGGAA
GATTGGAATTAGAGTTGTTCTGGTTCTACGGCCAGTAATCGCAATAGTGCATCTTGTCTT
TATGAGAACCTCGTGGCGTGAGATTTGGTGTAGGTCATTTCTTGCAATATAGCCCTTAAG
CCCCTGAGACTTAAAGTTTGGTAGCAAAGCTTTCAATACGAGCTTGTATTAAGGGGGGAG
GGGATATTCTATTCTTCATTATTGATGTTAATCGCCTAAAGTTGTTTCCTGTGCTTGTAA
AATCTCCTATAGCTAACTCTACAGACATTTTGGGTTGACTCTCTAATACTATGCTTTCCC
TCTCAATTTTGACTTCATGGCATTTACTCCATGTATCTCTGATGGGCTTTCGCTGTTCGC
CAGAGAGCAGTTCGGTTTTCTTGGTCCGACAACAACCTCGACACTCGCGCATATAGCGAT
GTTCATCTCAAGCAACTACAAACAAGACAGATGGCTTGAGGAACTCCTTCAAATAATGAT
TTTATCGATTCAAAGGATAAGAACTACATAATAACTACTGCATGCTCTGCAAATTGAAAA
ACATCGCGAAATTTTGCCTAGCAATCTCTATATAATACAAGGCTTGTTAAGCGACTGATA
GCTTTAATATCGGATCCCATATATATCCTATCGCCTGGTAATGGCGCATTCACAATGACC
ATTCAGAACTTCCTTGCCCTTCTTGAAACTCTCTGCAAGGCAGTTATAATGCATGATATG
GCCTTCGCAAGGTTTCGGATAATACCTCTCAAATCGTTTGAAAGGTTTATTGCATACAAA
ACATTTTGGAGATAGTATGGCTTTCTTTTCCACCATATGTGCAACAATGCTAGGTGTTAT
TAATTTTGGAAAATTGCTGCATACGTCGTACATTTTCGGAAACTCATACATTTCATATAT
GTATTTCTCCAATTGTCTTAAGATTTCTTCGCTCAGGTTTTTCATATACTCTTTCCTCAA
ATTCGGTTCGCAATCGCTTAAGCCTATAGCAAGTTGTCTAAGGCCCCTTGTATGTAGTTC
TCCCAATCTGTCCAATTTTTCCTCTTCTTCGTCGTCGTCTGCCATAAAAATTGAACGAAA
TTGATTTCTTGGATTATAAGGTATAGGCCTCTTTGGATGAGAGCCTGTGCCTGAAGGTGC
CTTTAACTGAACTCGCTTGGGACTATCAGTTGCAATGTCGTCGTGTTCAGCTTCGCGCTT
CTTCTTATTGGGTGATAAAGAAGACACAAATTTGGTTACTTTGGCAGTGCTATTCTACGA
CTAGCTACTATCTTCTCTCTCTTTGCCACCTTCATTTACCGGTGTGGGCTCTTTCTAAAG
CTGTGCAGGGATTTCGGGCTTGGTGTCTGGGTCATGAGGAAGTGTAGGGACGTCAGATAG
CTTTACTGAGTCTTCGGTATCCGACTCATGTTTCAAAGGTTTCTCATTTCCCTGAGGACT
AGAACTACTGTGCTCGCTCATTGTCGTTATTTGTAATGTAAGTAGGCCAGACCAGCTGTG
TAAGAGTTTAGGATAGTCCTTTATATAGTACTCCGTAGTAATAGGAGCAATAAAGAGACG
ATATAGTATCTATACTATTGCGTTATAGAGAAAGAGCTGATTTTTGACTAGTCCTCTAGC
TGGGCTTATACTATATGAGTAAGGTGTCCTTTATTAGCTACTAAGGCCAAGTTGACGAAT
TACAAGGTTTAAAAAGACTAATTTTAAACATTTCATCGTCCGATTACCACCACGGCTGCA
TATAGTAGTAGTGGCGCGGAATTCTGCCCTTGGGGATAACAGGAGGCCGGATTTCACCCG
TCTACGGACATTTACTGCTTTTTCTACACAGCAGCCAAGAATAATCGCTATTAGAATGAA
TTGGCCAAAACTGGCGTTTGCTAGTATGCGGACTATAATCGCAACTATATATATATATAG
CCTTCTTAATCACCCTCTGTCTTTTACGACCTCGTATCCCACACCGAAAGGTTTCCCAAT
CTCTAGAACTACGAGGATATGGATGCTTCAATACTCGCCGCACGAAGAGACAAGATTGCC
ACTGTATTAAAGGACCTCCGATCACTAGAGAGTCGCAATGAGGAACAGGAAACGCTGCTG
AAGGAATTACTTCCATTTGAGAATGAGACCGATGAAAATATCCTGGCAATATCAGAAGAG
AGGTGGAAACGTGTGTTTCCAGAAAATGAAGAAAGTTCAGAAAAACCTGGTAAGTCATTC
GAGTAAAAGGCGAGGCGGAAAAGGAAGCAAATCAGTTCTCTATGCTAATAATATGAAGAA
GGAAACGATGCCGGCACGAATAGCGATAATGAATCAGAAGCCGACTTTGAACCCCCAGCT
GATCGCCCCAGTAGTCAAAAGACGGCGAAACCGACAAGGAGACAAAGAGTAGATACACCA
GAAAGCGAGGCTAGTGAAGACGAAGAGACAGACGAAAGCGTGACAATAGATGAAGAGGCT
TTGTCTGGGTTTGGCACAGACGTCAAAACAGATTGTATCACAGTGGGAAAAACAACAAAG
GATGTATACATTAATGCTTACGGACGCAAAGGTGCTCGTATTTATAAGATTGAGGACCAG
CCAGATTGCGATTGCGATGTTGATGAGCTTCCAGTGATCAACGGCCACAAGAAGCAGTTG
GGCATGTTGATATATGAAGACACCGGCAAGTACAAATATACTCGACGCCATGTCGCTGCC
GTCTATGGTATAGCATTCCAAGATGACATCGAGAACGGCGTATACGGCCCATCTTCTCTG
GATCCTGCAGAAAAGGGTGACCGACGCTGGGCGGATATGTATGTCTGGATAGGATGGCGC
GACCCCAATAACTCAAAGAAAGTAACAAGAAGCTGGGAGACAAGAACTACAGCCAGACGA
CTCTGGCGGAAAAAGACTGACATGATGCTCTACTTAGCAGCATGGGAAGCTGATAAGCGT
TACAATGATAGCGGAGTGCGAGCAACGTCACGTGAAGTCACGCCTAGTCTTATCCAGAAT
TATATTCGGCAACAGCGAGAGGAATCACTCGAGGTCGACATTCCCCGCCAGCCCTCGGTG
TCAAGAGAGAGTATTATGCCATCCATTGAAACTAGTGGTACCCAAAATCAACCGCAGCGA
GTTAGTATTCGAAAACAACCGCAGCAAGCTAGTAGAGTATCTAGCAATCCGCCTGCTGAG
CAGGAAACACTCGGGCAAATCCTGAAGTCTCTTCAACAATTGCTATCACAAATGAACATT
CATTCCAGAATATTATACTAATCATCTGATATACGCTTGCAGATTAGTGGTCTTTGGGAA
CGGTTGTTAGTGATAAAGATGATCTGGAGTTTGAGAGGGCATGGTAGAGGATTGGACATT
AGTAGATATATGCTTGAGCCGCATTGCTCGTCTTGTCATTACCGATAACATTTTTTATTG
AAGTGCTAACTATTCTATATAATAGCTTTACAGGAATATTTAGATAATAGTAAGATCTTT
TCACGGAGAAAGTTAAACTATTTGTATTTTAAAACTATATTGAATGACTCGAGTAAAATA
ATGAAAACGGAAAACTATTAATATATAAAAAACCCTTTAACCCTATTTGTTAATAACGTA
AAAAATAGTATGTTATAACTTAAAATTACAGTTTTCTTTTAAGGAGTTCTATTAATCTAT
ATTATCAAGAAAATGAATAATTTTATTATAAGTGTAAAATGCAATAGCGTAAACAACCTT
AACCCCCTATAAATTTAGGAGAACCATCTTCCACATTACGCTAATGAATCATTGAAAACC
TTCATAGGCTAGAACCTTGATGCTCATGGCGTGTCTACCAGTGTGTGGAGCTGGGGTGGA
GAGTAGTGTATGAGTCACTAACTGTCGGAGCTGTCTCACAAAGGCGAGAAAATCGTCCAG
AGTGTAGGGATCGCCCCTCTCCACGACCTCGTCCCAGGACAGTTGCTCTGATGAACGAAT
ATCATCGTCGATTTCCACCTCTATGAGCTGAAACTCGTCTGTTTTGAAGACTTTGGGCTT
TGGCCCGTCGAATTCCGCTTTCGATGATACCCAATGCTTTCGCTTGATGCGGTAGTTGAT
GAGCCATATCGTTTCCAGACCACCAAATCTTGCACCATACACAATGTAATAGCATAAGGA
GTCAAGGCTTCTGATGCGGGGGGATTCATGGAGGCTCGAAGCCCATGATGGGTGGTATTG
CCAGCCCACGTGCGGTATCTGTAGCAAGCCATGGGCTGTGTTGTTCGGAATGAGATCTTC
AAACAAAAACTGACTGAACATGTCAGGATCATCTGGTTGGAGAATAAAGAGGTCCTGGCT
TGGAGACACGACAATACTGCGCTGCTGGGAAGAGTCGCTCTCGGGTGCGTCAATCTCAAC
ATTCGAACGGCCACATCTCACCTTGGTCCGGATGGCTATGGGCTTGGTGGGGCCGAGCAC
ATCTCTCATAACACGATGTGACTGCCTACAGGCAGTCCAGAGACCCGAGTCGATCAGGTA
CGTCGAAAGGTTGTTTTTAGTCCATGAAGCTGTGATTTCGTCGAAGCCATTGACTCGACT
GGACTTGGGGCCAAAAGCCCCACCTGGGAGCGGTGAGGTAATAGGAACCAACCCAAGGAG
CTTCCGAAGCGCCATCTTCATATGGTTGACTTCTATGATCGCTGCTCAAGCTGAAGATTT
GTACACCTGCCTTTGCAGGACGAACGGCGGAGCTCCAAATCTCTATCTGTAGCTCTACCG
GAAGGTTTCCGAAGCAATGGAATGAATCAAACATCCTGCTTATCATGAAGTAGCCGTGGA
TAACTCGCAAAAAGACGAACTGACTTGTACTGTAGGATTCTCTAGTTCCTGTGACACTTC
AACATCGGGACAGCCAATTCTATAAAATCGACAAAGCACTTTTAAATCTATGCTCGTTAG
ATCCGATAGGTATCGCAAAAAGGACTTCAGAAACCATCGTATGTTGGGATTGACCGCCAA
TGCAAGACGTTGGACGGCTTACAGTGACGCCCATTATTGGCAGTACGACGACTTCCCATC
ACTGATTGTTTCTTCAGCGCATTTTTCTTCACCTATACGCAGAAAGCAGAAATTCTGGTC
AAGAGCGGGCCGATCTTCTTTATACGTCTATCGATCAAGATCGCTCCGGTTGAACCTCAC
TGTGCCTGAGTTTTATGGTACCATGCCTATGATACGATTCTTCTAACTCGTGGCGTAGTG
TCATCGCAGTTCTTGGGGATTCCACTACAGACTTGTTCTGCTCTGTCTGTGTTTGATCTA
AAATCGCTATTTTTAGCCATCTTCCTAGGTAGAAAGTGCGTAGTCTCTTAACAGTCTTCT
GTTTACTCCAGCCAGTATAAGTTCATCATGAGTGCTTGAGGTCCTTTTTGACGAACGCAG
AAATGTCGGACAATGATGTGCATAGGGACTGTAGACTGGGACACTAGCCAGCCGGCAACA
TGACACAATTAAGTCCATCTTGGCATGTTGAGCCATTACTCACGTACGATGAGGCTACTT
GTCTGTCTCCACTCCCCGCTATTAGCGCGGTTCCACTGGAAGTTTTTGAACCTGTGCGCT
ACAGTACGGAGTACTCTGAACTCAATCGATACTTGGTTTAGCGGCCGGCAGATGCCAACT
CAGGTACGAACTCGACGCGTCGGTGCCTTTGAGGGATAACTTATCCGTACTGCAAGAAGG
AGGCTGTAACACAGAAATGAATCCACTTTTCTCAGTACTGCCCACAGATCAAATGCAACC
AATCAGGCTGCCAAATAAATTACCAAAAATGTCAAATTTTTATTTCAAACCAAACAAAGG
CGGAGTACTGGATTTGAGGTAATATTTAATGTATTTGATACAGGATATAAAATTGGGGAT
CTAACTTGCTCCCAGCCTACCCAGAACCCAATGGCACAGACGTAGAAAGCCTTTGTTTCT
TTTTATGTTTTTGTTGAAGGGCAGAATAAATCCCAATCAATTGGCGATGTCCCAACAAAC
CCCCAGCTCCTCGTGTACTCCATACCCTCCCATTTTCCCGTCCATTCCCCTCTAACAAAA
AAACCCATCACGCTGAACAGCTCTTAGAAGCATGCCCATTCGTCTCCGTCTTGCCATCCT
GAACAGTCGTCTCCGTCTCAACCTCAAACATCAACACAGGCTGGTAAAGTTGTCGGTCAT
ATGGACTGTGAACCCAGATATCCTGAGGCCATTGACGTTGCTGGGATTGGATTGTCATTG
TTCGACGGTGATCGTAGTCGTACCCTGATTCCTGTGCAGGGATGGGGAGTGTCTCGACGT
GGTATCGAGAGTGATCTATAGAACCATTTGCAGATCTGGTAAACGTTGTTGGAGTTTGCA
GGCGGCAGCTTTCACTCTGCTGTTGTACTTTGTTGCCGTTCTCGTCAATCTTTTGGCACA
TAATGCGTAGTTGTTCCCACTGATAAGTGAATTTATAAATACTGTTCTTGAGTTGGTTAT
CTTCACTTTCTCGTGAGGATTATGGTCTTCATATATACCTGGTGGCCTGCGGGAGCATGA
ATGCGGGACTTTTCTTTTTTTCTTTTTTTTTCTTTTTTTTTCCCCAGCAGAAGCAAATGC
AGATCATATCGCCAATCAAGATCCTCAGACACCTCCTCACATCCTCTGAAGCTGTTTGTA
TCGAATGCCCTTATGGCTTGTGTAACACAAGGGTTTCCAATGCATTTGAGGCTTGCATTT
CGGCTGGTCTGGGCTGCGGGGGATGAAAATGGAATCATACGAGCGCGGCAATCGCACCGG
GTACACTCCCCGTGCTTCTTACAATCGGCTATTCATATCCGAGCCTTAAAAAGTGAGATG
CAAGGAAATGATCTTCATTCGCGATTTATTGGCGCCCGCTTTTTGTCGCTGAGATTCAAG
AGGTCGGAATCTCGACCGGAGCCAGCCTGACCGGTGCAGAGGGGGGCATAATGACCAAAA
AACTGAGACAGACACTGAAACATGAATGCAAGGGTCTCGATATGGAATATCAATGCCCGA
TGATTATCGGAGATCATGATCTGATTGCTCTTTTAGTTTTAACCATGTTCTGTTGAACGG
GTAGTTGGATCAATTTCCCGTAGCGAGAATTTACATTCCTGGTTATCGGAATGTTTTAGT
GTGATCGTGTGTTTTAGGGTGAAAAGTGATGGAGTTAGCTTGGCAGGTTTGGCAAGAAAA
ACAACAACTCAAGGCTTGTTGTGCGACGACACAGCATTCAAGCTAAATGACGAATTTTGC
CACAATTTCAGTTACACAGCATAAATAAACCTTACACACATCCAATGTCTCATCTGTCAA
TCGCACAAATATGAAAAATAAATTATATTAATTATCAATCAGCCCTAACCTGCCTCACTT
GTCTCATCGCATCAGTGCGGCTCAGGTTCTAGTCCGCTCGGGACCGAAAATGGCAAGATC
CAGATTACCTTAGTAAAAACTAACAAATACTCCGAAGCTAAAATGTATGACAAGCTGATA
ACCACAAGCTTCAGTGGACGACAATTTGCCCCCATCGGTCAGTTTTAAATGCTGCTGCAA
CCCCATGCGTAACTTTGACGCGTAGGGTTGACAATGCCATCGTTACGCGCACGTTAAGAT
TAATCTCTCCGAGATGGCCTAGGGTAGTTAGCTCTTCTAATCTATGACGCCAATCTCCAC
GCCTGAGCCCTGCCATCCCCGAGGTCGCCAAGCCTAAAAAGCGATCTTGCTCCGTTAATG
TCCCTTTGCAGCCAGGCGGGTCCCAATAGAATCGGGATTCCAAGCTCTCGGTGAGAGGAT
AACGGTATGAATGCTCGGTCACCAATACTCTCACTTTTAGCGATAACCTGCTTATTTACT
TTTGTCACCATCTTTCTGAATTTTTGGGACCCGCCCGGCAGCCTACCCGAGAGTGTCTAT
GAGTCTGTCTAATGAGAAGCTTCGTTCATACAGCCAGTTAGTGAAGTACCCTTCATCATC
ATTTCGGTGTCTGCCAAGTCGAAAGTAGCTTCGTAATATTTTCCCCACTTCGCCCCCACT
TCGCCAGTCGCGTCGCTGGCAGCCTCTTCACCTCTTCTGACGACGCGTGCTGGCCCTTCC
TTGCCCTCTACTCTATCTTGCCTTTGTCCTTTTTCTAGCTACCGACAAAATTGGCAACTC
GATTCAAGTTGACGACGTTGATAGCTACAATGCCACGATGACTAGGTCAATATGATTCGG
CAAAGCTTCATCCTATAGTGGCTAGGAGAAAGGGGCCAAAAACTCACATGGTAACACATG
AAACATTGGAAACATTGGATATGAAAAACCGGCCCATTTTGGCCCGTATTCTTCTAAGAA
AAAGCTTAAATTTGAAGGGTTCATCGTCCTATATTTGACATGACTGTCCAAAGATTCATA
AGATCACGGCGAGGCGCAAATCGGCAGAAGAATAAGCCTGCCTGGTAGGAGTCTTATTAT
AAGACTTCACTCTTATAGCACTCCACCCCTACACCACTAGACCACAAGCGTAGTACAGAA
GCATTTTGATTTTCTCTCCCCCAACTGTGGTGTGACTGCTGGATAGCTGGATAGCCGTTG
ATATTCTTTGTAGCGTGTACAGCCGCTATCTATCCCCAACAATAGGATGGCTTGGAATAC
CAGTGAGAAAGCCCTCGAGCTGTTCATTATCCAGATCTGCGGTACCATAATTGTCTACAT
CTCGGTATTTCTGCGGTTCTGGGCACAATCTGTCATTATGAAAGAGCATGTAATATACGA
CAAGTTGATGTATATATCTGTGGTAAGCTCACATTCTAAATATGACAGGTATACCGCGTT
TAGCTGCACTATTAGCTCTCTACTGAGGTTTCCTGCCTCCGAATAATGGCAAAATGACAC
TGACTGTGGACCCTTTTATCAGCTCCTCTATACTGCCCAGGTTATCATCATAGTACGCGG
CATAGTGGACGGCGGAATTGGACAACATGCGGACGACATTGGCGGGGTAGAAGTTGTCAA
AGGCTTCCAAACTTGGTATTTCGGGGAACTAATAAATGCTGTACTTTCATGCTTCACCAA
AACATCGGTAGTCCTGTATCTCCATCGCCTTTTTACATCGGCGAACCATCAAAAGGGGCA
ATCGTCAATAAGCCCATCCTGAGAATATCTTTGATCGTCTGCCTTGTCTGCGTCTGGGCT
ACGTTGATTGTGTTTTTCTTGACCAGCATTTTCCAGTGCTCCCCAGTTGGCTATTACTGG
GAGCAATTCAACCATCCCGTCAGACCTGGCACATGTTCAAAAAGTATCGTACCCATTGCT
GGTATAGTTCTTAGCGTTGTTTTGGCCCTCAGCGATTGGACCTTGGCTCTACTAGTGCCC
ATTATGAGCTTATGGAAATCATGGTTGCCGTGGCAAACCAAAGCTGCAATCCATGCTCTG
ACGAGCCTAGGCGTACTGTAAGTGTGGTTTTACATTTTCAATTTTCTTTACGTCGGAAGC
ATCACTGGTGTTGAGCCGTTAAGAGCTCGGATGTTCGGGCAGCTCTCCCCGCAGACTCGT
CTAGCCGATTGGCAACGATGAGATTACTACTTCCGGGGACAGGAGGAGCCATATCGGTGT
AAATTCAAAGTCCATTACATGACTGACAATACATGGATATGCCAGAGCGGGCGCGGCAAT
GATCGTACGCATTCCCTATATCAAGATGCTGGATCTTACTGAAGACTTTCTCTACGAGAC
AGTGTAAGATCTATATTCAGTTGCTGTTATCTCATGATTGTTCACTCACTGGTATATAGA
GATGTCGCGAAATGGACGGTCATAGAGGCAACTCTAGGAATTGTGGCCGGGTGTTTGCCA
ACCATTTGGCCATTATTGACAGCGATGAGATCCAGATGTGTCTCATCGAAGCTTGACTAT
GTGAATGATAAACCTTTGCAACATGGTGGTAGAGTCGAAAGAGGGACGAAACAAGACACC
ATTCAGAATAACCACGACACCACTCAGAATAACCGCGACACGATTCTTATTCACACAGAC
TTCTTCCTTTCAGAAAGTTTTGTTAATAATTCCGATAATCATGTGAGACATGACCCAAAC
GATAGTTTTAGACATGACCAATGGCGTCCATAGAATAGACCGATATAGCAACTTGTCAGC
TGTCATGACCGTAATGTAAAAGCTTAGAAGTCCTCAGACCAAAGAAGGCGGTAGGAGGTA
TGAATACAAGAGACTTTTACTAATAATACCAACAAAACAAACGACTTGTCGTATGCATAT
GAATTGACATACCGTAGTAGAGTATGGCGGCCAAATGACAAAGCCGACGGCTCCCGGATA
TTTGCACTATGAAATTGTCTCATACACTCGATAATCACATGCATCCACCTCCTGATCCAA
ATGTCTTCTATGACAGCTCACCCGTGCACATCCCCATCCAGGCTCCAGATATCATCGTCC
GAAGTCTCCCATCTCAAAGTCTCATTAGAACATCCGTTCTCGTAAGTACTATCATCGTCC
GTGACGCTGTGTAAGCTGGTTCCTTTACTACTGTTACTGCTGGATAGCGTACTCCAGTCA
TAAGGCAAACCGTCTTCCACATTTTTCGGCGGAGTATACCATTCAATCGTAAACTTTTGA
AGTTGTGGCATCTTGGCAAAATAAGAGAGGCGCTGGATGTATTCCATCAATTGTCCGCAT
TGACAGTCCTGCCTTTCCACCTTGATCGTGAGATCGCGCACAAGCATTTCGACCGCAACA
GCATCTTCCCAATCGCCAAGAATATCATCTAAGAAGCGAGAAAATCCGCTCAAAGAGATT
ATGAATGAGTTCTCCTCATAAAACACCCTTCGAGCTTCTAGAAGAAGATGCCGTCGAGAC
TCATCGTTATTGAGGAATCTTTTTAGAAGAAGAAACCTTCCAATACTCTCCTCATCTGAC
CAAGCAACAGGTTCTTGCACCACGACTGGATCCTCCTTCACCAAGTACTTACAGAGTACA
GCGCGGCGGTCGTCTGATGGCATCTTGGAAATGTCATCGAGGGGTCTCCCACCTGTCAGT
TGAGCGAGATCGTCATTAGCGGTCAGGAGCTGCATCGCTTTGGCCTTGTAGATCATTGAA
AGTGGCTGGCAGATGTTAGCAGCTGTGACTTCGACAAGGATCTGACCCGGGGTTGCTTGA
TTGTCGATGAATGACCAGAAGATCACTCACCTGGGGAAACTTGTGTATGCTCTTTCCTGA
CTGGGAGGATGATTTCAAATGCGCTCGCATTCTTATTTCTTACAAGCGATGCAATGGGTA
TAGCTGGAGACTGAAGAAACCAGGAGCATTGCTATAGAGAGGCAGATATAGGCCAAAAGA
ATGCCTCAAGAGTTCACGTCCGTTTCAACAATATAGATGATCTGGCAGTTATATGCTACA
GCGCTATGGCCGATTTCATCCATATTAGCACGTGTAACTGCTCCAGAAGTCGAATTGGGC
GGTCCCTTATCTGCACATCTTTCTTGGCTTTTATGATAAAGCCAAGACGAATTATAGGTT
TGCCGTCCGACACAAAGACCTCATGTTGAAGCCCACAATATCGTAAAAAAGGCTGACTTG
CCGGAGTGGCGTGAACAATATTGGAAGAGATATTTATGGCCTACTGCTCATTCAAGATCA
ACACAACCGAGACTGGACATGTGAACAGCCTTCTGGAAGGCTGCCGAACATTGCCTTCAA
CCTTTGCTGTTTATGGAAGGTGTTGGCCATCAACGTGGCTGCGCGATACGATACGGGCCA
CTTGCTTGTGCCGGCAGCGCACAGGACATTCGTACTGACATGCTGTCGATTGAAGTGTCT
TATTGAACACCAGAGGGGTAGCATACCAGGGCTTTCAACATCTCGGCCAGGTCTTGCTAG
GAAATTATCGTACGAAGCGTAGCGTTTAATCACTCCTGCTGCACAGCTGCCAATAAGGAA
AGTTTCAATTCGATCTCTATGATATGTCCCAAGAAGTTTGGGACGATTGAATTATATATT
ATCTTATGTATGCCACTACCACGTAGTTCTGTCTTGAATGCTGGCTCCAAGGACTGCAAA
GAAGCAAGGAAATCATAGATGTTCATAGTAAAGCATATGAAAATATATGGAAGAAACTGC
AGGATTGCAAAATAGTCCGTTGTTACGTTACTCCTATGACCAAGTTACAACAGCCAACTC
TCATAGGAATACCGTTAAATCCTGAGAAGCACATGCCTATTCCCTCCGTTTCGCTAGTCA
CTACTAGCTAGCCGCTGCTTATTTCGGTTCAGTTGAATCCCCCTGTAGATATCCTCAATG
CTTGGCAAATCAGCGTCGTCGTCATTGTCGGGGGACCCGTTTCCACGTCGGCGGGAAAGT
GGAACAGTTCTTGACCTTGAGCGAGCTACCGCACTTCTCTGTACAACTATTAGAACTACG
CTTCAATATCCCCGGAATCACATGTATTTGAGCTTTTCTTCGACCTCATGGACCACCTCC
TGCGAGGTCTCGGTCGTGTCAGTAAACTAGCCACCCATGATCCCTCGCTCATAGACTGTT
CAGCACGCTTCGTGAATTTGGGTACCCGTCGGGAGAGCCTCCTCTCAGGCTGATGCAGCT
TCTTCTTCTCTTTGGTTTTGCTACAGTGCCGAACATTGTATTGCGCAAATGGCACGGTAG
TAGCGGGGGAGACTTTAGTGATTCTTCGCATGATAAGGTGATGAAGGAGTTTCTGGATGA
CTTTCATCGGCATCCGTTGGTCTGAAAAGAGATGCTGGAAAATGGAGAAGATGGGAGAGA
AGAGAAAATGGGCGGAAAATGATGGCAACTTTCTGTTATTTATAGCGAGAGATACTAGTA
CACATATTTCTTACTAGATGCCTCTCCTCAAAGTAACCAGGAATCTCTCTCCACAATCCA
CGACGTAGCATTGTGAGAGGCAGAGCTATAGAGCCGTGACGTGTTCATAAGAGGCCAAGA
TATAAATGTCACACGCCCTTACCTGGTCCTTTCTAGAAGACGCCTATCAAGGCTGGGGGG
TAATGAGCCACCATTGACGACAGAAAGCCATATGGAAGAGGTCGAGTACCAAATAATGCC
TAGTCATCTAAGGCGTAATATCTATCCATAGTGATATCTTGTAGATCTATCATGTTTTGA
AACTAGGATTATTTGCTGGGACGCGAACAATCCGTCCAGATCTACGCTTCCACCACCATC
AGCCATAGTAGTAATTGCACGCTGCTGAGAAGCACCCCGAGAAGTTAATAAATAACACAT
TGTTGTCGTCATCAAATTTGAACACAGTGGTTCATCTAGGGTGGAGTTTGAGGGTGCCTC
AAGGTAGTGGCTCTGGAGCTAGTCAGTTTCTGTAAGCCACGCTTAACATCGGTTTGGCGG
TTCCAAACTGTTTGATTAAACTGCATATATTCCTTGTCTTCACTCAACGTCTTATTTGAC
AACCCGATCTCCATAATCAATTCATGACCATAACGCATCTCGTCGTATTCGCATTCTGAA
CACACTCCATAAAACCGTGAACCTATGATAATCTGTCATCGTTCAACCACTCCATCGTGG
TTTGAAATACAAGATATGTAGAATAAGAAGACCATGGATGGAGAGGAGTAAACCAGAGGA
TCATGTCAATCACGCTTCGACCCAACCTTACCTGCTCTCCGTAGCCCAAGTGCTGCCACA
AGTACGCAAACAAGCATTAGGGCAAAGAGAGTCCAAAAAGATGCACGGTAACCTTCCAAA
CGAGCCTCGGGGGACTTTGGGTTGATGTTTCGGTTTGTCACCCCTGCGGAGACTACTTGA
ACGATAGCCAACCCCAGAGCGTTCCCAAACTGCGCTGCCGTGTTGAAGACAGCACCGGCA
AGGGATTGATTCTTCTCGGGGAATACCTCAGTAACAATAATAAGTCCGACAGTAAAGAGA
ACATCGATAGAAAATGGCAGAAGGGTTTGTGCGAAGAAAGCACCGACCCAATAGGACCAA
CTGGGATTGATCATGGCTATAAGCAGCGGCGATCCCGAAGAAAGTAGTGACGAGACCGCT
ACAAGCCAGACAGCAGGTATTTTGTGCATGATGAGACCGGTCATTAGATTAAGGCCTAGT
CCGACGATGGTACTGGGAAGGATGCGGATTGCAGCCTCGACAGCCGACAAATATTGGATC
TCTTGAAAACTGGGGTGTATAGTCAGTAAAACTTTCACTTAAAACGTTCTGACCGTTCAC
CTACTAGAGACTTGTAAGAAGATCAAGAGAATTCAGCACCGCAAACGATAAAGCTACAGC
AATACATATAGTAGCAAAAGCAGAGTTGCTCCAGAAGCAATTAGGTATTAGAGTCGGCAT
GCTTCTTCTTACTCGGTAATGCATCCAACCAACAAACAGTGGCAGGGTTGCCAAGCTGAA
GCATAGGAGTATAATAGTCCCAGTCTCCTTGATACGATGGACGTCCGTGCTGATGACCCT
TGATCTGGTTAGTGCCATCTTGGTTGCAATTGGAAATACTTCAAGTTACGCTAAGAAATA
GGAAAGCGAGGCCATGGAAGCCGAGGCAAGTAGTGCTCCGATCCAATCGACTCTGGATAT
CAAATCACCAAAGGTGTTCCGGAAACCGAGCGGCTCGGATTTTGGCAGTGCCCATAGACC
AACGGCGGACAGGAGCAGGGTAGCGCCTCCGTAAAGATACCATCCCGAGCGCCATCCAAC
AGTATCAACGAGTACGCCACCAATGACAAGGCCAAAGGTGAAGCCTAGCAGCTGACTCAA
ACCGAGGCAAGCGAACGACATGTTTCGGCTCTGTCCACGGGGCTGAGTGGCAGCGACAAG
AGCTACAGAACTGGAGAAATGCATCGCTATGGCAACGCCCTGCAATGCCCTCATAGTAAT
CAACTGCTGAATGCTCTTGATAAATCCACAGGATAACATAAACACGCCGTTGAGTATGCA
CCCCGAAAGATTAACGGATCGGGGCCCCAAGACATCAGCGACGGCACCTGAGAGTAGCAG
TGCTGAAGCTGTGGCTAGTCCTTGAACTGATGACGGCCAGAAAGCGAGCGACTGCGGTAT
ATTGAGATCTGAGGTCAGTTGGGGAAGTCCAATGACTATGAGACCGCTGGATGCGCTCGT
GGCGAAATTGACCCCGCAAAGCTGGAATACTACTGCAGTTCTTCTTATAAGTGTTAGCGG
AGCTGCAGCACCCGTGCTTAAAGCCTGCGATGATTCGCCGTCATCAAGGATGGTTAGATG
AACCTCAGCATGGTCTTTGGGCGGGGATCGCGACATCGAACTGCAGGATAGAGACTCCAT
GGACGTCGATCTGTCATGCACAGCGTTGATGGGACGTAAGTGATCACGATCCACACAGAA
AAAACTGAAATCGCGGGTGCCTTTGGTCTAAAGGTGTTGCCTTAGTTTCTTACTATCCTG
TATCCGGTTCCCAGGTTGGTTGAAGGTCTTCTAGTACATCTTTGTGTCCTGGGAATATCA
CTTAGAAATATAACCGAAATTGGATTCAATAGTACCAGCCATTGCCAAATCGTCGTGAAG
GTGGCATACGCCTTTCAGATTCTGAAAAAAAATGGCTGCTGGGAGTTGTAGCTCATAGCC
TGTCAGCAGGAAATTCATAATGCAAGTGCTACTGTACGCCGAAGATGCGTACTTCATCTT
CATCAGGCCTTCAATCCATAATAGTCATGTTCCTACCCTGCCTCTTATTGGACCTGAGCA
AACCTTCCTATTTAGGGTCTTAGGATCCATACATCTCCTTCCCATTCATTATATGACTGA
AGCAGCTCGAGCTCTGGGTAAAAAGAATATCTTTAGAATAATACATACATGATTGTACCA
AGTTAGAAACAGTCGCTTACATGCCTGGGTACGTGTAAAGATAATGTAGAAGCGTTCAAA
ACTTGTAGATTGAAAGCCACCTGAAGTCATTCAGAGTAGTAACCCCAGTTCTATCGATAT
GTCGGCAAAGTCATACGCCCCTCCCCGACATGTTTGAATCAGCTTTGGTGCTTCATTACA
TTGTGTACTATATATGAAATTGGTATTAATAGCCTGATCTGCATGGCCCAGTCTTGGCTG
ATTCATGTGCCAGAACGTATCATAATCGCATAGCACAACCGAAAATCGCACTCCAAGCCC
ATTACTACTTACAAATGAGGCGAGAAAGAAACCAGGCTTAAGGTAGCTATACATAGGGCC
CTTTGATTAGAACGACTGGGTTCAAATTTCCCATTTTTGGCAGCAGTCCGGGAAGTAAAA
GAAAAATGAGAAAAGTATTCACAAGGCTAGGATCAAGCCGGCAACGGCCGTTCCGGGCGC
AAGACAGGCGGCCACAACAGTAGCATCCAGCTCGATCCTCGAATGAAAGGCCAACTTGCT
GATGCGGCTCCCCCAGCAATTTTACCTAGGTCGACAGAATTTGTTCTGGCCCTGCAGCGA
CATGTCTTTGCCTTGTCTAGCACCGCTCGTCTCACGGCTATCTCATCTCTTTGACGGTAA
TAGCTGGACTGACCAGAATCAATCAACTCGGAGAAGGGTGAAAAATGCATTCCGACGGAC
GAAGATTAATTCGTGGCCTTTTAAGAAGAACAACCGGATGTATACTCGAAGATATGAGGC
AGACAATCTTGCACCATGGCAACAGGAGAATATGATGTATACAACAAGATATGGATTAAG
CCGTACCACGAACAGAAGAAGCGAAGATGCTATCTCCTCTCAAGTCGTCCCTGTATCAGT
CAACGTTCTCACAATGCCGCGACAAGTCGATCGTGCATGTCAAACTGATCTACGACCAAC
CTCGGCGCTCTCAACATACGAACTGGTCTCAGCCAATACGCTAGACGAGTGCACAACTCC
AGATGGAAGACAGCCGCCTCCTCCGCCCCCGCCTTATACGCCTGGACGAGGCCTAAAGCA
GTGATCGGCGTGAGCGGACGCAGCGGGCGATACTCAGTACATGTATTAGGAGAAAACAAG
CAAACTTGTTCTACAGCATATCATGAAGCTCAGATCAAATAGAACGATCAGGCGAGATGA
AAGATGCAGTTACAGTGACAGAACAGGGCAAAGGATGTGCTTCCACTGATAGTATGGGTG
TAATCATTGACATACCCTGAATTGCAGTGAACAATGGGCCACGGTCACTTGAAGTCTTAC
TATCTCAAGTAAGCAGTGAAGGTTTAATGAGGATAATGCGTAGTTTTAGTACGCGTATTA
GCAGACTGTGGAAACCAGAGTCTGGAATGGAAGTTGAGAGTGAGAGTTAGCATCCGCGCG
ATTTATTGATTTTGCTAACTGTCAGTAATGGTGCCTTTCCCTCCATGTGCTTTAGCAGCG
CACAACAATTATCCATCCTCTTAGATAAAAAATCGTGGAGTATCTTCATTACTACCGCGA
CTTCTTACCCAATGGGACTTCATGGCATACGGAAGTTCAATACCCATTGTCTTGTTTGAA
CTACGCTCGTGTAGGCACTATAGTGAATACGGTTTACAAAGCTCAAGGACCTGGATAGGT
GACCAAACACCAGTTAATGCGCTTAGTAAGCCCCTTTCTCTGCCCCTCCATACTTGTCTT
TGTTCGCATGCCGGCGTGGAACGTAATGAAGTCATTATGGCCTGGACAGATTTAGCAGCC
ATGTCGTATCACACTGACTCATGAAAAAGCCATATAGCGGAAAATGACCAAAAGTCTACC
GCCACAAATGGACTTTCTCACACAGATCTGTGTACATCAGTCCAACCAGGCAGTCCATAA
TTTGCCTTTACATTTGTACCCTCCCAGTTCACCCCGAGAGTATCAGCTTGTCCGTGGGGC
CGCATGAAATTCCTTTACTTTTAAGTTTCCTTCGACCCTCCCAATCGACGAAAAACCATC
TGGCAGCTTTTCTGTTTTTCTCATCTACTCGCATTGATAGAGAAAGGCTTTTCAGGAAAT
ATGGCTGAATTTGTTTTTGAAAATGAGGACTTGGCCGTCCTCAAGGGTAATGTTATCGTC
GTCACAGGTACGCAAAATACTGCCTGTCTCGGCTCCCCACACCCATCCCCAGGTGGCCAT
GCTCATATATGGGCTGACTATACACGTCTTAGTTACGTCGGCCTCAGTTAACATTAAAAC
TCTTTGAATAGGCGGTTCATCTGGCATAGGATTGGCTACCGTGGAGCTACTTCTGTCAAT
CGGAGCCTCGGTAGTCAACGGTGATGTCCAGGCTCCAGAAAAGGAGATGGCAGGCGCATA
TGAGTTCATCAAAACAGATGTAACTAAATGGGAAGAGTTACTTGCGCTGTTTAATAAGGC
GAAGGAGACACATGGCCGCATCGATCATGTTTTTGTCAACGCTGGCATTGGCCCACGCGC
CGATTACTTGTCTACTCAACTTGACCAAGCTGGCAATCTAATGGAACCATCGAGCCAGAA
TCTCGACATTAACCTCAAGGGTGTCATCAACACGTCAACTCTCGCGATTCACCATCTGCG
ACAACAAGCTGAGGGAGGAAGCATTGTTGTCACGGGATCCGCGACCGGTCTCCAGCGTTT
TCGGGCCGTTGACTACGGTAAGTTGGGGAACGGTGTTCTCAGCGCGCTTTACGCTGGCTG
ATACGTATTAGCTACTGGCAAACATGGAGTGCTTGGTTTTGGGCGAGGACTTGTCCCGTT
GCTTAAAGCTGCTCAACTTCCGATCCGGGTCAACACCTTGGCACCCAGCTGGACGGATAG
CAACGTTGTCCCATCCTTGAAGAGCTTGCTGAACAGCACAAACGTCGACGTACAACCTGC
CTCTGTAGTAGCTCGTTGTGCTGTTTACCTCATGGCTGATACCACCATGAACGGACAAGT
CGTCCATGTGCAGCGCGGTAAGTATACTGAAGTTGATAAGGCTGTTTTGATTCCTACGTA
CAGAAAGATCAAAGGCGATGACTACCCGAGCGAGGATGAAGTCTTTGAGCGGCTTGCAGC
AGCGGCAGCGTAGGGTGTAGGTTATTGTACAGACGAAATGGGAATGAGTACGCAGCAGCA
GAGAGAATTCTGTACAACTATAGAGCATGGCAAGATACGACAAGAGAAAACTCGCGAAAC
CAGTTGATTGTCTTTTTTTCAAGATGCAATATGTGATAGAATGTTGAACAGTACAACCAT
ACCGCACTACGCCAGGAAACCTCTGTTAGCTTATCGAGAATTCACAATAACCCCCACGGG
CCAGCCTTTACGGAGAACCTGCGTTCTCTTAAACAACGTTTCCAAACATAGTAATAATTA
GCTGCAGTCCTCCAGCCATTGCTTTCCTCCAGACTGGCTGCAAGGCGTGATACCGCTTTC
AAATCCTCTTTGTAGTCCCACATGCCCGTTTCAGTCAGGTCTCTGCAAGTCCTCGGGAAT
TGTAACCCCCCTCCCCAGCTCGAAGAAGATATAGGGGTTAGGTTCCGCCTCAGCTAGGTA
TTACTAGGATATCACTGCTTCTCGGTTCAGCTCGGTAGGCGCCTAAAAGACATGCCTCAA
TTGAGTCCATTTTCGTCGAAATATCCTGTAAACGCGTCTCTCCTGTACATGAGATACACC
AATAATGGCCATATATGGAGTACTAGGTTTCTAGCTACCAAAAGTACCGACAGCCTTAGT
CGCCAAGTACCACCAGCTAAAAAAGGACGAGTCCTTTTCATCACTACTTCAGTATATCTT
TTAGTGTGGAGTAAAAGAAACATTTCCTCTGCTTTTTCTATGGGATCTGTTTAATATAAT
CTGTTTCTGCATCCATCCATCATCGGGGTCATAAGAGGTAAGTTAAATCACATCAGTTTC
TAGCTTCTACATCCGCTCATTCCATCCTAAGATTAAACAGGTATTCAACAAACATATTGC
TTGCACTATGCTGGCTCATTACTTGAAAATGGCCGTCTTGGCCATTGCGATCCAGTCCAT
GCTTAGCGCCGCAGAGCCTAACGCCTTACAGCTGTATCAGAGGGAGCCTTACCAGAGTGA
CGTAAAATATGCCAACATGGTCTACTTTGTCAACTGGTATGGCAGCCCCTATTTCCTTGC
GATTGAAGCCTTGGCAAGCCTGCCGCAGCCATGGCCGGATCAGATTGAACGAGACGAGAT
ACTGATTGTAAACGTATCTTAGGGGGATATATGAGCGAGATTTCCAACCACAGGATCTCC
CCGCCTCCAGCATAACACATGTGCTATACGCTTTTATGAATGTGCAGGAGGACGGCACTG
TGTACGTTCGCTCAGAAGAAAATAGCAATATCGGAAGCTTCGATCCTAACGCTTCTTAGA
TTCACAGGCGATACATACGCAGATTTGGAAAAACATTACGAAGGGGATTGTAAGTTTTTT
TTCACACCTACAGCAAGCTTGACTTCTACCGTCACCCACGATCTCTGGCGTTTGCGGTTT
GCAAATGCATCTTTCATGGTAAATGCAGAACCCATTAACCCTCCCTCCCTAGCTTTTCCA
ACCCGTGTCCCAGTATAACTTGCTAAAGCTTAAACTTGGATCAACTTGTTTGCTAACAGA
GGACCTATCCCCTCTCTCTAGCTTGGCTTGAAAATGATAAAGATAATGCGTTTGGATGCG
TTAAGCAACTTTTTCTCCTGAAAAAGGCGCACCGCAACCTCAAGGTCCTGCTATCCATCG
GCGGCTGGACTTGGTCTACAAATTTCGCCACTACAGCAGCTAGTGCCGCCAGTCGATCTA
CCTTTGCTAAATCGGCAGTGACCCTTATGAAAGATTGGGCCTTTGACGGTATCGATATTG
ACTGGGAGTACCCAGCTAGTGATGAAGATGCAGCTAATATGGTACTCCTCCTCCAGGCAG
TTCGGAATGAGCTTGATGCTTACGCTTCTAAGCATGCACCAGGATATCACTTTCAGATTA
CTATCGCCGCTCCAGCGGGCTTGAGTCATTATAATAAGCTACGCCTCGCGGATCTTGGCT
GTATAGTTGATTACATTAATCTTATGGCTTATGACTATGCTGGATCTTGGAGCTCTGTAG
CTGGTTATAGCGCTAATCTCTATGCAAACACAGATATTCCCCAGTCTACTCCATTTAATA
CTGATGATGCTGTTAAAGCCTACCTTGATGCTGGGGTACCTTCTCACAAACTCATCCTTG
GCATGCCTGCGTATGGAAGATCATTTATCAGTGCATTGGGCATAGGGGAACCGTACTCAG
GCGTAGGCCTTCCCAACAAGGCGCTAGGTAGCTGGGAGGCTGGTGTCTGGGACTACAAAG
CTTTATCCAAACAAGGTCTCGAAATAATGTACGATGAGAAAGCGCAAGCATACTACGGCA
AGTATCAATCTGGCGGAGGCATCTGCTCGTACGATACTCCAGAAACTATCCAGAAAAAGG
TGTCCTACTTGAAGCAGCGAGGCTTAGGAGGGGCTATGTTTTGGGAAGCATCAGGAGATG
GGAGAGGACAAGAATCGCTGGTGGGAACGAGCTTCAGATCTTTGGGAAATCTCGATTAAA
CAGAAAACTTGCTTGTTTATCCTGATTCAAGATACAGAAACATTGCTTCTGGTATGGAAG
CGGGGGCATGATCTAGGGTGCAGTTTAGTAGCGGAATACATACATAGCTTAATGTGCAAA
AGCTGCGACTTGATATCGAGTAATCTACATTAAGTGGGCTTCGAATGATGGAGACCCGTG
CGTTTCATACCAATCCTGATCATCTTGCGTGGTACCTAGGGCTTGAAAGAGATTCACAAC
TTTCAAGCTGCCATGTTGGCTAAGCTGCAAATGGGGACAAGCTAAAGATTGTTGGCGGAA
TTTGACTTTATCGTCGGTAAATGTACCTCTTCTTAATGATTGACTCTTACATTAAGTACT
AGATATTATCACTTTCGATAAGCGATCTCACCTAATTACCATAGTTTGGTAATTGGTAGA
AAAGTGAATGGCAGCTCCAGTACAACACATAGAATTAGCACAGTTTCACCGATCTAGATG
TTCATAGATAGGGTAAGAAATGAACCTAAATTCCGCCCAAGTGGCTTTCATATGCAACCT
TCAGTTTAGGGTACATACTCAATTGACAAGCGAATATAGCCTCGAGTTGATGTAACGAAA
TTGTTAGGATAAGTGTAGTGTATGAACTGAAGCAGAAGAATCTCATTTAATCAAGTTTTG
GATATCAGGCAAGTTCAGGGAAAAAACATGAATAGAGTTTTTTCGTCCTACGAGCCAATC
GCAGTTTCGAGGACGATAATTCAAGGTATATGATAAAAAGTTTAAAATAATTGAATAGGT
ACATAAGTTATTTCCAATGCTATCGAGAAAACCAATAAGGAGCCAGTTGAGTACCAGACG
AGATGCTAGGCATACCAGACATTTATTATTCAACCTGCAATCAGGAAGACAACATGATTG
CATATCGAAATGAGTCAGCCTCAAGCCGGCCTAGAATATCATTTAGTGCAACGTTGCGGC
CAGCAGTACTAGTAGGTAGCCATGCTGGTATAAACCTTGCAGCTTGTTTACATAAGCCAG
CAATTCTCACACATTAATTTGAATTCTGGAGCCTGTCCAACACCCAAATGGACCAGTCCC
CGCCGTCACGAACAGTCCGGTAGAATGAATCGTTTATAATAGCCAATACGCGTGCCTATA
AAAATCCTTAGGTATATAGCAGGGCTCCTATGATTTGTGCTCTACCACCATCTCTAGCCA
CACTAGGATCTGCTCATTGACCTTGGTAGGCGATTCCTATAGTACCCAGTAAGACGCATC
CACCTCTCTGCGAGTCAGGTTTTCAAAGTATTGATCTATGCCTTCGGATATGCTTGACGG
TAACACTTCGTCCCTGGTGACAGCTAGGAACAATGCCGGCATTGAGAATTTGAGGGGCTT
CAGTAAGAGCTGTAATTCGTCGAGGTAGTTGTGTGCCCGTGTGCAATACCAGCGGAGTGG
TCCTTCAAGTTTAGCCTGTCCTTGTAGAGAATATCTAGAGACGTAATAATCCATCTTAAC
GTTCGACAGCAATTGGGATTGGTTCAATTTGGGTAGGTTGTGAAACAGGATGCCTTCTGC
TGCATGGAAGCCAACTTCATTTTCTGGACTCTTCGCGCCAAACATTGCATTAAGAAATTG
CCGGATCTTTGCTTCATCCGTTATCTCCTTATCAATCAGCGCGCCTTAGAACTGCAGCTG
ATACCTCAAGCTCTTCATACCCTCGCGTTGCGTGACGTCATCGAGCGAACGATAGATGCG
CGAGGGCGGGATGAACAGAGTGCCGACGCTAAAAATACCCTAGACCAGGTCAGGAAACCA
CAGAGCCGTGCGCTAAACCACCGCGCCGCCCCAGTTGTGTCCACCGAGGATGATTTTCTT
ATCTTTGGCGACAAGATTTGCCAGGTCTCTGATGTCCTCGGCGATGCTCCTCAAGGCGTA
TGAGCTTGGCTGACTAGGGGCGCTGGTAAGGCCGAAACCAAGCATGTCTGGCGCGATGAT
CTGATATCCATGAGATTGCAGACAAGGGATCTGATACCGCCAGCCGAAGGCCAAATCAGG
AAATCCATGCAGAAGGATAATTGTCGCAAGGGGTTCGTTATCCGGATCGGCTTTCATGTA
ATGATAAGTTTTGTGGCGGATTGTTGTTGTGTGCCATGTCACTCGAGAATCCTCGATCCC
AAGCTTGTCGACCATATTTTCAAGTCGGGTATTTGGAATGGCTGAATGAATCCGTAGAAA
ATGGGCTACAAGGACCAGCTATAACGTTGGCATTGAATATGCTCGGGTTGTAAGCCGATG
CTTTAGAAACAGCCTTGCGTCAATGCTGTCACTAGCAAAGCCCTCAATTTCATCTCTTAT
AAGGTTTAGATCGAATCATAATGAAGAAGGAATACGAGGCACGTCACGTAAGCGAAGAGG
TGAAATCGACGGAGAGATGTATTCGGCCGTATCAGGCTAGAAGGTCATCAGAGGTCGCAT
TCGGACTATATTGTCACCATTAAAAAGCCAGAGAGTGCACTTGCAAGTTACAGTACAGTA
TGCCATCTGGTATTAATTTCAAGTAAGGAACTTATCTTGCCCGCCTCAACGGCCATTTCT
GTCTTGTCTTCCCTTGAGAGTCCTGCCATACCTCGCCTAACGACTTGCTTTGGCCGACAG
AGGACTAGTCACTAATGCTTACATTCATTTTCTTATTTTTGTCCTCCGCTCTTTAAACCC
CTGCTGTGCCACACGTTATTCAAACTATATCCAAATTACCTAAAGTCCATATTCAACCTT
GCTGTGCATTAACAAACGTGGAACTAGTCCCCTCATCGATACTGTACATACAGGCAGACA
GGCAGACATATGCGGCGGCGGCTGAGGTAGAGGTCTATGGTAATGGTGCTAATGATGATG
AGTCTTGAGGTAGTCGGTCACCATGTTTGTTGCTATGCAGAAGAAAAGGAGAAGACGCGG
ATAGTCAGGCCGCTGGATACGGGCTTCCCCCGGCAGAAATCCGCCAGATGGCTAATCTTG
AAACTTAAAGTGATCCAACTCATTTTGGATTCGACTCACCTCAGGACAAGCTCAAGAGGC
TACCAACCTCTTCTGGTGCGAGTGATTTCCTGATGCACCTAGATACCAAATCATGGATCG
CACGGGCCTGACGCCGATTGAGAAACAAGCACTAAAAGAACACGCCGATAGGATGATGGA
TCAATGGGTCGCGCTCAGGGAAAATTTGAAGGTATGTACAATTCCAGGCAATCCTTGAGT
ACTGTGCAGTATGGTATCGAAGCTTCAGAGCAACTCACATCCGTACCCTTTTTAGGAAGC
CGATAGGTCGAATGTATCTAAGTTTTGCTTATATCTTCAGATCTTGGCACTAAGTCTATA
TCCTGATTACAATGCGAAAGAAGCCAGAGAGCTATTGGCACGAGATGAGATATCCATGCT
GCGAACATTCTTTGAGAAAGATGACGGGCCGGATCCGGAATCAGTCGATCACGCGCAAGC
CGACCACATAATAGCACTTGCGCATGGCTTATTTGAAGCGTCGGGAGGCTAACAAAGTGC
TTTTTGGGATCAGTTCAACAACGAGTACTCATCTTTTAAGAATCAGAGCATATGTGGTTT
CATGGTTGACGCTACGGGTATGAATTCCCTTGAAGAGGCCCACGCTGAACAGCTTTACCA
TGCGATATTGAAATCCAAGCTACTTCCGCAAAATAAAGCCTTGAGCTTTACCATGTTTTT
GGAAAGTGTTCAGAAGTGTCAGAATGTCATCAACCCAGACTGGCATCAGAGAGCTTTCAT
GGGATCGAGCTGCGTGAAAGAGCCATGAATGTACATTCAAGGCTTGGTCTAAAATCTTAC
ACCAAGCAGAGCACGGCCGGGAAAGGAGTTTATGGGAAGCCAGACGTATGATGGTATCTC
CGCCAATGGAAATAAAGCTAGGGATGTAGGAGACTCCACTATTTCAATGACGTTGAGAAG
GACTTGTAATGTGTGCATTGTATGTACATACAAATAACCCAGAGCAGCCATCCAAGAACT
ATCAGTCAACATTCAATGTGCTGGGGACATTACAGTGTTGTGGCTTTTCTTTACAAGACT
TCCATGCACTCTTGAATGGCACTAGAACTACGATATATTGTTTCCCATGTTACAAATCTC
TAGCGCACTTCGTTAAGACAGTCTTGTGCAGCTATGATGGTTGTCTCACTCAGCTTCTCC
ATCATCGTTGTCTGCATGTGCCTGTCCAAACTGATTCACCTATATACATATGTTGGAACT
GTGCCGCACGTTGCCCTCATACTCTTCCTGCCATCGGTTCTAGTTCCCGACATAGTGGTT
ATATGTCTGTCACGACTATTCCTGTCCCGGAAAAGGACCACCATCACCTACATAAGCTGT
TTGTTAGGCTGCACTTTCTTGTAAGTGGTAAACGTCTATAATTACCTTTAATTGAATGCT
TATGAACTATCAGGCTCATCCTGCTCGTCGCAACAGCTTTCCATGTAACATTCTATTACA
AGACTGGCACCGAGGTTACGTGGACAAATGCACAGAGATATGTTCGCGATAAGGATGGCA
TCAAACTTTTACTCAGTGGATCGAATTCCGCTATCGTCTGTGTTATTCTCATTTTAGGTA
TATCGTGGCTTTCCGAGACGCATCTGTACCAGTATGCTGGCAGGTCTCTGGACATGCTTA
CGGCACCATTGTTGCGAGGTAAGTATCCATGACTCCACATAGTCTCCCGCAAAAGCTAAC
TTATAGCTCTGAAAGCACCACAGCTCTGGAACATGTGCAAACGCCGTCGTGGTTGCCACA
GTTTCGAGGACACGTATAACTATCAGAGCTTCATCAATTCCCAGGCCGGTAACAGCCATG
GGAAAGTCTATCTTGACCTACCGCCCCAGGCCAATACCGGGAGCTCGCGCAGATACCCCA
AGATTCTGGCCCTGGCCATATTCCTCTACTTAGCCTTGACGGCCAGTCTCCGCCCATCCT
CACCATATTCTCAAATGTCGGCGAGCCTACCCATCACGATGCTGCAGATGATAGGCTCGC
ACACTGACAGCCAGGCCAATCGCTACACTTTAAGCAGGAATCCCTGGCCCTTTCCGCAAC
TCACCCATACGACAAACTGGGAAAAGCCCAAAGGGTACTACAAAGGATGGGCACCAGGTG
ATAACAGCATTCTGGCCCAGATGTACCGAGACCGTCTACCGACTTGGTTACCGGAGACAC
CTCCTGCTGGATTTTGCAAATGGCTATCGTCAAATCAGTCGAACCAAGTGGATAGAGAGG
TAGAGGGTGGTGACAATGGTCATGTCTGCCACGAAATGAAGGTCGATGGCATGTTCTACA
ATCCAGTGAACGACCCACTTCGGATCACTAATCAGGATGAAGGAATTTTGGACATCCTTA
GTGATTCATTTAGGAATGGGACAGTCAAGATCAAGCACATTGCTCTGATCATGCTGGAAA
GCACCAGAGAGGAGCTCTTTCCCCTGCAACAGGGGTCAGACATTCACAACATCATCCTGG
ACACTCATAAGGGACGAAAAGACGGTGATGATGTCAATGCGTTTTTATCCCAACTGACTC
CAGTGGCGGAGAAGATCACTGGAAAATCTGGCTGCTGGAAGAGAACGAATGGTTCGGATC
TCGCCAAAGTACCAATACCAGAGTGGAATAGTACAACGCAGGACGGTTACGGTGGCATTA
ATATCATAGGTGGTTTCGCTGCCGCTTCTCTTTCGCTCAAGAGCTTGGCTGCTACTCACT
GTGGAGTCTGGCCTATGCCTGTCGACGGCTTTCAAGAGTCCGAAGCGCAGAGCTACCAAC
CTTGCATCTCACAAATCCTACACCTCTTCAATCAGATGAAGGGGAGCAAGTCGTTTTCAA
ACGACTTTCTGGAGCAGAAATGGCTCACAGCCTTCTTTCAATCTATAACAGACAAGTATG
ATCGCCAGGACACATTCAACAATGAGATGGGTTTCGAAGAGATCGTAGCTAAGGATGTCT
TGGAACAAAGGGCTAAAACACGGTCCGATTTGGAAGAAATCAACTATTTTGGATACCCTG
AAACAACTTTAAAGACACACGTACGAGAGCTGATTGAGAAAGTGCAACGGGAGAAGAAGA
GAATGTTTTTTTCCCATTTCTCTAGCACAACCCATCACCCTTGGGGGCTACCTCGTGATT
CCAAAAAGATCGAGTATGTGAATACACAAGGAAAGATGGGATGGCATAGGGACTTCAACA
GCTACTTGGATACTGTGAGGTTCCAAGATGCATGGCTCGGGGAGCTTCTGCAGTTATTCG
AACAACACGGCATTGCCAACGAAACTCTTATGGTTCTTGTCGGAGATCATGGGCAGGCAT
TCAAAGAGGATATCACCACCAGGACCGGGACCTACAAGAATAGTCATGTCAGCAACTTTC
GGGTGCCCATCACGTTCAGGCATCCTCATATCCCTCGCGTGCAGTACGAAGCGAATGCAA
CTTCAATCTCCATTCTTCCCACGATCTTGGACTTGCTCATTAACACCGGCTCGCTTAACC
GTAAGGACATGGCCGTAGCATCTGATCTCCTTCACGATTATGAAGGATAATCGCTCATCC
GGCCATATAAGAGCGCTCGGAACGGCCGTCGTGCATGGAACTTTGGCGTCATCAACAGCG
GCGCGAGTATGCTCTCAGTGACGTCCGCAGATGCGCCCTGGAGGCTTGTCATACCTCTTG
ACCGTGCATCTCAGTGGAGATTCTCCGACTTGAAGAACGACCCGCTCGAGCTTGAGCCTC
TTGAGAAATGGTCAATGGAACAATTAGTTGGTGATGTGAGAAATCTCTATGGCGAGGAAG
CGTTGCAATGGGTTGTACAAGCTGATGCTGTGGCTCAGTGGTGGGCTTCAGAACGTAAAA
GGCTCTGGGGATACAAGACTACGAAATAGACCAGAACAATCAGTCCACGGTGACTCTTCG
GGGTTAATGCTTGTAGCTCAGTGAAATTCTTTTATTGTCAAGCACAATATGTTGCAATTG
GCGTGGTCGTCGGTGCTACAAGGAATTGTTCAAGACTTTCTGTTGTTGCATACATATGTA
CTGTTACAGATGGGTATATTGTAATTGCCCGGCCACATCTAAACCATAGTTAAAATGCCA
GTCTGAGACCCTAAAGCTTTCCTCAGGTAAGAGCCAAGCGCCAGGAGAGTCAAGTAAGAT
GGAAAGCGTCCGGATACGTTTTGAGAGTTTGACTGCACTCTTGAGAGAACAAGAAACTTG
CAAGGACGAGTAGTCAGCAGTTTTTATTACAGTACTGGGCCTGGGGGAATTAAAGAGATG
GCATGACAAGGTATTGACATCCACACAGCCAGCTCAGAGGCGTGTTACGTTAAAGATCGC
TAGTAGTGCGTTTAAAACTAGGGGGGTAAAAGAGACTTAAAAGACCTCGTTGGATGATGA
ATGTATGGAGCACTGAAGCATTAAATCGAACCTACTTTGGCTTGTTGTGGCTGAGATGGT
TCCGTACTGGGATCGGCTAGACTGAGGGAAGTATTTCTCTTGTTATAGGTTAAAACCTCA
GTTCTCAATAAGCTCTCTTTTTTTCTAGTCTTCCTTCTTCTTTTTCTTCTTCGATGAGTT
CTGCCCCACAAATACTCCGGCAGTAGAACGTTTTGGACGGACCATTCGTATGAAAGGGAT
AGACTGAAATAGCTATGTTATAGAGCACCTACAAATAATGCCTAGGGTACGTAGCTTACA
AGGTCCCATTCCGGACGCAAAGCTGGGACTTGTTGCGTACCATGCGAATTTGTTCAGAGA
AGTCTTACCGGCCCAAAGCTCCCACCTAGCAAGCTGGTACTTAACCTGTTTTATTACCAT
CTCTGCCTGTCATGTCTCGTCTAGATTATTTTCACTGAGTTATGCCACATTCTATCTAAA
CCCTTTCCCCGTGGCCTTGTCCCCGCTATAGCTGGAAACAGCTTCCAAGAAACGAAATGG
CACTTCTTGCCTTACCGCCAGAACTTTACTTCATAATTGCTACTTTCCTTGAGCCAAAAG
AACTTGCCACTTTGCTTCGTACTAGCAAGCAAATCTACCCCATCATTGACGACATCTTAT
ATTACCGCGATGCGAAAAGCAACAGCCCAGCTGCCCTACTCTGGGCTATAACGAAAGGAA
GGTTAAATACGGTCAGGAAAGCCATCGACGCTCACAAATGGCAATGTATTGCCCACGACA
TAGAGTGCGAATGCACAATCCGATCGACATTAAACGAAGCCCTTTGCCTAGCATCATCTG
GAGGGCATATACATATCGTTCAGTTTCTTCTCGACGAAGGCGCCGATGCTGGTGCACAAA
GAGGAGGGCGCGCAACAGCCCTACATCTAGCATCATTACATCGCCATGAGAAGATTATCC
AGATCCTACGCGCTGCTACTAGTTGAAATATAGTGACTAACTTGAAGCCTTTCCTGAGTT
CCAAAGTCGCCTAGTTAGAAACTTTTTGCCAGCCTGTCGACGATTTTTTGTGAGAGCGAA
TGCTGCTTCAATATTTTGCAGTGAGGTCAAATAGCTGTTGGTAAAGCGGAATACTCCACT
TATTCGAGAAGACCTAGTCTTAGCAAGCTGTTCACTGGAAAAGTCTCATACATTCCGATA
TTATCCTAAACCAATAGGATCAAAGCAAGGGCACCAGGAATAGATTGACTTCAGGCTCTT
GGAAGAATATTCGTCGTAGCAAGTCGTAAAGAGATATGTGCAACGTCTCCTGATGATATC
GGCGCCCTCAGGGGTCGCCTGTCCACAGGAGGAGCATCGTTGGGCTGAGGAGGGTAACGT
TCTCATATATTCGAATACCGCAACACACTGAAATAATATCTCTGGGGTTGAGGTATCATT
TCCCTTTCGTAAAGCCGCAATCATCGAGATTGCTTCATCATATTCTTGCCTGAGACATTC
CTTGAACTGTCGCAATGCTTCTAAGCGATATTCTTCAGGCGAGTCAATCAAGGCCCAAAC
AAAACACGCTTTGGATGTACTTCTATAAATTCAGTCCATTTCCAGTATGTAGGATGTTAA
GTCTTTTTTGTGATATGTTTCGTGCAATACGTCCCTCGTGTTCAACGTGTTATAGAGGGC
GTATGGGTTAGATTTCCACTCGACCAGTGACCAGCTTCTTGAGTGCCTGGTCATGTCGTG
ACAAGGTACTGTAACACCTCCTGGCCAACCCTGCTTTCAATATACCAACAGAGAATACAG
TATTATATATCCTTGAGAATAGATTTTGCGGCCTTAGAGCCCAAATCCGGAGTCTGCTAG
GGTAAGAAAGGGACCCGCCACGACGTGGAATTCGGCTCTAACCCTTCTCATGTGCAGCTG
TGCCGCCAAGTAGACATTGTCCATACGCCTAGAATTGTGGCCATATGGTACTAACATGCC
TAGACTTGCTTGGGACGTTATTAGTTGAGCAGAATTCAACAAAGTGCCAGCTTTTGACCT
TTTCCTAGGAACTATTATCTACCGTTCAGAGCATGCACACAAGGGTTCGCTACTACTACT
AATCGTTCCGAGACTAAGAGCTTAATATGGCCTTTAAAAGTGTATATACATCGGGCGCTT
GGCAGATTGACTATCTAACGTCGATTATGGTTAAGCCTCAAGGCCACTCAGCGCACCATC
CCATGAAGAGCAGTAGCTCCAGTGCGCCCAGAGGCTCTTTATCAAAAAGTGCACAAGTTG
GGATCATTATTGCCGCAGTGATTGTTGGTCTGCTGCTAATTACATTTTGTTATTATGCGA
TACAAGGTTCGTTGTTCGTTCATTATAGAGAATCTTGTCATTCCGATATATATGAAGCTA
ACCGAAACTTTTTGTAGAACGGCGTCGTGCACGGAATGAACAAGATATCTTCAGTTGGAA
CAGAGTGACTTGTAAGACACTAAGTGCTGCCGTTCACCTCTGGATCTTTCTCCCGGTCCG
CCGCGTGCTGAAACGACGCAATGCGCTCAAGGATGATCATGAAGACAAGTTATCGTTAGA
AACGATGAATCGTTGCCAGATGAGGACCAAACGGGAAAGAGTTCGAAGAGAGTGCTGAGA
ATTCTATTGCCCAGATGGATCAAGTAGCTTCAGACACCCTAAAGTAAGACTATGGCCCCA
GGGGTCGCAAATAGCTACAACCCAAAATCGTGCCACTTTGGTAACACATGTGACGAAGGT
TAACTCTATAAATTCTTTCTGATGGCAGCTATGAAGGCCCATTAGCCTCAAGAATAGTCA
ATTCAGCTACCTGAGCCCTAGAGAGATCCTGACTCTATACACAATATACCGGTATCCTAA
CACAATTCAATTTACACATTTCCAGGCTTTTATCACCTTTGGGCAGGGAGAATCGGGTCT
TGAAAGATCAACCCAACAGATGTAAGCTACACCTCGGCGCAGCCGAGGTGTCAAAGGTGC
CCTTTGCAGGTATCGAACCCACTGCCTCCTGCGAGCCGCTGCACCAAAGGGCTCCCATTG
GCCTCACAGCTGATGATCATCGCGCTCCACGCGGGCGGAGGCAACGTTGTTAACAAGAAC
ATAGGAGCTTGTAAGTATAAAAACACGCTTGAGCTTACCGGCAATTAATGAAGACCAAGA
ATGCATCACTATCTTTGAATCACGCTGCTACCTATTTCGAAATTTCAATTCCAGCTCCAG
GCAATTTTTGAAACCTAACATCGGAGTGCCACGCCATGAGCTACGCCGACCCATATCTTG
TCGAATTGTGAAGTGTTTGGACCTTCCCGGGTGGGGTTTTGCAGAACGGAAATAGACTTC
TCCTAGTGATTCCATAGATTTCTCGATGGCGACAGTCTAAAAACGAATGAGTTTTCCCAA
ATCCTACGTCAGAAATGCTTCCAGACTCAAAACAGAATGGGTCCTTTGTGGCTAGACGAA
AGAGTCAGAACCAGGCGCTTTTGACTTATTCGTGTTTGATATTCAATGTATGACCTCAAT
ACGTAATAATCTGGAAAATGAATCATGTCGTAGCATCATTGGATCCTGGGGTAACACCAA
TGTAAGCACCTGGATCTTTGATTTTATATACTTGCAACAGCTTCTCAATGTTGGAAAATC
CGAGAATCCCCCTTCCCTTCAGGATTCAGACTGTTAGTCTAAAAGTCCTAGGTTTAAAGT
TCAAATTCCTAGACAAAATCGTCTAGAGGTACAATCCTAAACTCTCATCTCAATAAGAAC
AATCAAGTTTCATAAAATATATTTCACCGAGCATTACTACGCAATATAAACAACTCTTAG
GGGGCTGGAAGGTCCTAGTGTCAAGTAAGGGGATGCATTATGGGTAGTTAACTATTAGGG
ATGCCTGGGAATGTCCTATAAGTTCTTAGAACAGTATGCACTGATCTCTGAGTCTGCTTA
CGGTTAAGCCGGTCATCATGGTACGTAGCAGACACATTATTCCATTGAAATTGTAACCTC
ATTCAGAACCAATCCAACTGCAGAGACAGATATGAACCCAAGACCCTTGCTTTTGTTGCT
CCGTTGTAATCATAAGACATTGCTACAAGGGTCTGACCATGCCACGACTATGCCTGTCTC
ACGTTGACCTGGGACCGCAGACTCGTATTCCCCACTTGGCGTAATTTGCCACGCCAATGA
TAACCTCCTCAGGAATCAATTTCGAGGCGCACAGCGCCTGCCGGATTTTCAAGTGGTCGC
CCAACGCCCCCTAAAACAAGCGTAGGGATGGTTTAGAGCAACCTATAAATTCTCATATCT
TCCCATGCTTTGATTCACAACTCGCCCCCTCAAACACTCGCACCTTTTTACGGCGTCTGA
GCCTTTCGTCACGACGCGATTGGGTGTAACACAAGGCTCGCTCGATAAGGAGGAATTGCT
GAGCTGTAGTACAGAACGTCACGAACCAGGCTCGACAATCAGACCAGGCTAGCTGGAGAA
GTCAACTCAACCAGGTCTCCCAACCAGTATGGCAGTCACCAGAAGCTCTAGCACGTCTTC
CTCTAAGTCGTATTCAAAGAATGTCAAACCTTGCGATGTTCACAATCAGCCGCCCGCCAA
TTTGTTCAAGTCCATCTCCACCGAGCAGGGATCGCGACGATATCCTTTTCGTCATCTAGA
ACGGAGAAGACCTGGGCAAGACTCTACAGTAGCCAGGCCTACCCCAGCTTCCAAGAAGCT
ACTGGCCATGCCGACAAACTCTGCTGTTAGTGTGAGCCAAGCTAGATCACATCGCCACAG
CAACTCAGATGTTTCCGAGCATTGCAAGCGATCATTCAAACCCATCGATAACCACCGGGC
CAAACGTCGCATGGGAAATCTCAAAAAGTTCAACATGGCATGCATACGTTCCACCAACGA
GACTGTGAAGATATGGGAGGGCTGGGTTGCGACCAATAGGAAGTCGCCATATGAGATGAA
GCGCAACGCTGCTCTTGCGACTACAGCCATTCAGACTTTCCATTATTATACTAAGAATTT
TGAGGATGTGGCAGGAGATAATAAACCAAAGCTTTACAAGCACAAGACCATTCAGCGGCT
AAATGATAGTGTACGAAGGATGCTACCAGGACTTCCGATAGTATGATGATTCATACTTTG
GTGCTGGGTCATGTATTTTAGGAAATTTACCTACTAAAATGCGATTTGTGTGTTGGCGGA
CAATCAGCGGGCAGCTTGCCCATTTTGCCTCTCCATCGCCGTCTCTTACCGTCATAAGAC
TAGAGCGAGCATAAGTCCTGCCTGTGCTGAGCACAGAGATTTCTCTCTTCAACAAGACCA
AGAACACCTATTTGATTGTACTGCATAAGTTTAGTTGAAATAGGTTAAAGGACGTCCCAT
TAAACCGCCGTTGAATACTCGAAGCAGAGCTAGGCTGTCCACTAATTATTTTCTACAACA
ACGAAAGTAAGCAGACCAGGGCTTAGAGGATAAAGAAGAATACAGTAAGCAGAAAGGATG
GCGCAGGAGAAAGCACTAACAAAAGCATATCCAAAAGTCCACCTCCGTATGTATACGTAA
AGCAATGCGGGACTTTATCACGTAGAATGCTGGATTGGTTGCCACAGTCAATACAGACTG
ACACTTATCCTGCTCACGAGATGTTCGCTGCCATATGGGCTCGTTGGCGTAAAGCAAATG
AATTAAGGTGAGGAGCTTACGAATTCTTCACGTTGCCCGGCGCAAGGCGAGAATGTTTTC
AGAGCGTTCGGGCAGTGACTTGAGAATCATAGTGCTAAGTGAACCAGCGGCCGTTAATAG
GCAATAGTCATAAATTTCTAACAGTTCTCTTCTCACCACCAGCTTTTATAAGTATACGTG
CATTCCATGCTACACCGAGAATCATAGCAACTCAGCGCTGTCAAAGACTGATCGTACCCT
GTCTAGTATTCTAGTTCTAGATTTGACCCTTTGTTCCTCTGTTACACATGCGTCTTATCT
TTGTATTAGTCGTTCTGCTAAGGAGCTCATTCGCAACTGTTCCATCCTCTCATAGACGTT
TCTTCACGCCAGAAGGGTTCATCAAGGTCGACCCAGGAGGGCCCGAGGACATTGAAGTCA
CCCCCGACAATTTGCTCTCTGAAAGGCTTTCCAAGAATACGAATCCTGTTCTAACAGGCC
GTGGCTTAGACTCGCGTGCTTTATCGATAAGACTCGTTAATAATTTCGATAATAGTAGTG
TAAAAGCCTATATAACGGGTTTAGACTCCGGCGGCAAGGTCTTTTTCGCCCTCCACGATG
ACAAGCTTATTTATCCTGACGCTAGAGGGTCTCGCCTACCTGTAAAGGTCACAAAGGAGG
TTGCCATATCTCTACCTGCGAAGGGTGAATCGCTAAGAATTACACTTCCGTCCTTTATTC
GTTCTGGTCGTATCTACCTTTCGAATGATGACCTGCAATTTTTCGTCGTCGACAGGGATA
ACGGTAACAGCTTAGTTCAGCCTTCAGTCACAAACCTTCGAGATCCTAACGCAAACGTGA
GCTGGGGTTTCGTAGAGTTTACTTACATCGGGAACCTCCTCTACGCCAACATAAGCTATG
TGGATTTTGTGGGTCTAGTTCTTGGTATGACGCTTGTTGCAAAAGATGGTAGTACCCAAA
CCACAGCAGGACTCGAAGCAGATGCTGTTATCAAGATCTGTGGCGACCTGATTAAGCAGA
GAAAGCTAGACAATCATAAGTGGACCTCGCTATGTATTGCAGACACTGCTGGAAAGCCGA
TCAGAGTGTTATCTCCTGGTAATCAGCATGATGTCGATCCCGGGATATTTGGAAGTTATT
GGAAACCCTATGTTGACCGTGTTTGGGAGAGATACACCACTCGGGATCTCGTGATAGACA
CGCAATCTACAGCGGGCATGATCAAATGCAGGGCTGTACATCACAAACTGAAATGTGACG
GACACGAGCGCGGACTCCCTAAACCTGACGATAAAGACATTTGGGGCTGCAACAGTGGAC
CTTTTGCTATCTCAGAGAACGACAGTACAATTCATACTGCTATTGTTCCACGTTTGTGTG
CTGGTCTTGTACGATCTACTTTGTTACTCGATGGCGGGGTTATGCAGCCGAGCTTGGGTC
AGACATCGTACTACACGGTAAATCCTACTAATCACTATAGCAGGATAGTCCATTCATATG
AGATTGATGGCAGAGGTTACGCATTCTCTTACGATGATGTCAATCCTAACAATAACGAGG
ACGCATCTGGCGTGGTGAGTTCTGACAACGTCTATCTGCTGACCATTCATGCTGGCGGTC
CGCTTTCAAACTACTCGCCACATCAATAAATGAGCCTTTGCTATTTGTCGCTTGGTTCTG
AAATATATTCCTGTTAGTTCATTTATAGCAGTTAGACTTACATGAGTATAAAATATTCAA
AAATAGACTTGTTTAGGGGGGCTGAGATTTGCAATTAGAGATCTTTGATTGGATGGAGAG
GATGTGATATATGGAATTTTTATGACACTGGCAGTCCTTTGGGTTGTCTTGGTGGCGCGT
GCATATCCGTGGTGGGGGCTACGCGTTAGGTTACAATAGCAGGTACTTAGGCTTACAGCG
AACCAAGCTGGCATTTGATAGTAGATTTTCATCTGTGACTTTCTAGTGTAGGTTAGTGTC
CCGGCGCGATCTGGATTTCTGCCTCGATATTAGACGACCACATGATGTTCATGTAATGTA
TCAATTAATTCAACTTGCGAGACGCATGATTGTTTGGTTGGTGGTGATGGATTGATTGAG
TTGATATATCATGAGCGTTGCCATGAGGCACGTATTTATGAGTGGATGTTGTGTTGATTG
AAAGTCAAGTTAAGTAATTAAGATTTTTCAAATTGAGCTAACGTGATTGACACCACCGAC
CGTCCTCCTTGTGGGTCGGATAAATCCTGATCCGTCAACCCGGATAGCCGCCAAATTTGG
CTTATCCATTGCCATTGAGGTGGGACTCGGGTGGATACCGAAATTACGAAACTTAAGCAG
GCGACCGTTCCTGGTTGTATCAGGAGGCAAACGTAGCTCTCTCGGCTAAAATCGTCCGTA
TCACTTTCACTCACGCCGGAATCAATCCTAACCAGCCTGGGAGGTTACTTCTTCACAACG
TCGAGCCCGTATCACCATGGACGTTCAGGACCAAGCACAAGTTGCTGGGAATCCCTCACT
GGGACGTTCGTCCGACGATCGTTCCCGGCAGCAAGCCGCGTTGCGCAAAGCTGGAATGCC
GGGTCAGGATATGTCTAAGGTAATTATGCGTATAAAAACGCTCAAATTGGAAGCACACGA
ATTGGAAGCGGTCGAATTGGCATTACGCCTTCAGCCAACAATAGCTAGTCTCAAGGACAT
AGTTGCCCGATCCGATGCCGAATGTACTATTCCTTGTCCTCCGCAGCGGGAAACCAAAGT
GAGTATGGACCTTGGCTACAGCGCAGATTGACACAGCTGCTCATATGATCCGATAGGATA
GAAGGAGAAAATCTCGTGGAGCAAGGCCGAAGAAACAACGAGCAGTGAGAAGACGTCACT
GATGGATGTCGACAGATCAGTCGTGTCATCGAATAAATTTGTACGGGTACCAGCTTTTAT
TAGGCTGACTGTACGTTAACCTGTGAAAAGCTAGAAATGCAATGCTGATCTTATTGAGCA
GTCATGACGAGAGATATAATGAGAGAGATCTTGCGGGACAGCTAGTGAAAGCTTTGTCTG
CGCCAATCGATGAGACGCAGATACAGTACATCGCCGCTCTGAGTCACTGTCTGGATGCAG
TTCTATCTTTGGTGCTTAAGTGATACGAAGAGGCGAATAAGATAAGCTACTTGGAATGAG
GTTTGAGATGGTCGGACATCGTGTTGATACCTAAATTTCATCTCACCATTCATCAATTGA
CTGAAGTTGACTAAATCAGCTTCCGATGACTACACAGACTTAGCGTGGCCGTGGTACTGG
GCGCTCTTGCTATATCAGATGGAACGAGGATGTTGTAAAAGGTCTGATATTCTTTGCCTC
TCGATTTCTCATAAGCCGAGCGATTATGTCATATGGAAAAAGAAACCCTTTTTTTGATAG
TAATTCCTCAATTTAGAACTGTACCTATTTATTCAATCTTCTTCTTGAAGTATCATGAAA
TCGCGGATCGATATAGAGCGGTTCTAAGCTACAGACACTATGTTTCCCCTTCCCAGGGAC
CCATTCAGCATGTAGATGATCTTGGGCAAATCTTTGCAGCCCGTTCCAATCCGGCCACGA
AGAGAAAAAGGCCTTATCCAAGCCAGGGAACGCGGATACCATCCGCTCGCGAAATCTGTC
TCTATCTCCGTATGGCTCTTTCACTACTTCGCTCCGCTGCTTTTTGTCTGTTTCATCCGA
CCAGTAGAGTTGACGTAAAGCTGCCCAATAAAATCGCACACAAGATAAAAGAGGATCATT
GGGTCCCATTGGACATGATGAGACCACGGCCCATTCGCGGAAACTAACGTCGCCGTCGAA
AGTGTAATGTAGTCCTTGATCAGCACTGATCAACATCCTGACCCAGGGCTGACTCCACTC
AACGTCGCGGGGAAGAAGAACGAGTGAAGAGTACACGTAGACTTTTGTCCTAGAAAAGTA
GTCTGAGAATTCGGACATACATCCTATCACATTTACTCGCGGCTTTCGGAATAGTCTCCA
GAAACGGGGACGCAGCCAGCCTGATAGCCTATCTTCATAAGTCTGGGCTAGTGTCTTAGT
GTCGTACTTTTGGCTCGACCAGTGAGTTATGAAGAAGAGTCTGCTTCGAAGCTTGCCATT
ACAGCGTGGGCAGGCACAGTTCTTGAGACATTCTTTCTCTATTTGCCAGCTGAGGTCCTT
ACGGGGAACGTGGAACGGTGCCCATATTGGTTTGGCGGATGAGTCTTCCATCCTTTTCTA
AGCGACGAGCTTTGTTTGGCCAATCAGGCACTCTGTGTTCCTCAAAGTATCTTCCACAAT
CAGGACCAATCAATGAAAGCAACAAAAATCTTCCCCACTGTATCTTATTACTATACAAGT
TAGCAGAGTTAATAAACATCATCTCCTTGATCAACATACCTCTCGTCTGCGTATGGTGTA
ATCAAGGGCAAAAGGTAAAGATGGATCGTAGTCGGCAAAGTGGGATGATCAGGTTATAGA
AAATATAATCTCACTTATACTCACAGACAGCGGAATATTGACTAACATTGAACTTAGCTT
GCACCGACCACTCAGAGCAAATTCTCTGTTCTTTTCCGCAGCATGGGATACTTTCGGCCA
TATATGGCCGATTTTAGCGTCGAATGGAAGATTCGTGGCAGATCTTGACGCAGATATAGA
ACATCGAGCGGCGCCGCCACATCTACAGATATTGTCATAGGTTCCTGCAGTTGCCTGAAT
GGGTTTTTCAAACGTCCTGTTTAGTCCCTCAGTCGAGCGTTACAACAGCACAGTAGGAAA
GGGACATCATCCGGTACTCACTTTTCCATATTTTGGAGGGCAGACTGAATTTGTCTGTCT
ATCATAACCAGCAGACGATTGTAGCCACCAAATGAATGTACATTGTCTTATTCATAGCTA
CTATACTGCCTTTGTCTTTCTCTTAGTCTCTTCTTGCACCCAATTCTCATATCCTACGGA
GTCAGCCACGGAGAGAACGAAAATCTTCGGTCACGGTCCAAGAACCAAATGTCCCAGCCG
TGATTGAAGTCAGCGTCAAGAAGAAGCGGCCCACGACTCTTCTGGTCATAGTAGAGCACG
AGCGTTTTGTATTCAGTAGGTAGGTAGGTACAATCTGGCCGCAGAAGACAGATCGCATCA
TGCATATCCATAACATTGGAGTAATGAGAGTTCGCGACATGACCAATGTAAAGGTTAAAC
TTAGGAAACTCTACGATGCAAAGATGCTCATGATACTGGTGTTCATGAAGTGCACTTAGG
AAGTGTTCTAGATCCTGACTGGGTGGAGTTTTACCTTTTGGTTTGGCAAGGACGAGGGCT
ATCAAAGGCGGTTGCTTTAATTTACTCGCAGGTTGCATGAACTGCATATCCCATCCTACC
AAAGCAAGTATCAAACCTGTTGAAAGTATGCTGTCCAGCCAGTCCAGATCTCGAAAAATC
TCATGCCAGATACTTTGATACTCAGTCCGACTCCAGAATCTTTCCGAAGCTGACTCTTCC
AAGAAATCCTCGTCTAAAGTGGTCGTCATGGAACAAGCGTAGCAGTATCAGGCGCATTGA
GCTGCCAAATTTGAGATACGGACTAGACCTTTATAATCCAGTTTCCCGGCTTAATAATGA
CTGGGTTGATTTTGGATTGTCAATAGACGTAAGTGGAGAGATCCATTGATACGTGCGTAT
CGCAAATGACCTCACAGCCCAAAGTAAGCATGCCTACTGCGGAGGCAGTATGTCCTAGGA
CGTATCTCAGTAGCATCAGCCATCCAAGTATTGGGTACCTTGTTTAAACTCAACGTGCTG
CTGGCAAAAAATGGTCGTTTTGAAAGAGGCAAAGGACTCCTAGAATAAAAAGACTGCGGG
AACAAAAAAGAAACCTACAACCGGATGGGCTACAGTACCGGTGCATCCATTTGGTGACAA
CACGAACAGCTTGAGAATCTACTAACAAATAGGATCATCTACCTGTTCTGGTTCGAGCCT
GTAATACCGTTCAAGTTCACTGCCTGTTGCTGAGAGCTTAGGTTGCCGGCTTTTTATCCA
CTGCTCAAACCTACTTTGCTCAGGTCGGGGCGTCAACGAGGGCGTGATGAAGGCACTCTC
AGAGACATCATCGTCATTTCTCGAATACCAACGCTCAAAATAGACTTTGATGCCGTCCTT
TGCATCACGAAGCCATTGTAGCTGTTCTAGGGAAGTCCAATTGGTCTCCAGCCACCAGAG
GCCAAGATCCGGATTCAGAACAACAGAAGCTGTAAACAGAGGCGACCGTCCGAGGAGAGT
ATAGTACTCGTTCAGCTTAATCCAAGCATTATTTATACTTGCCCTAATACTAGCGCGCTC
CTGGCCCTCTATACTGGCAATATTACTCATCTAACGAGCATCGTCCTGCAGGTAGTCTTC
TCGGGAATGTACAGGAAGCGCATCTTCATTAAACTGTGAGCTAGCGGGTGGACGAGCTGG
AAGAGCCGTTTCGCGACGGCGGCGCAATGGTGTAATTTCGTATCCTTGAAGTCGTGATGG
TAACCGTGACTGCCGTGAGGGTCGCTCCCGGATTTGTCCGACTGTCGGTGGCCGCGAAAG
GGTTGATGTCACACCCATGGCCGGTCCAGCTTCCTCCCCCTGGGTTGTATACCATTCTTC
CGCAGCCGGATCAGCAGTTTCATCCTCGTAGAGAACCTTCCAGTCTTCAAGATGTTCTAG
GACAAACTCCATTCCCGTCATGACTTCCTAGAGTCGACCATGACCCCCACTTGTACCCTA
ACCCTGTGTTCTCATCGTCATATTGTAGACCGGCTCCAAAATATGACTAACTTCCCTAAG
GACCTTCCAGTCATCCGATGTCAGAATGTCAGCTGTAGGAACCCTTTTCGAGGCGTCTGC
TTCTAGCCCTAACTCCTGAATGAAGCTGTTGAGCTCAGACTGCTTGACTAAGGCACGCTC
AATCATCATGTAAGTCGAGTTCCATCTCGTAGCGTTGTTCTGTATGACTTCAAGCTCGGC
AGGACCCACCTACTGGTAAGCAAAAAAAATATTTCCCTATACAAAATACACTTTTTTAAC
CAGATTTAGGAAATCTACTAAAAATAATAAGAGTAAAATAGTATTTATATTTTATTTTAG
AATTAAGTAGATTTTAGTATTCTTGCAGTTTTCTAACTTTATGCCCTGCCTATATACATA
CTACAGTTAATTCTTCCTCCTTTAAATTTAACCTTTTATCTTCCTCTATCCCTCTTACCT
TAATTATATCTTTAATAGCATTTACCCTTTTAATTGCTTTATTTAGCTTTAAAATAGTAT
TACTAGCTATTAGAACTTTAGCTAATATTATAAACCTTTTATTAGGATTTAGTATTACCT
TTCTCTTCTTTTCTCTACTTAACTAGCTAACTTCCTCCTTTAGGCTATCTATTCTAGTGC
TAAGAGAAGCAATCTTTAACTTTTAAGATTTAAACTCTCTTAATATTATAAAATAGTACC
TTCTTATTAATAGGCTATTATTCTTTCCTAGATCTTAAATATAGCAGCTAGCTATTAGTA
TATTATTAGAGTTAACTTACCTATCTCTATAGCTATTTAACCTAAGTATTATTTCCTTTT
TATCTAGCTAAATCTTAGAATATATAAGCGCTTTTTACTATAAAATTAGCTAGTTTCCTA
TTACTCTCTAGCCTAAGAGGATATTTCTCTTTATTATATCTACTACTTTAGCTTTAGTAT
AGGCCTTAATAAAGTTAACTTTATTTACTAGTATAGAATCTATTAAGCTAGTAAGTTTTT
ATAGCTCTTTTTAATAGGTAGCCTTAAATGCATTAAAGATATTATTATCTAGTAGCTGTA
GACTATAAAAGCAGTATGCAGGTAAGTAATAGCAATATATATTATTTAAAAAATATATAG
CTATTTACTTATTCTAGATTTAAGGTTAGTGCTATTAGTAATATTTCTAATTTAAAATAA
GTAAATACCTATAGATATATAGCTTCTATAGCTATTTAATATAATAAGCCTTATATTAAA
CTTATCTACTAGTTATATTTAAGGCAGATAGACTTCTTTAAGCTACTTAACTATAATATA
GTTATCTATCTAGCTATTATTAGATATAATATAATACTAGTTAGTAATTCCCTAGAGCTT
ATTAATAAACTATTATTATTAAAGCTCTTTACCTTTAAAGATAATCCCTAGCTTTAAAAG
ATAACTATCTGCAGTAATAGCTTTAATAAAGGTAATCTAAGTGCAAGATTATAAGCCCTT
AAGGAAGGCCTTCCTCCTAGAATTACTACTACTAATAACTAAGAAATCTAAGCTTATATT
TTTTAGTAAATTAGTAAGGTTTATAGTAAAAGTAGCTAATACTTACTAAAAATAGCTATA
ATACTGCTTTTATTAATATTAATTATATTTTCTTACTTTATCTAGCTATATTTACTTTCC
TAGATATTAAAGTACTAATTAATAGCTATTAAGGTAAAAGAATTAAACCTTATAGCTTTC
TAGCACTTTCTTACCTTTATCTTAATATTAAAATAGTATTTAATAAACCTAGCTAGCTAG
TATACACTAATATACCTTTCCTAGCCCTACTATCTTAAGAGGGCAGCAATAGTAGTGTAA
ACTTAACTATAGGAAGGAGTATAGCCTAAAGCCTCTTATTAAAGTATCTAGGTAACTAAT
CTAGACTCCTGCTACTTAGATAAAAGTTAAGAAGGTTAGGTGATCTTAGATCTTAATAGT
AGGCCTCTTAACTTGTTAGAAAGAGTAGTTTAAGGCGCGCTGTTCTTCTAGGCAGCCTAG
TTCTAGGAGAGGCTATTATCTGTAATATCTAGTATAGCCTAGATAATATCCTCCTTCTCT
GTATAAGATAATTAAGGCATGATTAAGGTAATGAAGGAAAGATAAGAAATAGAAAATTCT
AGATAAAGCTTTAGGGAGGCTGGTTTATAAGGGGTGTATTTTAAGACATTTCATATTAGT
GCTATGTGACTATGCTGCATGTGTTACTGAAGAAGCAATATTATAATATTTAATTCCATG
TAATTACCAAGATAAAAGGTATTCTCTTATAAAAATATCTTTTCTTTTGACAAAGTACTG
CGTAAATGAAATTTGGCATTTTGTAAGGGATTGGCTATTCCCAGGGACCATTTTATATCC
TGCCAGCATGGACCAGATAGGCCGGGAAGAGCCAGGAGCGGACTAATGCCTCCGGTACCG
CGAGTTAACATCGAGTGAGACGCGGTAGAAGGCCAGCGCCCCCGATGCTAGCGGCGACGA
CACGGAGGCGGGTCTCGTCCATTCATGGTTTAGGGCTATTGACAAGCCGAAGTAATAAGA
AGAGAGGTTCAGGTAATGATACAGTACCGTCATCTATGATATATTTCCTGTCTTTGCACG
ATCAGGGTGACCTCATTACCTCTATGTCATGATGCCTGACACCCATCTTCACTTGGAGGT
TCCCCTCCTGTCAATGCCCCTTACACGTCCAATGAACACCTTCTCGATGGACCCGGTCGC
ACTTTTGTCATCCCAGAGCTTCACTAGGGGCACACAATGATGAGCTACAGATTGAGGTGA
CTGGCTACATGGTCGCGGGGGTGAAGGAGAAGACAAACAAGTGGCCCAAGGCCGTGGACA
ACGACAAGGAGTATTCCGAGAACGAGAGCCGGTTCGGGATCTTCTCAAATTCAGGACCAT
GACGATAATGAATTCTGCTACGAGTGGGTCCGATATTAGATAAGAGCGTGCCGTTGTGGT
GGAAGGACAGAACGGCCTCAGGCCTTTAAGTGATTTCAGGCAAGCAAAGCTATGGCTATA
TGAAAAAGGCTTTAGCGTCAACATCTGTGGCGGAGGGCATTCTATCGGCCTAACACCGGC
ACTCTCAAAGTGAAGTGACAGGTAATTAAGCTTTCTTGAGGTGTTTTTGGAACAAAAGTT
CACAAGTCTGCTGACCCTACCCTTGAGAGTTCTTGATCCAGGCTCCGTCCAAGTAGAGGC
CATTCTCATACTGGGCGCCCATGAATACTATCCAGAGACGTCATTATAGGCGAATGAGGA
TGATACCGCAAGAAAGTCGATCCAATAGAGATGCATAGGTGACAGGTTGGGAGTGTTAGT
TGGCGTCATTTCGGAAATAGAACTTGTTTCCATCGCCTTGCCCCTCAAGGTTAGTGAAGT
CTGGGTGGGCTAAAATGACAAGAATCACGCCACAGATCTGCCAGATATAACAAATATCAA
CGCCAATCTACCTCGATATCTCAGCTAAATGTATACAAGACCCATATTCTAAGACCAAAA
ACCACCCATACCCAAACCACCAGTGCATCCACGCCCAAAATATACCACCTCCAACTAGAC
CACGGACGTCGAGTTTGTCCCGAGGACGCTGGGAAACAGGATCGGCGGATGTCACGCGCC
CGCTCGTCAACGTCATGGAGGCAGCGGCGCTCGGCGTAGGCAATATGCAATACAGCGACT
GGTGCGACAAGCAGGCAGGTCGGCGACACGCCAGGCAGCACCAGCGCGGGCATATAGACC
AGAGAATCTGGTTCAACAACGTGGACGAGGATGTGGCGAAAGTGGGGCGAGTGGAAGGGG
CCCTAAGGCTGACCTGCAGGGGTGGAAGATGTTTTTTTCTTGCAATTGGGAGGTTGAGGT
GAGGGAAACGTCCACATTATACTGCTATATAAACCATCCAAATCAAGCAGCCATATAATT
AGATTTATTGCGCCTAGGATATGATCGCATCAAATAATATGCCCAGCCATCTTCAGCATG
GTAGCCGTTATTCCTTCAGTTGCATCCGACGAGGCTGGCAACCACTCGCCGCCAGCCACG
GACTTGCCACTAGGACTCATCGTCTTCGCCATCTACATCCTGGCACTAACATGTCATGCC
ATGTGTGTTTCCCGACGTCGTAATATCAGTGGTAATATATACTAAGATGCATCAAGCTCT
TGGCTTCTCACACCCAACGGGCATCCAACGCAGGATCCAGTGGCCTCGGATCATGAGACT
TTGTCCAACGACAGTTTTGAGCCGGCGATGCTAGACCAAATTGCCCCTGCACGAACTTAC
AGGCAGTGGACGGCCGAAATGAATGATGTGGTGAACACCTCATCCGGTTTCAATACCTGG
TGAGCACACAAGTCTAATACTATATCAATTCCATTTTCTGACTACTTCTCAGCGCAATTT
GCTTGGGGCTAATGGAGGATAAGGATATAATCTGTCATTTACAATGCTGTCACGTCTTTC
ACTCGAGTTACTTCAGTCAATGGTTCTCTAGGCGCCACAATACCTGTCCTATATGTAAAT
CACGGATCATGCCGCCCAGTTGAACTCTAGAAGGACTGCCCGAGTCTTATACGCTTCGGC
AATATCAATTGGAACACTCCCACAAACTTTGTTATGGCGTGGATTTGTATGCTTTTTTGA
CTCTTCCAGCCCTCTCTCTGTCCCGGCGCTAATCATGCACGTTGCCAAGCTTACCTACAT
TTGTTTTGCAGTCGGCAATTGAAAACGAATTATCCACGAGCGATAGAGGTAGGTGCTATT
AATATAAAACCCTAACCCTAATCCTCTAATAGTCTGATATGTGCGACGCATCAGCCCTAA
GCTTTCTCAAATCTAGAGACATAAAGGACTGTTGGAGACGAAAGCCTTCTCAGCCGCATC
GTGAAGAGAAGGAACTTATCCCGATCGGTAACCATGTTACTTCAAAGACGAGTTTGAAAG
GCTATCACCATGATGACAGAATTGTTTTCCTAAGCGTCATTGTATTCGTGCGGCTTTACT
GTTCGTCAATGCACCATCATTCCTTTTTAATATACCACATCAAAAGGACATTCCCGCCAC
AACAGTCGTGATGTATCGCGCATTGTTCAATTCGTTGACAGTATTTATCCATTCCTACCG
CTGCTGATAGGCTAAGTTATGACATTCTAGGATCGATGTTGGCCGTAAAGTCACCGTCAT
GATGAAACGATTGGCTCGGGGTTACCGTGTTTGGGATGTTCAACTGGAAATGAGGAAGGC
TAGTTAGGGATTAAGTACACAGTAGGGCAAGCCGGGTTGCAGAGCATATTGATACCATGA
TGACCGTCTTAGGACCTAAATGAAAGCCAGTAATACAATTTGCAAAAGCGCGCAAGTCGT
TGGATAGCAATGTTTGCTTCTCGACGAGATAAATGTATTTCTCACTTGGCGCACTAACAA
ACTATGGATCAACAACATCACCTCGGTATTTCTACAATAATTAGAGCAATTTGAATGCCA
CATTGGTCCTCACGACTTACCCAGTGCAGGCACTTGATGAGTCAATGAGCAGAATCATGT
TGCACTAGAATACAGACGTTCTCTGCACCTTCAACCCCGCATCTCCAGACGCAACGTCAT
CGATCGACAGCAGCCAACACGCTAATTGGCTCAGGCAGGCCCCGTTTCATAGCCCGGATT
GACATTCTGGGGGACATCTGTTGTGCTGGCTAAAGAGAGACTAGGCTTACTCTTGCGCTT
CTACTGAGACTACCATTGTATATTTATCGCAACGACCCATCGGAATCGTTTTAGTTGTAC
ACCACGATGGCGGCATCAGCAGCATCTCGCGAGTCCAAGCATGCGCCAAGCGACGCCTCA
GGCTATCTGTTTCTGTATCAAGACGAGGGTGGCGGTTACGACGATGGCCAGAGAACGTCA
GTGCCCGCTGTGGTCCCTCGCAGACTGAACAGGGGGCTCCGAAATATGACTCTCCTTATC
TCAACAGCTGCTATTATTTTCTTGGCCTCGAATATATACCTCGGCCTTCCTCCCTACGCC
TTCTCCGACTACGGCTCCGGCTCTGGCTCATGTCCGTGTCAACCATCCCGAGTGCCTCAG
TATTTCCAGACCTCACCGGAGCTATGGCCTGGCGCTACTGCCACTGGCAAGCCAGCCTTC
ATGGCTCAGACTCATGTCTTTGAACCTACAGCTGCAGCTACCTTTGTACCGAATGATCCA
TTACAGACCTCCATCCCCATTGAGGGTATGAAAGAAGGCAACAAAAGCATTTTCAAAATG
ATGGGTCATTTGAGCCCTTACTCCCCATCTCCCGGCTTCGGCGTGGATGAGTACCCCCTT
CCCGAGGGTGCCGAAATCGTTCAGATTCAGATGCTCTCACGCCATGGCGCACGATACCCA
AATCCTGGCTCCGATGTGGCAGAGCTAGGTGAACGCATTGCCAATGCCTCAGGCAAGTTT
AATACTAAGGGACCTCTGGAGTTTCTCATGGACTGGAAGTACGAACTTGGACAAGACATT
CTAGTCTCCAGGGGGCGCCAAGAGCTTTTCGACTCTGGTGAGCAAACATGATTGAAGAGC
CTTGATCTTTGCGCTAATTCTGTGCGGTAGGTGTTCTACATAGCTACATGTACGGCCGCC
TATACAACCCTCATAGCAAGCTTATTGTTAGAACTACGGTACATCGCACTCTTAGTCGCT
TATCTTAGTCCAATGCGTTTTTTAAGCTGACCGTAGATAGACTCGAGATCGAATGCTGAA
ATCGGCCGAGAACTGGGTGGCTGGCTTTTTTGGTCTGGAATGGTATGCTTATGATCGTGC
AAGAGGGAAGCATCTAAAGTATTGACTCTGATAGGACAAACAATGCCACAATCGAAGTAA
TTATAGAGGCTGCGGGCTTTAACAACTCACTTGCTGGAGACCTAAACTGTCCTAACACAG
CCAAGGCCGATTTCAAATCACCGGTGGAAGATTGGGTTGAGATATATCTTCAAGATGGTA
TGCGTTTAATTTTGATTCGGCAAACAAGGACTGAGACTGATTTCATTTTCGCAGCGAAAT
CTCGGTTCAATAACATGACTGACGGATTCAAGTGGACCCTGGCGGATGTTTATGCTGCCC
AAAAGATGTGTCCATTTGAGACGGTTGCCTATGGGTTCAGCAGGTTCTGCGATCTATTTA
CTTACGAAGAATGGCAGAGCTTTAGCTACTCTATCGATCTGTCATTCTCTTCTGGCGCAG
CGTTCCATAGCGCCACTGGCGTAAGTTATTTTCCCGCATTCGTGAGTGGTGCTAACCATG
TTGTAGCGGGCCGTTGGCCTGGGCTACCAACAAGAGGTCATTGCACGCCTCAAGAATAAC
ACGCTAGGCTACTCAGGCTCTCAGATCAATACGACACTCGACGGCATGAAGGAGACCTTC
CCATTGAATCAGAGCCTTTACTTTGACTTTTCTCACGATAAGGACATTATATCCATCTTG
ACAGCGTTTGGCTTCCGCCAGTTTGCAGAGGAGCTCCCCGCTGATAAATACCCTGGCGAC
CACGAATTTACCGTCTCACATATCACACCGTTCGGCGCTCGCCTAGATATCGAGATCATT
AAGGCGCATAAGCCTATCTCGCCAGCGAGAGACGGCTTCCTTGAGGGCAATGACACCAAA
TATATCCACTTCGTTCTCAACCAGAGAACTATCCCTCTGGGTAAGAGTTTCCCCGAGTGC
GATGTTAATCGCAAGGATGGTTGGTGTGAACTAGACACCTTCCTCAAAATGCAGGAAGAA
ATGGCAGATAAAGCCAAGTTCGATTACGCCTGCTTTGGGGACTATCCATCATTACCATAT
GGCAAGGTAACAGACGGTGCTCCTCCGTCCTAATACATATACGATACAAATGTGGTGTGA
GAGTGATGAGTTGCTATAAAACGCTACGTAAGGCCGTGACAGTGCCACTGGGGATAATTT
TCCTATACATGGAAACGGAGATAGCGTCTTGGAAGGATATCAAGGTCACAAAATGAGGCT
TGAAGGGATTTTGTGTTGCAGCATTAGGCGGATAGTAGACACGCTTCACAAATACTATCA
AGGTTTGAAAAATAACGGACAGCCTGATTCCTAACCACCTAATCTACGGTACTAGACTGC
GGGTATGTTACGTACGTCCTCAAAGTCTTGCACGTCGCTTGTCCAAAGCCAGGTACATTT
ACCAAGCCTTAAAGAAGATCACGCACTTGCGGTGGATATGTTCTTGCGCTATAAATTGAC
ATACGTTAGCTGAATGGTTGTATAAGTATGGTATATCTCTTTTTACTACGTATTACTTCG
TTACCTGGTAACATAAGGAATAGAGAACATCGTACAGCCAGAATGACAAACCCCAGCTAT
AAGAACGTTCTGTTATAAGCACGGTGTAGGGACAGATAGTCGGTGTTGTTAGCTTGATTC
TCAGTGCGTATCCTTCTTCTAGTCAGCTATCTACTAGTTGTGACCATGACTGAACACAGC
CTGAACCTGACATGCTAGTGAGGTGGTCATGTAAAGTTTAATTGAGCAGGCACAGCGAAG
TGATATACTCCTCGCGAGGGCAGGGAGTTCTACCATACGCGAGAACTGGAACCGATTAGA
AATCGATCACGAGTTAGAAAGGCTTCTTGGTCCGGAAGAGCGCTATGATAATGAGATCGA
CTAGGCAAAATCCAGAGTAAAGCAACTACTTAGAATGTGGACAAATGCACCGGATACAAG
TGTCGATGATGGGCTTGCACTGACCTGCCACTCACGCAAAGCGGCTCAAGGTTTTCGCCT
TATAAAGTTCGCAAGCACCACTGTTCATGGAGATATATTGCCTGACTCATAATATTTAGG
AATAGTGGTTGTTTTATAGAATCTTTCTCTCGTCACATATATTATATTGCATGTATTTCG
TTGTAGATGAGGTTTCGTGATGTGAGTAGTCACGTAGCTATGTTTATTGCTAAGGAAACT
AGCTATTTTAGCATTACACCGACTTAATATCGCGACCAGAAGCTAGACGCCTAGGCTTCA
TATACTTTCTAGTTACCTTTTTCTCATTTAGTAAATCATAAGATTCATACATCTCAAAAT
TAGCCATCTTGCTAATACCTCGCTTCCCGTCTATATCTTCAAGCTCGATCTCTGAGGCCG
TCCTTTAAGATACCCCAGACTCAAGGATGTGCTCCTGTGAGCTTATCTGGCCAATGTTAC
CTCCACCTCCGTGGATCACAATTATTCAGTCGTTTGGCGCTACAGAATAGAACCTCTTAT
TGGTAGTTGAGGTGAATCGTTTAGGCCCACTTTTGGATGTCTGACTTCGAGTGGATAATG
TATACGCCTGATCCGTAAACACCAATCTCGACGCGAGCATGTCAATGCTACGAGATGAAA
GTTAGTAAGCGTATGTAAGAGTATCTGTATGGCAGTAATAGGTTCAACTGACAACATGAC
AAAAGGGAAGAGGCATTCCATGGTGTAGGCAAATCGGTCTAGTTGGCTTGCTACGTCCGT
TGCGCTCTGCTCGGTAGTCTGGAAGGAGTATGTGATAGCCCTCATGACGCCAATAACAGC
GAGAAGAGCCAGACGAACCTCAGCGCTTCGCATTAAATATCGAAAGAGGCCCGCCTCAAT
GGCTACTTTTAGGGACGTGGTTTTTGCGGAGGCGAAGACGGTTAACAGGAAGTATGCGCT
GATGCACTCCACCGCGGCTATCGAGACGAAGTAGCCGATGTGAAGATTGTTGATGACTTC
CTGATAAGAATCGTCTCTGCCTAGGATGGATCCAACCCTCATCATGGCGATCATTATTCT
GAGGGCTGAAATCATGACTATAAATGTCCAAAATGAACTGGCAAAGACATACCAGCGGCG
GTTTCGTAGCACACGGCTCAAGATCACGTAGCTATAGAATGAAAGCCCCGCTTCTTGCAC
CTTTCGTACACAATCCATCGTCAGCCAGAAATTCCCAAATTTTGAATATTTGTCTAGATC
AAGAAGACCCTTACCAACCAAAACAAGTCCGCATATGCCGACGCTACGGCCTTGCCCTTG
ACGGGGTTCCCTTCGGCGTAGAATGCATAGTAGCACAGCCCGTTCGCGATGGCCCCGGCG
GCAGACGTTATTAGTGGAATGGCGGATATTTGTGAAAAGCTGATGATGCTGCAAACGAGG
AAGCCAAAGAGGACGTTTCCGATTCCAATCGTGCTCAGGATGGACCAACTGAGCTCAAAG
TACACGGGATCGGATAAGCTCAACACGGCGGCGTATGATGGAACCGGAGCAAGACACACG
GAAAAATGGCGAAGACGGTTCAAGAGCAAGTACAATATGGGAATATTAAGTAATGTATGG
AAGCTATGCATGTTGTCACTCGATAGGTGTTAATGTCGGGGCACCCGCGCAGTCCGTTTA
GATTCTATGTTCCGACCAACTTCGCCAATGGTGCCCAAGCAATCATGCAACCAGCGCGCA
AATGATGTGCGGTAAATGCCGAAGCTAGAATATGGCTGACGGCCTACCCCGTAGAACTGC
GATGCCTGACTCGTTCATCGCTGACCAATAGCCAAGCTTGTACCAGCCCCGGAACTTCCC
GGAACAATTATTCAACACTATACAGCGTACCAAGAACGAGATAAACCTAGTAAGAAACTA
ACCCCGACCGATATCCTAGATATAGGAGAGGAATTGCACTAACGAAAAATAGGCTTTCAA
CCTTGTAACATGTGAGGATAGTCAGGCTATGACAACTATCTCTGTTATGACGATGGTCTT
CCTACCCACAACATTTGTCGGTACATGGGCTCATATCTAGCGTGTTAAGTCAAGAAATGC
TTACAGATAGTTGCATAGGCTATTCTGAGTACTAGCTTTTTTGATATCAACGAGAATGGA
TGAACGGCCTCGGACAAGTTTTGGATATTCTGGGTCGTGACAATTCCGTTAAAACTGGTG
GCTGTTCTGGTATATGCATGTCTAACAATTTGGCGAGGATCTAGGATTTGAGAAAGTTAC
AGGGGCTGTATTAATACATACGTTCTTTTATATACATACACTCCTATCGAGGTTGCCACT
AGATGGATTAGTCTTAAGAGAACACCAATAATTGGTTTATCGAATGATTCCGCTTAGATT
TTATCGATTACCGTCTCAGAATCAAGGGCATATCATGCTGGGGGACTGAAATCGACATAG
ACTGACTGCAGCAGTGACGGTATTAATGTACCTATCGTTTCAGTTCAAAGGTCAAAGCCT
GGAATGGCAATCATCTTGCCATGAATAGTACGTTGGTGTCCGTTATCCTGCAGTATAGTA
GTACTCCTAATCATGTCCGATGAATGTCCCAGTAGGAGACTTTTCAGGGCCGATGACCCC
GGGGACGCAAAATATACATAAATAAATATTTCAACGAACATCTTCCTTTATCGTCTCACC
TTCTTGTCAGCTGGGCCGGGTCACTGATTGGTTGAAACCTCCGGGCCAGGGTGATGTGTT
AGACGCGACAGAGGGTTAGTGTTTAAGAAAGTCAAGATATTCCTACCGTTTGGAAATAGC
AACACAACGCTACGTCAAGGTGTAAAGCCATTATTTACTTAGTCTAGCTCAGTAGGGTCA
ACATATGATAGAGAATTAAGTATAATTAAATGAGAAGCCTAGGATCCCTAAAATAGCTAA
AGGAAGCTCTTATAGAGTAAAATAGCAAGCAGCAAGAAATAATCCTAAAAAGGTCTACTC
TAAGCTCTTAGTAATAGTTTATATTAAGTTAACTGCAACCTTATTAATAATATAGCTAGT
AAGATATAGTAAATTAAAGCAGTATAATAACCTGGTCTTAATTAGAGGATATTATAAGCC
TTACTTAGGTTTATATTATATTAGTATTACTAATATATATACTTAGATTATTAACTACTT
TACCTTAATATTTACTTCCTAATTATAAGGTAAATTAGTAGATAGTTTATATACTATACT
TAGCTTTAACTAAAAGTTTAAAAGCTTAAGTTTCTCTAGGTAATATATCTTTCTACTAAT
AATAATTTAAAGATTATAATATACAGTTGTATTATCTGTTAGTAGATAAGGATTATTTTT
AAGATTTAAGTTAATTTATCTAAACTAATCTGCGTTTAAGACTGCTAATATAAATTACAG
TTTGCTCTCTACACTGCTATTATATTATGCTGATTTTGCTCTTATTCCTGTATAGGCCCT
TCTAATTCTTAGGCAGCTAGTGCCTATTATGCCCTCCTGTAAGAATAAAAATGGCGCTAA
TTAAAGAATATAAATTAAGATAGGTAACCTGTTAATTGCTATAAAGCTTATAGAGGTGTA
GCAATATCTTAAGTCTAGTAGGCTAAAGCATATAATGTACTCTACTAGCACTATGCTTAG
TAAGTCTTGCTAATTGCGTGGCCTGGGGGTGGAAACTAAATTTTGTGAGGCTAATGAAAG
GGCATACTGTCTACTTGCATATTTAGAAGGTAGCTAGAATGAAGTCATAACAGCGATCAG
TAAAGCATATACTGTAGTTTATTAGCATAATGTAGTAAGGGTTTAGTTAATAGTAACTAT
TAGCATTAGGTAAGCTTGCCTATCTACTATCTAGGGATTACTCCTTAAAATGAAAAGAGA
CTTATAATATATAGATAGGACTAATAAGAGGGAGATAGCAGAGGGTAAGGTAGACCTGGT
TAAGAGTGTAGCCTGAGAATAGATAGTTTTAAACTTAAAAAGGAATTATAAGAAAAGGAT
AGTAACCTTAAATTAGATGCTAATAGTTAGCTTAATTATATAGCTTATATTATTTCTATT
TTCCTTAAAGGTAAGAATAAAAGTTACTAAGTAGGCTATATATAGAAAGTAGTTAGAGGT
AGCCTTAGTAATTAATAAAATAAAAATAAGTTAATTATAATAATATTATTCTAAGTTATA
TATATTTAAGAGAAGTACAGCTCCTTACATAGTATCTACATCCTAGCTACTAGCAGATTA
GATTATCTTAGTTATACTATCTTAATACATATATAACTTACTAGAGTAAGTAACCTGCTG
CAGTCTTATGCTACCTAAAAAGATAAATAGATTTTTTAAACTAAATCTATAAATAAAATA
CTATAATTTAAGAGGTATAAGGCCCTTTCTTAAGCTATAATAAATAAAAATTTAAATATT
ATAAAATATTAGCTATAATTAACTCTAAGAACTAATAAACTAATTAACTTATTATTATTA
TTATTCTTTATATTTACTTTCTTCTTTACTTATTTAAATAAAACTTAAACTACTATATAA
CCTTTATTATTAGCATTATAAATACTACTACTATGCCTTCCTCTCTATTATTTTTTAAAT
ACTTAAGTTACTTTTTATACTAAATTAATACTTTTCTCCCTTATATTATAATAAATACTA
TATTTACCTAAAACTACCTTATTTATTACCTTTATTATAAACTTACTATATATAATAATA
TAAGCTACTATCTTTATAGGCTATTTACCTATATATTGCCTATATACCTAATAGATAATT
ATACCTAGGTTAATAAAGTATATTCTAGTACCTTATTTATAACTAAAGCTTTATAAGGTT
AAATTTAATTAAAATAGCATCTATATATAAGGTAATACTAGGATATTACTTATAATTCTA
TAATAATAAATATATATTTAGGGTTACTATAAGGAGTTTTATTGCGTGGGGCTGGTATAG
GTAATGAATGAGTGGATAGGGGAGGTTTAAGCCCTAAAACTTAAAATTAGGGATATACAC
AGTATCGGCTACTGGTCGATTATTCTCTATTTTGAGAACTTGGGTTCCGGCGGCGATAAA
TACGGGGAGGCAGCCATTAGGGCTATCTTGGTGAGTTTCTCGTTATTACTTTTACTCTCT
AAACCTTGGTCTCTGCCTCAACTAGAACATGAGTGGAACAAGAGCATCCCCTAGACTGTG
CTAAGACTCCCGCTTTCTTAACATCTGCGTGCCAAGAAAGTAAGATGACAGGAAAAGGTG
GGGTAGAACATGTTAGATACGTAGAAATACGATGGCGTGGGTATATCATAGCGTGGACCA
AAATGTGGTGATGTTGTCACATTGTGTATTTTACATAATGGGGTGTGCGATCGTTATAGC
AGTGATACTCCAGTCGGACCTCAGTATAAAGATGTATATGGGACTTAGAGCGGGGAAGCA
ACTCAACCAAGAACATACACACATCCAATGAGACACATTAGGGAATCAGAGCTCGTGACA
GAGATTCGTTCTCCCGGGCGTAATAAACTCTATATACCTATCTCTCTATCAGACTTGCCT
ATCCTGATATCATATCCGATATAATAAATTATCCTTTTCCTTTGATTTTCTCCTTTCAGC
AGCTTGACTAAATTCAGCAGAGTTATTCCTCTTGATCCCCTCAGCGAAAGCGTTTTAGAC
GAATCGTCATATTTCCTCAGTTTAGGCGGTAATATCACTGATCTTGACACTGGTGAGAGT
CGACCGTTAGTCGACCCTATAAGGACGTCATCGACAGCTTCTTTGATATCAGCACTGTTT
CAAAGTAGAACGATACCATTCCTCCTTGAAATATCCCTGAATGAGGCGCGGTATGGGACC
CTTCATACAGGGAACCTCTCTAACCATGGTTGAACTCGAACTCTGAGCCGTTCAGGCAAG
CGGTGGTCTGGTCATGATCGCCAAATCTGGACGCAGAGACCTGACAACGCGACGGGCTGG
CGATCCGCCTGCTCTCTTGCCTCGACAAGGGACTGGAACACAAGTCGGCAAGACTTTGAC
GGCAGGTGAGCGTCCTGCCTGATGGTCACAACTATATGAATGAATAGATATTTAATTCAT
AATACATATGCTATTTCATTTGATAATCGTAAACCTCCGGCCGAGTGGGGCCGAACCGGT
CCGTCTAGGTGGAGCGCCGACCAACAGATTTTCCAATGCGGTAAGCCCATCAACAAACTC
CTTGTAATAATATACAACGCTCAATTGTGCCCTTTAAACCCCATTCTTCTCATTGTGCGA
GACTTGTCCCTGATCGTTTCCAAACGTCTTGCCGCCAGGTCCTGAAACGCTCTGGCGATG
CTCCCAAGACTCGGTGGGCCTCCACTTGGTAGACTTTCTTGCGGCACTAACTTCGTCATA
GAGCTGATCGACCTCCTCAAGAGAGAGACCCTTGGTCTCGTAGATGAAGAAGTAGACGAA
AGCGATACATAGGAAACAGCAGGCGAACCAGATGAAGAAGATCTTAGACTGGAGGTTGGC
CTTGCCGGAGCCGTAGTCGACAAGGTAGGGAGTGGAGTAAGCTATGCCGAGTTAGCAACG
ATCAGGCATCCGAGTATTATGACGGAACAACTTACCAATAGCCCAGTTGAAGAGCCAGTT
GGTAGCAGTAGTCATACTGAGAGACTTGGCGCGGGTCTTGAGGGGGAAGATCTCGCCAGT
GACGACCCAGGCCAAGGGACCCCAGGTAGACGCGAAGAAGAAAATATAGATACACACAAA
AGCAACGGCAGCTCTTTGTCCGGCAAGACTCTTGACAAAGATGGTGCCGTCTCTGTTCTG
GCCGGTGGAGAAGGTGCCGGTCATGGCCACAATGAACTGTGAGACACACATGCCGATCGC
ACCCCAGAACAGAAGAGGCCTGCGACCCCATTTGTCGATAGCGTACATTCCAGGAATAGT
AGAAGCAACGTTGATTGCTGATGTGATCATGGAAATGGTGAAGCCGCTGGAAATACCCGA
GTTTTGGAAGTACTTGGTTCCGTAGTAGAACTGGAAACTTATTAGTCAATTCTAAAGACA
AAAAAGGCTTTTAAAGGAAAGGTTACAATGAAATTGATGCCGATCAACTGCTGCAAAGCC
TGAAGTGCACAGCCTGTGAACTGGCGCTTCAGAATAGGTGGTTTGAAGCAATCGAGATAG
GAAGCCGTTCCGAGACTCGTTTCGTAGTCGTGGTTTGCTTTAACCTCAGCAAGCTCGGCG
TGGATTGCAGGATGATCGGGAGTAAGCCTGCGGATTCTAGCAAGAGCACGGGCAGCCTTT
TCGGGTTTGTTCTTCTTGATGAGGAATCGAGGAGTCTCGGGGAGGATGAGCATGCCGCCG
AAGAGGACGAGGGAGTAGGCGAATTGGACGGCGACGGGGATTCGGTAAGAACCAGTGTCG
TTACGCTTGCCTGTAGCATTGTTCACAATGGCTGCGAGTAAAAGACCAATTGTAATGGCC
CATTGGTATGCTCCGACGATGGCACCTCGGATCCACTTAGGAGCTGTCTCGGACTGGTAG
AGGGGGACTAGGCGGCGTTAGGCTCAGGCTCTCAAATGGTAATGTCGATTAGAGAGAATG
AATCGACTCCAATGGGATCTTTCTCGATCTATCGGGTTGTTGTGCGGCAGGTGGGAGACT
TACTGATAGCGGAGATCTGACCAACGCCAAAACCAGCAAAGAATCGGCCAGCCATGAACA
TAGGAATAGCAGTAGCAGCAGTCTGAAGAGCCACACCGAGGTTAAAAACCCAAGTGGCTA
TCATCAAACCAGGGCGGCGACCGATATGGTCTGTCATGAATGGGGACGACAGGGCGCCAA
AGAAGGTGCCGGCAGAGAGAATGGAAACAATGGCTGATTCTTGTGACGTTGTGACATTAG
GATTGCCATTGGCGTCTGTGTAGCCAGTGCTAAAGAGACGCTGCCAGTAGGGCATGGCAA
GAATACCGGCGATGGTACCGGTATCATAACTAAGGACGACGGCGATCAGTTACATCCTTC
TGCCGATGAGCTTGGAAGTAAGGGACATACCCATAGAGGATACCGCCAAAGGCAACAAAC
ATGCCAATGGCGATGGCAGGCCATGCCTTGCCTGCCTCCATGGGCTTGGGAAGGGATGCC
CTTCGAAGAGCATTCATCGTGTGATCGACGTCCCCAGATACGAGTGAAATGTGTGTATGA
AGAAGAAGAAAGAGAAAGCAAAGCCAAGCAATGCTTTGTGTGTGGGATGACCTGGTAACA
AGCTGAGTTGCAAACGCGGGAGATTGTCTCCTTTTAAACACATACACGGTCGATCAAACT
AGTAAGCTAAGTTGTATGCAAACGGTCTGCACACAACAAACTCCCTTCGCGCATCAAGCT
GGGTAACGTGGGGAGTGCATGGTTCCCACCTATCCAATTAACTACACAACTTGGCCGAGT
AAAGCCTAGAGGGGGAGCTTTAGCTGCGGAGCAGCCACAACATGACCTTACAATCGCGAG
CTGGTGATGAGCTAGTCAGTGGGAAACGCTGAGGTCGCCACCGAGTACTGGGGATTGAAC
TTGGGTGACATAGAGAGGGGGAGGTCATGTGATTGGTCATTGGTTCAACAGAGATCTCTA
GTAGGGTTGTATTTCGGGGGGTGGCAACTCAACCCAACTCATCCATGTCGTCACAGCGGA
GTTGACGAGGTCTGCCATCACACACCTCACCGCATATTGCCCTATGGTGGTGCTAGACTA
AAGCAATGGGTGGTTTTCTTTTTCGTTTGTTGATGTTTGTGAATGGCATTGGAGAGGGCT
GAGAGGTGAAGAGCGAATAGAGTGTGTACAAGCTCAAAGGACGCTTGCGTATGCTTTTGG
CGGTTGCTCATGCTAAACTATCTGATGGCTTCCCGAAACACATGTTCAATATCACTTCAA
GCATTCTGCAGACGAGTTAGGCTTCTCCAGAAGCCTCCATTTCCCCAGGTCTTGCTGTCC
TTGTGCCCTGATATAAAATGATGATCCACGAGCAATATTTGGAGAGACGTCATTAATTGC
CGGGATCAAAGTGGATCCTCCCCGAGCCAAGCCGGCTCAGTGGCGCAGATGCCGAACTGT
CTACTACCTTTTTTGGCAAGTCTGTTTACAAGGAACTCTACCAGTGATGTTATGAATATC
TTTGCCACGACAAGCGCGAGTTATCCAGCAGCACCAAAGAAGAATACTTTTGGTCTCAAT
AGTGATACTAGCATTTTATGATAGTTTTTGCTCTCTTGTCTTTTTATGGGGCAAAGAGTC
AGCAGGTGACAGTTCCCTGGTGACACTCCGGAGGCGTTTCATTATTAGGGTTTAAAATAC
CCAGCCCATGGGTATCCATAGGTACCCATTTAATAGGGGTATATACCTAGAGATATCCAT
TTTAGATGCCTACCTATAGGCAGGTACCTAGATAAGATAATTATATAGATATAGGTACTT
ATAGGTAAAGATTAGTTATAAATTAATACCTAGATAAAAATTTAAATTACTTATAATATA
TATTTTTAATTTATAATAATTAGATGTAATAATTACTTTAAATTAGTAGCAAATTAGTAT
CTTATAAGCCTTTACTCTTAATATCCTAATAAATCCCTTAAGAAAAAACAATAAAACTAT
AGCAGCTTAGTTATTACCTTAAACCTAGTCTTCTAGTATACTCTTATATATATCTTTACT
ACCATTCTATAGCTCTTAATTAGGCTTATTTTTACCTCTATCTTGCATCTCTTAATTAAA
TATAGCTTTATTTTTATTTAGCTTATTAAAAGCGTTTTTAAGTCTAGCTACTAGATCTTT
TAAGTTAATCTATATTTTAAACTTTTTCTATTTATCTTATTACTATTTTTATATTTTAGT
ATCTTTAGTAGTATATATTTAAGCTTTAATGCATTTATTCCTTTTATAAGCTTAAATTTC
TTTTAATTCTACTTAATTTTATATATGCTATACTACTTAATTTTCCTTAATATTAAAGAA
TAGAAGTAACTTAATAGTATTTAAATTAATTATTTACTAAAAGTAATTATTTATAGAGTT
TATTATAGTATATTAAATATAATAGTATATTTATATATCTTTCTTTTAAATAGTCTTATA
GCTAGTATAAGTAAATAGAAAATTAATACTTAAATTTAAAATTAATTAATATAACTAATT
ACTATATAAGATTACTATAAATAACTTACCTTTAAAGAGCTAGTATATAAAAGCTTTAAT
TACTTCTTTAAAAGTACTAATAGCATTAAAGGTAATATAAGTAAAAGCTATAGTATAGTT
TCTAGTTATATTAAATATAATTTTATAAATAAGGTAAATAAAAGAGGTATATATAATAGT
AAGCTTATTACTCTTAAGAATTTAAGTTTTATAATTCTTTATCTAGCAATTTATAATAGT
ATTAAAGAAAAGAATTATAGTATAAATAAACTACTTACTAAAAGTAGCAATAAGACCCTT
AAGGTAAGATTTCCCTTTTAATACTTAGGCTTTATATATACTTTTTTAAGGCATTTTACT
AGTAATAGACTTTTAAGGTTATTTACTAGTAATAGACTTTTAAGGCTATTTACTACTAGT
AGTCTTTTAAGCTACTTATAGGAAAAGGCTTTAGCTACTAGTTATTTTAGGTAATTAAGA
AATTAGAAGTAATTATCTTAATAGATTACTATAAGAAAAAGAGATTAAAGATAGAAACTC
TTAAAATAAAGGAAAGAAAAATTAAAAATTATAAAATTTAAAAGGTTATATAGTATTAAA
ATTTAAGATATAAGCTTAATAGAAGTAATTATTTTAATTAATTATTATAAAAGGATTAAT
TAAAAAGGCTAGAATAAAAAGAAATACTAAATTTTACTTAAAACTTATAAATTTTAAAAT
TTAAGGAGTTTAAAAGGTTAAAGTTAAGTTAATATTAAGATTTAATTTCCTAATAGGTCT
TAATATAGTAATTTATTATAAATTTTAAGCTAATTAAAGAAAAGTATTCTGCTAATTATT
ACTTATTTAGAATTAATACCTTAAATTTAAGATTTATTTTTTCATTTTTACTGCAGTGCT
AGAAATCTTAATTTCCTTTTAAACTTATTTTCCTTAAACCCTTAATTTTTTAGCTTTTAA
GATATAATTGCCTTTAGCTATAGGGATATTAATTTTTATACTCTAGCCTCTATCTTCCTT
ATATATTGCAGTAAAAGCTACTATTTTTTAATTTTTCTTAAAGTAGAAAAAATAAGTAAT
AGAAGCTAAGATAAAAAGCTTATTTATACTTATAGTAATCATTTAAGCTAATCCTCCTAG
GGCATCTACTTAGTAGGCTATTATATAAATAAAAGCCTAAGGAGGATTTATTAATAAATC
TTTATATAAAGAAAGCCTATACTAAAATAGATATACTTCTTATAAAATGCTATAAATATA
AGACTATAAAGAAGAACTTTAATTAGTAGTAAAGTTATCTAAAGACTAAACTCTATTAAT
ATATAAACTATCTTAATACTAATAAGGCAATTAAAAAAGCACTTAAAGATACTACTTTTA
ATAACTATAGTATAGACTAGTAAGTATATTTTATTTACTAATATTTAAAAGCTAATTTAA
GGTAATATTAAAAAGGGTAAATATTATAATTTTCTTAAAGATAAAGTATTTATAGTATTA
ACTTTTAAGGCTAATAAAATCCTATAGAATAATAATAATCCTCTTTAAAAGGATATTAAT
AATCTTATTAAGGAGAATAATTACTAGCTTACTTCTATTAATAAAATGCTTAATTAAAAT
AAAAGTTAAGCTATAATTCTATTAAAAACTAATAAATAGATTAAGTAGTAAAAGATTATA
ATATAAAAATATAATATTTTTAAATTAATTTAAGCTAATTATTTAAGCTAATCTTAAAAT
TTATATAACTTATATTAAATAGCTAATAATTACTATATTATATTTCTTATAAGTTAAATA
TAATAAAATTATAAACTACCTTTAAAATATTAAGTATAAGATTAATACTATTTAAACTAA
GTTTAAGTTCTTTAAGTAAGTATTTATAGTAATTATTTATAGTAATTACCTGCTTATAAT
TAGCTATAGATAATTTATACTTTTACTTTATAGTTTAAATATCTTTTCTTAACTTAAATT
ATATATTTAGTATATTATAAAACTAAAGAATTTAAAGGTACTTAAGCCCTTTAATTTATT
CTTTAAATTATCTATAGATAATTAAGCTTTTATATAAAAGCCTTTTAATAAGCTTCTAAG
TTTAAGTTAAGTATATAAAGATATTCTTCCTTTTAAATTCCCTTTAATATAAAAGTAAAA
GTAAAATAATATTATTATAAGATTTTATAATATATTAATTTATTATAATAACTTTAATAG
ATTTTAAATCCTTTATTATTAAGAATAGCAGGTATAATAAAGAGCTTATTAATATCCTTA
TTAAACTAGTAAACTCTTTATATTTAGAAAGATTTAATAAATCTATTACTAGTAGAAGTA
TATATCTACTATATAAGATTACCTTTTTAGGCCTCTATCTCTTTAAGATAATATTACCTT
ATAGCATTTAAGCCTAAGTAAAAAAGTATTATAGTATTTTAAGAGTATTAATTATCTTAT
ATTCTAGCTTCTTATTAAAGCTTATAAGCTATTAAAGCTTATTAATACTAAACCTTAAAT
TGCCTTAATGCTTTTAAAACTCTTTAAAGGAAAGAAATAAGTAAATAATATATAGCTAGT
ATTAATATAAGAAATAAGATACTAGGGATTTTTATTTACTTAAGTTAAAGTATAATAAGG
AGTTAATTAAGCTAATTATTTATAGTAATTAGCTAATATGCCTATTATTTATTATTTTAA
AAAGCTATTTTAAGATCTTATATTTTTATAAATTATTTTTATTAATTTTATATTAATATA
ATATAAAGTAATATACTTTATATAAATTATATATAGGTTTAAGCTTAATTATACTTAATT
AAGATTTCTAAAATATTAATATTTAATTTACTTTTAAATAGTATAATAATAAAGCTTTTA
CTTATTTCTTAAAGCACTTTAATTACTAATAACTAAAATTATAAATTAGACTTTATACTT
AACTTAATTTCCTAAATAATTTACTAAAATAGTAATTATAATATAAGAAGTTTAATTATA
TATTAAAGTTAATAGATATTCTAAAGAATTTTTACTTATTATATTAATATAAATAGTAAA
AAGTACTTAAGAATTAACTTACTATTTTATTTTAATTATTACTATATATAACCTTAAGGC
TTTTACTTATTTTATATTATATATTTTCTTTTTAATCTCTTTAATCTATTTTTAATTTTA
CTTAATAGCTTTATATTTAACTATTATAATTTTTTATTATATTATAAAGTAAATCTTAAA
GTATAAGAGCTTAACTATTAATTTAATTAAAGTAGTAATACTTATAAAATAGTTAATAAA
TAAATATATATAGTAAGTAAAATATTAATATAATATATACTTTAAGAAGAATTTTACTTT
TAGAATTATTAAGTATTATTTTAAAAGTAATATATTTATATTATTTTAAAATTTTTATAA
GTTATaAAAAAAAAAGAAAAATAAGAATTAAAAAACCTTTTTTATTTATAGTTAGATTCT
TATTAAGTTTAAGTAAAGATAGCTCTTTTAGCTAATTAAATGTAATCTAGCATTTATATA
ATAAAATACACTAAAGTCTTAAGTATTATACTAAAGGCTTACTTTAACTTAATATAGCTT
TAGTTTATTATAGCTAAGATTAATTAATATAATTATAAATCTTCTAGTTTAAAGTTATTA
AGTAAAGTAATAATCTTTTATAGTAATCTTTTTTAAAAATTTTTACCTTATTAATTGCAC
TTACATTTTTATTTATCTTTCTAATTCTATTAGTTATTTAGCTATTAATAGCTTATCTGC
TATATAGACTTAGCTTAAGATTATTAGCTGCTATCTTAGTATTTATTAAGAGAGGCTCTT
CCTACTTAAAGGCAGCTAAAATTATTAACCTTAAGTAAAGGTTCTTTCCTATAGCATTTA
TTAAGCTATAATAAAGCTATATAAGTATATAGATTTATTTATTACTAAGACCCTTTATCT
TATTATTCTTTTTCTTTTACCTCTACTAAAATTAAAATAAGATACTTACTAAAGTAGTAT
TTAATTTATTCTTCTATCTTTAAGTATTAGTAGTATTAAAAAATAAGCTAAGGCTAACTT
TATTTAACTTTATACCTCTTAATATATATCTAGCTATATAAATCCATTTATATTACTATT
AATAGAAAAATAAAATCTTCTTTTTAGTTTTCTTAGTCCTAAAAAGGTATTTATAGTAAT
TTAATATAATAATTATATACTTACTATAGTTTATAGGCTAGCTACTCTTAAAAATTAGCA
TTAACTATATATAGATCTTTCTTTAAAGAAGGTATATTTAGTATAGTATTATATTATATT
ATTAACTAATATAATAAATAGAAAGGCAATCTAGAGAAAGCTTCCTTTAATTCTAGGCCT
ATATTGCTTATAATCTTAAATATTCTGCATTAAGCTATATAGCTAGAGACCTTCTTGCAA
TATAGCTAAGTACTATTATAATTAAAAGAGCATAGAGTATATATTGCTTTATATGCTAAT
ATAAATAATATACTTTAAAGGTTTCTTTAATTAAAAAAAGGTTTTTATTATATTTCTATT
CTATAGCCTTAGACTAATCTTAAGAGTCTCTTAACTTAGACTTATTTAAGCTATCTTCTT
TTATAAAAGATTTCCTAGACTGGCTTAAAAAGCTATAAAAAGCCTTTATATATTTTACAT
TACTTAGAAAGATACTATAATATTTAACCTTTCTTTACCTGCTAATAATATATAAGAAAG
AAGTTATTTATATAAATATACTATTAGTAACCTATTAATAACTATTTTCTATTCTTTCCT
AATTATAAATATCTTCTTTTTATTCTTAAGACTTATAACTTTTATAATTATTTACTAATT
AATCTCTATTATCTATACTATTAAGCCTACCTTAGTCTTTTTATAATTTAAATTCTATTA
ACTTCTATCTTTATATACCTTTAAAAAGACCTAGATTAAGTAAAGCTTAATATACTAACT
TATAGCAATTATTATAAGTTAAAAGCTAGATTAAAAGAATAGATTCTTAAAGTATTAGTA
TTAAGCAGTTAGCTAAAGATTAATAATACTTTTTATATAAATAGTATATATTTAATTTAA
TATTTTTTTTATATATATAAATACACTTTTTATATAAATTATTATAAATAATTACTATAA
ATATATTATATTTATACTACTTTTAAGAGTTATATAAAAGAGTATAATATTACCTATAGG
TACCTATAGGCAATTTCTAGTACTTATATATATTATAGGTATTATAAGAACATTCTAAAA
TACCTATAGGTACCTATATATAATATTATTTACCTAACTAGATGCCTAGGTAACTGGGCA
TTAAGCTATCATTAGGTACTCATAGGAATTTTAAACCCTGATGCCAGATGAGGTACTTAA
CCGTTTAACATCTCGGTTGGCGCAGGCATGCTGAATTGGAAGTACTTTTCCTTTACTGGC
AGAGGAATCTGAATTGTATCCTCCCTGATGAACATGGGTTAATCTGTCCCAGAGGAGTTA
AAGCGATCCGTGAGAAAGCAGGCCTACATTATGCATCGCCGAATCTCTCAATCAATGAAG
CTGAGCTGCATTTTAGTGCCATTACGGCCCGAGGGACCGTATTCTAAGTCTTTATGTAAC
TGGAGAGTGAAAGCCATTTAGATAGCTTGTCCACCTAGGGTCTAGCTACAGCTGCCCTGG
CACATTCTAAATTCATGAAGGCCTAAAATGAGGAGACATATCAAGATGGTGAGGTTTAGC
CATTCATATTATCCGGTGCAAATATCTTAAGCGTGTAATGCCTATTCTTTACTGCGTAAG
AGTTTAGGCCCTGAAGAACTCACTAAGGGGTTTGAGATAAAACAAGCAGCTACAGCGCAT
ACTGTAAGAATAAGCACTGGAGGTAGTGTGCCATTTCTGTTAATAGTTAGCAGGATACGT
GAGATTCAACTAAAAAAGAACTTACTTTAGCTTTTGAATATAGCTTGGTTTGTGTAGAAG
ATGGTAAGATTGACTATAGATGTTATTGAAAAACACCTCTGCGAGATGCTCCTGTATCTC
CTTGGAGGGGAGCGCTTCAGTGCCTTCATGTTGCAGCTTATTCTCCTCTGCTTCCTGGAC
TTGCAAGCAGCTGGGCCTATTATCGCCCTCAATCTTTAGCTTCAAAGGCGCCTTCGCCTA
AGCTTCCAGATTAGGCCTGAATGCTTCCTTGGCGCCGCGCTTCTTGGTTGGCTTACTAGG
TACAGTTCCTGGTATCGCCGGTTTGACCACAGCGCGAGTTACAGATAATGCGACTTCCTG
ATGCGACTTGGGTATGACCTTGATGATGCGTTCTTCTATGCGCTTCAGTGGCTTATCGAG
CATAGCGATGTAATCTATCTGAGGCGCAGCCTTCTGAGTCGTAATCTTTACGGCCTCAGG
AAACAACTGCATTAGTAATCTAGCTGTATACTTTAACTTGGCAGAATGGAATACCCTGCA
CAAGAGACAACTTAAGATAACAATTAATCAATACATTTGCTACTGCTTAATACGCTGTGT
ATAGCCCTTGTCGTTTTTAACTTTGATTTATCAATTCAATTGAACTTTAAACCAGTTGCA
ATGCCGCAAATTGCATTTTCTGTTATTAAAAATAACAATGCAATATACCCTTAATGTAAT
GAACTGATGTATCTTATTGAAATGCATTTTACTTGATAAAAGTTGGGGGTACACTAAATC
CGTTTGGGTTAAATGGATTTGCTATACTTGTTTATTAGCGCCATTTTTTTTACTATGGGA
GTTCAAATGGATGTGCTAGCAAATCCGCCGCGCAGCTATGATAGTAAAGGTTTGATCCAG
CTATATACGCTCTCCTGGATATTAAAGTACCAATTGATGGCGGTCAGGGTAAAACAATTA
GACCTAGATGCCTCCTGGCGTTTGCCTATCTTTATCTTTATGGATGGATGCCATTTCATG
AACCTGGCTAGCTAATGTATAATGATAGGCTTTTCCCTGCCTTATTGTCATAGGAGGACA
GTGACAGTGGCGTGAACTTAACTATGAGAAGGGGCATAGCCTAGGCCTCTTATTGAAGTA
TCCAGATAACTAATCTGGACTCCTGAGACTTAGATAATAACTAGGTAGGATGGGTGACCT
TAGACTTTGGCGGTACTCCTCTTAATCGGTCTGAGAGAGTCAGCTGAAAGATGCTATGCT
TTTGCTAGGCTTAGTTCTAGGAGAGGCTATTATTAGTAATATCTAATATAGCTTTAATAA
TGTCATTCTCTGTGTAATATGCTTAAGTTATTCTTTAAGGCAATAATAGAAGATTAGTGT
AGATAGAAAACCTAAAAGTCATAGGGAGGACTGTTTAAAGATAAGGCATTAATAGGGATT
TTACATTAGTGCTATACTACTATACTGCTTATATAATGTAAAAAAGAGTAGAATGATATG
AAACAATATGAAACTCCTGTTAAGATACAGCTTGTTTCATGTAAATAACTTTAATCTTTA
GCTAAGCACCGTTTAAGTGAAATTAGGCATTTTGTATAATGAAACTTTTTTTTTGCTTAT
TAGTAGAGGGTCTTATCAGTAGAGGGGTACTGCATGGTAGGTTCCTGTGCTACAATGACA
AACTGTTAAGCTTGGAAGTGACTTGTTGCAGTAGATGAGTACATGATAGTGAGGCAGATT
ATATCGGGCTTTGTAAGGATGGTGGTTGCTAAGCTGATACACGTATCAAGGCAATCTAGA
TGTCACTGCAACTGATAGTGGAAGTCCTAATGGAAAGGAGGCAGGCAAGAGATTAAATGT
AATGATCTAAGCTTATGTAATCTGGGATTTCTCCACTGATCTACACACATGCATTAGACT
TGGATATATGAGGCAGAAATTGAATCTTAGATGTTGAAGATTAACATTGAGACTTATAGG
GGCCGCCAGCTTCCTCTTAAAATGTTGCTTAGCCTAATCTATATTTAGCTAAGTCGTGGT
GGAGCCTATCTGTGTCCCGAATAAGGTAAGTCAGAAATGAGTCGTTTAATTCCCATCTGT
CAGTTTTTCTCAGCGTAACATGAATTATAGGTAGCATCTATAGCGTTCAAGATTTAAAAA
AGACATAGATAATTGGGCTAGCGAGAATTGCACAAATCAACTAAGCTAGGAAAACCTGCT
ATTGTATCTTACTAGATCTACCATGAGCCCTTCTTATTTGCGGTCTTAAACGCTTATCTC
CGGAGCCCTCTATAATCCTTAACAAAACGGCTAAGATAGACGCCCCATCCAGGACAGGAG
CCTAGGGTTGAGTGCTAAATTTACATGCATCTACCAAATTCTGAGGTGCCAATGATGTGT
TAGATTAATACGTTTAATATTTTGCATTACAGTACCCTATATAACGCTGAATCCTTAGCA
GAGGGGCTTTGACTCGCTTTTATCATGAAACAATTTGCACGTGGTGAGCCTTGGCGGAAT
GCCAGCAGGGAATTCAGTGAATTGATGACTTCCAATTCTTTGGTTCCCCCAGATGCTGCT
GTTTTAAGAATCCTTCCTGCTATCGTAGAAAGCTTATCCTTTTTTCAAGGACAGGGTGCA
CGCGGCGATAATGAGTTGAGGTGCATTCAATGGCTTATTTAGCGGTGCAAAATCTTTAGA
AGCTGTTCAATCTTCTCAACCGCTTACCCCTATTAGGGCAAATTCAAAACCGATCAACCT
ATTATCCGAAACCTCTAACCGCTTTCATATTACGAATCACCAAGACTGACGCTAAAAGTG
CATCAAGCGCGGGACAAGATGTCTCAGAGAACGAACTCTAAGTTAGTGTCCCATGATGCC
GGAATAGAAGTACGTCAGAGCGCGGTTTAACAACAGTAATTAGCTAGAATTTAACCCTCC
TGTACCTAACTTGGGGCCGACTTGCCACTTATGACTCAAGGACCGAATGGTAAGTCGGTT
GGTATTGGTCTTCGGGCTAAGCTAGAGTAGACTTAGTTAAAGCCTTTGCATGCAAAGATC
AATCCAAGATCAATTTTGGTCTGGTGCGATCACTTACCGAATTTCGAGGTCCATTTGCTC
CGTAGTTAATTAAGAGCTGTCCCCATTTGTCTCTAGCCCCTAACTCCTCATGGATGAACC
TATTTACGTCTGGATTGTGGCCTGCGACTTGTGGCGATTGAGGGCCACTTTCGTGCTTGT
CATATATAGTCTGGCCTGATTTCTGCTCCCTTGCTTTGGAGAAGCCTACTTGCTGCACCT
TGTTTAACTTTCCTGTTCACTTCCACCTACATCTCTCAACCATGGCGGTTGAGAGTCGGG
CTACGCAGATTGCTGCGATCGGCTATACTTTCGTTATTCTTTCCTCGATTGCAACTCTAT
TTTGAGTATACTGCTGTGCCTTTATCATTAAAGCGTTTGCAGCTGATGATTAGCTGGCGG
TTATTGCCTAGGCATGCGTCAATTAACCATCTCTAGTAGTAGTACCTTGCTAACAACTAC
AAGTTCATGTTCATTGTCTTCATTTCTTACGAAATCACTGGCATTCACTATGGAACTGGT
TGGCATTTTAAGGTTATCAGCCTGGAGAATATTCCTAAAGCAATGCAGGTAAGTAGCCAG
GGTGAAGCCACCTCACGTGCAAGGCGGTTCAGCTAACATTTCGTAGATGTGGTGGATATG
CGAGCCTACTTACGTCTTGGCTAATATGGCTTTAAAAGCTAGTATTAGTATCTTCTTATT
GCGAATCTGTATTACTAAGATACATAAGATTGTTATCTGGGCTATTACTGGAGTTACTGA
GCTTTACAGCCTGTTCTTTTTCCTGCTCTTTGTACTGCAATGCTGACTTACTTCTCTGTT
CTGGCTCTGATATACTGCAGACCCCCAGAATGGAAGCTGCATGGATGCGTAGGTGGTTTC
AAATGCCTTCTACGGTTACTCAGCAATCAGCTGCTTGTCCGACTGGATATACAGTATCCT
GCCTATTTCCCTTGTTTAGAAGCTGCAGATAAGCTTGAGAACCAAGGTCTCTGTAGTGCT
TATCTTGGCTGCCAGTGCTATATATGGTTACCATTCTGGTTGCATTCTTCGCTTAATTTC
TAATGCCAGTCTACAGTGCTTCAAGCGTAACTATTATCTGATTCCCCTACATTTACTCCT
TAACTGACATCGATGACTTCCTATATTCTACTTCAGATGTTGCTATCTGGTCTACCGTTG
AGATAGGTCTTGGTATTACTGCTTCTGCTGTGGCAACCCTTTGACTAGTGCTTCGCAACT
TCTTCGGCCAAGGATTATCTGCTGAAGGAGGTAGAAACTCCACTAGACCTTAGCAGAGAA
CAGGTAGCAACCATCCCAGTGGAGGTTATCTTTAAAGCCACAGCGTGAACGGTTAAGAGG
CCTTTAACCTTCATGACAATGCTAGAAAGCGTATCAGAGTCACGACCATCATTAACCATA
GTGATGATGGCAAGGCTGGCGATAGTAGCCAGGGATACAAGAGAAGCAGCAGATCTGAGG
CTTCTGATTCCATTGCGGAGCTTCACAACTGGAACAGCAGTCAAACAGATCTTGCAGCAG
ATAAGAATGGGCAACCGCGGCCTGAGAAGGGATGGAATGTTCTAGTCAAGAAGACTGTCG
TCCAAACAAGAGGTTTAGATCTTGCATAGTCTGACTTAACAGCTACGCCCAAGGGTGTAA
GCAGCGTTAGTTGGAACAACCCACCTATGGTATTAGAGGACATATCCATCGACTCCGCGA
CATCTCAAACGCTCACTTTAATCGGCTTGCTAACGTCACCGCACGTATTTATTATCGCTA
TTATAATTATTGTCATATCATTATACCTGTAACATATTCTAGAAGCGAGCGCATTCTTAA
ATACAATCCAACGATGACCCCGAACCAAGATGGGCTTTTGCCAGTGTGAGGCAATTTGCT
GCATCAGCTTAAGGATTTGACTATTCTGCATTAAGTTAACTTGGGCCCTGCGCCACTCTT
CTCTTCATGGCTAACTATTTGGATTACAAATAACTTCAGATATCCTTTTGTGTCTAAGGA
GCTTCTTATTCTGCTGATAAATGACTAATCTCGCATAAATTAGAAGAATTTAGCCATTTA
GACTGGGCGGTGCCAGCAAAGTCTTGATATCCTGTTTCAGTGGAAATAGGCATAGAAGAT
AATTCCTATCTCATGGGAGATCAACGTTCTTTGTATCAGATTTAGCTCATTTCTAGGAAC
TCCTTTTAACACTGTATGATTACTTGGCCGCTATGGTTAGCTGTTACTGCAATTGTTGTA
CAACGATGTTAAGAAGATAGATGGTGTGGAGTTGCAGACTAGGTAGTGAACATTCTCTTC
TTTAAGTCAACTAATTTGTTTTAACTGAAGTAATGCTATTGTTCTTGAACCTGACTAATC
GGTGCTAACCTTATATCCTTCGTTGATTCTGATGCTGTACTGTTTTAGCATGTCATTAGC
TACAAGAACATCACTTGCATGAGACCCCTTTCAGTACTCATTTTAACGAGGCAACGATAA
ATGCAATCTAAAGGATGGATTGACTACGTATTTGTGTTGCGAGATGATCGTGTTACTCTA
ACAGTCCCTAGATAACGTTTCAGAGGATATTGCTTGACTATGTTGTTAATATTGGTTTAG
AGTTATTAAGAGTATGAATGGGCACGGACCTGATTAATATTATTGAGGCTTTCACATTCA
TCTACAGCCTGTTAAAACAGTAGATATGCCTGAGATCTGCTCAGCGAATTGCTACTAGCT
GTAAGAAGAAGCTAGGTAAGTACTACATATGATTCCCTAGACTAAAAAACAGAGATAAGA
GTCCTTAACATCCTTCTTATTACTATTTCTTAGAGGTGACCCATGTTATGCTATGGGAGA
TAACATAGAAATTTCAACACTTAATATCTTGTACCTGGCTTCTATTAAGAGCACACCGCT
TGCTTCGGCCTTTCCGGTGATAATACTCATTTGTATTTCCTACTGCTTCTTCTGCCTATT
GGTAAGAAAGGTGCTTAGCCTCCTCAGGATCAATGTAATCAAGGCCCTTAGTTTCAACTT
CCCAATCAATAAGTGCATTGGCGAATTCTGGAAGGATCTTCTTTGCCTAAGCCTTGCTAT
CTTAAATCCCTGCAAGAAAGTCTTTAGCGAGTCTGTTTGGGCAAGGTATTAGGCATGAAT
TGAAGCTAACTGTTTATCTTGATATGTTTATTGAAGACTTTAGCAGCTTCTTATGCAGCA
GCATGAGATAGTGTCTCTTCATTTAAAGAATCACTCTATTCGTATTTATTATATTCCCTT
CCTGAGGGCTATCTTCTACACGTATTACTAGCTAAAGGATACAGTCAGGGCTACCAACTT
GTGTAAAGGTTACCTTCGAGCAACAGTATGATGCATTGTTGCCTGATAAAATACGGCTAC
AGTTCTAACGTAAATATAGATGCTAGTCTCTTTCAATTCAAGTTAAGGAATTTGAGGAGT
CCTATGGGAACTTAATATGCAGAAATGGATCTTCTAAGGCCCTTACACAGATTTATCTTC
GCAGCTCCAAGGCACCTAAGCCATAGTAGATTAACTTGTAGCTGGTGGAACTATATTTGC
CTTTGTAGCTCACTCCTAATCGTTAAGCAAGGTTAAAATATATCCTGCAAGCTAACAAAG
GGCATTGATTCTACTGACTGGATCTCCATGGCACTTGATTTGCATGATCTAAACTACAAC
TTATAGCCTTTCCTTTTCTTGCAATGCTGATGTATTGATAAGGAGTTGTTATAGAGTCTT
TGATGGGGGTAGACTTGAATTTACTACTCGAGTAGGGTCTAGAGACTGACCCCCCGTGCT
TTCCTTTCTACCGTAGGTGCCTGTACGTCAAGCAGGGGGGGTAGGCTGACTAGGCAAAGG
GGCAGGTGACTGGGGAATAAATTAGATACCTCATTTTTGTATGTAGCCCTACCAAAAGAA
TAAGTCACTCCTTGAGTTGAATTGTCCCTCTTTGCTGCACTAATGATGCCTGCGATATGT
CATTACCCCTTACAAACATCACAACGAAATCACCACTTAGCATCCTCAACACCAACAAAG
TAATTACTTTATTCAGTTATAATAATTGAAATTTCTATTCAATTGAGATGATGTATATAT
CAATTAAAAGCCCTGAACTGGCTCTTATTGCAGTACAAGAATATATCAATTCTAATACCA
GAAACCTTAATGTCTTGCGATATACACCTCACAACCTTGAGATGCGTACTGTCGCACCCT
ATAAAAGGTTTCTTTCTTGATAAAAGGAAAACATCCTGTCTCTCAAAATGGCAGCAACTT
CACGCTTTTTTCGCCGGAAGAAGAGAAGGCAATCCTCGCTTGGTGCTAGCGCTGCGTCAC
TCAGGGACATCATATACAGATGCATACTCTTCGACAGTATGCTAATTCCATTCTAAAAGC
AACTGACCGACTTCTAACGGCTTCCAGATACTGGGCAAGACGTTTTCTAAGAAGATATTC
TTCTATTCTTCATAGAAAGAAGAGTTTAACCATCGCAGTGCAAAGAAAGGCAATGGCAGA
CCGAGCTAACGTCGAAGAGTGGTTTCGCAAGTGGCATGATTACGCGGAAAAAGGCATAGA
TTACGAGGATGTGTGGAACATCGATGAGACAGGCTTCCAGATCAGTTATCTTAAAAATGG
GATGTTCCTGTAGGCTTTTGGGGAAATTGACAAACCTATCTTGACTGATGCACACGAGAC
AATAAGCGTCACGATCATTGAGTCGATATCAGCAAAAGGACGGGTTATTCCAGCGTTTAT
CATCATGCTGGGCGTACAGCTGCCGTCTCGGTGGGTTGATAACCGCCTTGAACCGGGCAC
AATGATCATTACAACACTAAACGGCTATATTGATGATATCTCTGCGCTAGAATTCTTCGA
CCACTTTGAACGGCTTTCCCAGACTTAAAGAATTCCAGGAAAAAGAACACTATTACTAGA
CAGTTGTAAAGAACCATTTTACTAAAGAGCTTTTCCAAAAAGCCTAAGATGCAGGCATGG
TATTGTTCCCTTTCCCGCCTCACTTGATACATATCCTTCAACCGCTAGATATGGGGCTAT
TGTGTATATACAAGCATTGGCATCAGGAAATCCTTCTTCATGAGATTGCAGATGGCGCTA
CAGACTTCAATAAAGCTAACTTTTTATTCCATTTACAGGAGGTACGCGCCTGTACTACTA
AGAGAAGCACTATCATCTCATCTTAGCAAAAGACCGGCATCTATCCCTTCGATCCTAAGG
TTGTACTAGCCCGTATAATAAATCCCTTATCATTACTATCTTTAGAGGTAGCTGAAGAGT
CGTTACCCCGCTATATCTCACGAGGGTCCTCTTCCACCCACAGCAGCAATAGCAACTCCG
AAATGAGTAAGGAAGACAGCGTTCCGCCGCCTCATGAGATACACCATTCAAATCGTCACG
ACCAAGAGATTCAATTGATGTCAATGCCACCTCCGCGCATCAACTGGATCGAAATGAACA
CACCGGAGCACAAGTTGCAGCAGATCCATCAGTACGAGGAATATGTAGCCCTCAGGATTG
AATGCTCAGTAACCTCGGGCACGCCTCTGACTCCCTCAGTGTTACATGTCAATAAGAAGC
TGCGGAAAGCATATACAACTCTCGCAGTCAATGGGATTACTACGACTTAGGAAATGCACC
ATCTCAAGGAGAAGAACCTTAGAAGGTCTGCCCGGGATCATGGGACCACCATACTGGCAA
ATTACGGGCCAATTACTATATACGATGCCAGACTTCGCGTCGCAAAGGATCAGCACAACC
GGCTAGCCGGTCAGGCGGCCGAGGAAGCTCGTGTGCACACTAAAGAAGTTAGGGTTGAAC
TCAGGTATTTACGATGATAGATTGCAGCGGTCAGGAAGATGCTTAGGGCTTCTTTAAAGG
ATCTACGGGTTGCTGATCTATACAGCAGCCAGCCGACTTATTCTCAGAAAAGGAAGCTAT
TCACAGCAGCCGAATTTTATATAAAAAAAACATACCACGATTGTATACGGTCAACGGCGG
TGATAGGGTCAAGATACCGGCTTCACCGCGAGCTTCTGGCTAAAAGCAAAGATTCCAAGG
TGAAAGCGACTAATGCAAAGGAATCAGAAAGTCAGGAAGCCCCTAGAGTATTTATCTTTC
GCTGGAACCCCCAATTCCTTCTTCCATTTGACTATGACTTCAATATCGTGAAGGAGGCGT
TGGAATTTATTGTCAGTGGCGACGAAAAACGCCGCTCCAATCGGAAGAAGATGTCGTTAG
AAGCTGACGGCTTGGAAATCGTTGAAGATGATGAGGAAATGGATGAAGATGATGAACATG
ACGATGACAATGAAGAAATAGTCATTGGGGATACTATTGAAGTCAGTTAGGGCGAGTTCG
TTGTCCCAAAGGATGAAGAAAATACCGAATAGTCGTGATGGTTGCTTGGTGTTTTGGCAA
TATGCATTTTTGGTGGGGGTTGCAAATAGAGGGGTTGGTCCGGTCACCATCATGTAGTTA
TCCGTGGCAAAGGAAGTACATCTAATTTGGTGGGGCGCACATATAAAAGTGAGGTAGCTT
AATTTCCCTAGTCAGCCTACCCTTTTCCTAGTCACCGTACCCCCCGTGCCTGACCCTCAG
GCTCCACGTGTGGAACGGGTTAGGCTAAGGGGGGCCAGTCTCAAAGCCTTATCGTTCATC
TTGGTGCATGGTCATCGACACGAAGCTGTTAGCATGACGAGTTCTAAAACGTGAACAAGG
CATCCTCAAAGCGTCAAATCCATAAGAAAAAAATGCTCTAGTAACTAAGAATGCTTTTAA
TTTAGCTATATTGAGACTATTGAGTTAATAGAGCCTTAGATGTGTTTTTTCTGGCATTGA
AGCTTTTGTGCTCCCTAACAATGCAGACTCAACGTTGATTGAAACCCGAACCCGATTTCC
ATGGCATATGACATATGACATATCAAAGGTCATCATCTTGTCTTTGATGAATTTTGGTAA
AGGCAATGTTAACTTCACCTTTTAATTGACTTCTATTTAATGCGTTAGCTTCTTTTTAAT
TGAAGTCATTATGAAAATATCAGTTTTTTTGAGTCTTCTCTGTAAGATCTTCTTGCTGCT
TTCGCGGCTGGTGATAAACCCCGCAGTAAGCATAATGCAACCGGTCCAACTTCGTTCCGA
TTCCTCTGAAGAGAATTTCCTGTCGGAAGAAGGATCTCATTGCGTCCAGGTTGACAGAAA
AGCTGGTAATGGTGATAAATATCGCGTGCGACGTAGCGGAAGAGTCTCTGGGCTTATAAC
TGTCGCACTGGATGTGCTTAAAATGGATTGCAGGTCGGGTCATTCATAATGAGCAGCAGT
AGTAAGTTAATTCATTCTTTCTTCTGTGTGGGGTATTCCATCTCACAGGTTTTACTTTAA
ATCACCCAGCTTGATGACTAAGGGCTGTTGTTCCTGAGGCTCGTTGAGACCATGCCCGGC
CTGCGACAAATCGTGTTCACCGCAAAATCATGTGTTTAAGACTTTAACCACCTGGAAATC
CACGCCGGACGTCCAGACCATACCGTCTCGAAATAACCCCAGCGATAAGCAGGATGGAGT
GCCAATAAGTGCAATATATTAGAGTTTCATCCAGTTTATTATAGTATTCATCAAGCTTCT
TCCAGCGGAGGTTAATGTTAACTTTGAAGTGCTTGGGTTTAGGATATTGATTGACTATGG
CCTTGGCTTTCTCCAATTCGGCCAGCAGGAATTCATATCCTGCGATTACGTCCTATATAT
TGCTATAGGACTTAAAATGTCCCTGCTTGCGTTTCCGTTAAATCCTATCACCTTCAAGCG
CCTTAACTGCATCCTTAAAGCTCTATAAGATATCCTCGAATGCCTCTAGAATGGCCCGGT
CCTTGTCGCTGAGTTTATTCTTATCTCGATATATAGCAGGCATGATTGCGCTTGCCTTGA
CCTGCTTTAACCGCTTTGATGTATTATCCTTTTCCTATTCCTGCTTATGCTTTAAGACTA
ATATCTTGAGGTAAGGTTAAAGCTTTAAGGCACGGCGGATTATATATAGCTGCGATAGCC
AGCGGGTTTTATTATCAATAACCACATTAAGGGGCTTCTGAATTCTCACCTAAGGATCCT
TAGATGCATTAAACTCTAGCCGTTAGATACTGCGGAGAAGTGTGGTGAGTAGATCAGATC
GGTGGATCGCAACCACAAGATTATAGAGCTTGCCGACCGGACCTCTCTTTCGCCAAAACT
CATGCTTAGGCATGGCTAAGAGGTCTCTATGTCCTAACCAGGACTTAAATGCATCAGCAT
CCTTTCCAAAGAGAATAGCTTTAACTATAAGATTAATTATATAGCCAAAGCAACGGCCCC
ACCATTCCTTGCCATAGAACTTGAACCTCTCCCTAATAGTATCCATTGCAGTGTTGTTAT
TTTATGCATTATCAAGCATAAAGTATCCAATTTTCTCCTCTAAGATCTCATATAACTTAA
GTATTTCGATAATCCCATATCCAACACTAGCCCCAAAGTATCAAACTGTCAGCTCAGGCA
CTCCCAGAATAAGCTTACGGGCCTTGCCATCTTCATTTCAAAAGAAGTAGGCAACACTAT
ATAAAGCATACTTATTCCGCGATCTCCAGCCGTCAAACGAGATATATATCAGCCCAGGTG
CATTTCTCAATACCTCGATTACCTTCCCTTTGTGTTTTTCAAACTCAGCAACGGCACGCT
TGCAAACCGTATCATGACCGACATGGGCATCCGTGCTCATGACGAAAGGGTTGAGGTACT
CGAAAATGGCGATAATTCTCGTCCCAGAGCTTTTGGATAAGCTGATGTGCCGCGAAAAGC
CATTCCTCCTTCTCACTGTAGGCTTTTATTAAGAATAACTATTATATACCAGGGTAGAGA
ACTGTAGCTGCATAGTATATTAGTATCTTATTAAGCTTAGTGTAGTACTTATTAAGCTTA
GTCTAGGCTAAATTAATATATAAGGAATAATAGCTAGGCTCTACCTAATATATTACTTTA
GTCTTTGCTTTCTTTAGTGTAAAAAGAAGGAATTTAAATATAATAATAACCTACTAAATA
ATTCTATATTAAACTTTAATGCCTTCCTTATAAACTTAGAGCTAATAGTTCCCTTTAAGC
TGTAAAAGATAGGGATTAAATATTCTAAGAATATCTCTAAACTAACTAAAGGTATTCCAG
TCTGTATTATTTAGTAAATTTACTTCCTTAAGATATTAAGGAAGTTAGCTTAGCAGCTAG
GTATAGGTAGATTAAGGTTATTAAAATTTCCTGCTTAATTAAATTATAATATTAATAAGC
TTTTCTAGATAGCATTAAAGCTTAATTGCTTACTTAATTATATAATATTAAGATAGCTAG
TATATACTGTTATTAAGTATAATATTAAGAGTGCTTAGGTAGGACTTATTAAGGTTTTTA
TCTTATAATTTCTGTAAAATAGCTATTATCTTATTTAACTAATTAACCTAAATAATAATA
TTATAGAGTTTACCTATTAAACCTCCTTTTATCTACTTAGTAAAATTATCTATATTAAGG
TTTTTAAGTATATTACTATCTTTAATAAAGAGAAGCGCTTTAGTAATAAGATAAAAGATA
TACTTAAAATACTAAATCCTTTTACTAGCTAGATTCTACTATTAAAGCTTATAGCTTATT
ACTTTAATTGCTTTTTTATTACTTATAGTATTATTAAGAATAATGCATTTAACCTTATTA
CTTGCAATTAACTTAAAGTTATTTAATACCTTTATAATAGCAGCTAAGATATTTTCTTTT
ATATACTATAGTAATATTTAAAAGGCTAAGGATAATCTTCTGTAGCTAGAATATATCTTT
ATTAAGAAAGAAGGTATTTATAGAGAAGAATAAATATCTATTCTAGGATATCTAGCTATT
AAATATAATATAAACCTGGCTTAAGCTTTATAATAGTGTATAGATAATATGCAATTTATA
TGTATTAAATTTATCAATAATCCTAGCCTAAACCATTTTATAAGTTAGATTAGCAGAAGC
CTTATAAACCAAGGGGTTCAGGTACTTAAAGACCTTTTAGAGGCCTTATGCTCTGGTACG
CAAAATGACAGATTTGCATTAGTGATCCACTAGATAACGTGGCGCTGGAATGTGGTCTTA
TTAAATCAAGTAACTAACTTATTGTGAAAGTCCCTCTTCTGCTTCTTAGCTGTTAAATCA
TAAAGGGTCAGTTAATTTAGGGGCCACTCCTGTATATATTGTGTTGCTTTTAATAGATCT
AGATGCAAAATATTATAGGCCTTGCTAAGATAATCTTTAATATTCTAAGTATTAGATAAG
ATATAAGCCTTTAGCCAGGAAACGCTACGCTAGATACAGTGATAATAAAGCTATATATAG
GGATTAGACTTATTGCCTTTAGATCTAGCTTGAATGTCATAGCCATAACCCTAAAACCAG
CTGGTAGCTTATCTAGTTTAAGCTAAGAGGACCCAAATAGCTGCGGATAGCTTGCGATAC
TGTATCCCAGTCTTTGGTGATTAAATGGCTGCTGCGAGACGAGGAATCGACCATTAGCAA
GGTGGGATCTTCAGGATAGCATATTTTCTGATATGCTAGCATCAGTTGCATAACTAAATA
AATCGCTTTGAGATATCGTTTGAGCAATGGTTTTGAGTGGCATCAAGGGCAATATGAATA
TGCTAAACCAAGACCTAAGCGAAAAAGGGGGAGGGCATTGGGAAATCGGGAAATAAGGGG
GACAGTTAGGGAAGGGATTATGGGAGGTACTGATACTTCAGTGCAGGAGGATGCTATTAA
TACTAAGAAAGTATAACTACCTTACCTACTTTTCACTAGGGGTCTTAGTATCTATTTACA
TTTCATCTATCTATTAGACCTCCAGGTAGATAGATAGATGACCTACATGTCCTCTAGTAG
ATAGATAGATGTAGATTTACATCTATCTACATCTACATTTCATCTACATTGGTAGATAGA
TTCGCCAGCCTGGCAAAGCTGACAACGACTGGTGCCTTAACTGGAAGCAAATGACCAAGC
GCTATATAACGCCAGCAGGGTCTAAGGAATGGACCAAAGAAGAGATGATGGCCTATCTTG
ACTGGGATACATTGGAGAACGACCGTCTTGACGCCCAGGTAGCCGATGAGATAGTAGTGA
GACCCTGTTCGAGTAGACGAGGGCAGGGCGAGATCTGGAGAGCATGTGAAAAGGATATCG
AGGAACAGCAGGCATTGTATTCAGCCATGTAGTCATATCTCATTTGTAGTTGTATTGTTG
AATTGGAATTCGCTATGCCTACATAGCTTACTGGGGCACTTGTTGCAATTGAAGGCTTAC
ATAATACTCCGCCTACGCGTGACCACGTAAAATCGCGCCTAGGCGTGAACCTATGGGGCG
CCTTAGCTTCCCCGGGGTTTGATATGCGGCGCCATACGTAAAAGTCCAAGAATCTCTTGA
CCGGGCAGGGCAGCAACCTATTGAATACGGAGATAGAGACAAATTTACAGACGACGTCGA
GTAACTTTCCATATAGATAGGACGTCATATTCGTACGACATAATGTAGAAAAGGTGACGC
AACGCTTACATTGCTCCGGGGACGTGGAGAGGGTTTCAAGGTTGACATAACACGGACCTA
GGATGAGCCGACATTTTGAAAAGAGCCAAGTATGTAAAAGCTTTGGCAGCGTACGAACAA
GGAGGAAATTAGGCTAGACTGGATCCGAAGACAACTGAACGGCCGTCTAAGTTTTGGTAA
CCACTAGGTGAGAGAGTTTGCGGTTAGACAATTTGCTCCGTTACCCATGGTACGAGACTC
CACTAGCCGACTGGTTCCGCGGAACCCAAAATCTTGGCAAAATTTCATAGCTGGGCCCGC
TGCAGGCTTTCCAGGGAATGATGCGTGTGGCAACCAAATGCGGATAGAGCTGTCTAACCG
GGAGGCCGAGCTACCGCAGAAAACACCAAGTTACTCCCCAGTTCTTCCAAAGGTTAGCCA
TCCGTACAATAATGAGTAATAAGTCTTCCCCCCACCACACCAAATTACCAAGACCTTCAT
TTCAACCGCATAAATTCAATGAAATATTTTTCAATCAATCAACCAAGCATCAACTAGATA
GTCACATATATGAAGCTAAAGCTCTAATCGTGCCATTTAATCTCTTGTACACCAGCCTCG
TGTGCGCTGCTATGGACTTAGTCTGAGCTCAAGTGAGTTCATCAGCTTCATAATTGTGGC
CTAGGGGATTGCCTCCCACGGAAGTTGCACACAACGCGTAAATTCAGCCCAATCGATGGT
GTTATCCTTCAATGATTCTTCTATAGTTTTGTGTTCTTGAACATGACGACGGTGGGGACG
TTGCAGGTTCCGCCTCAAAATGCGATCGCAATGAGGCGGTGCTTCAGTAATGTAATGCAG
TCAACCTGCTATCTTGCGAGTAGCCTTCTTTTAAGTGATCGGACCTGCGGGGTTTCGCGG
AACTAAGATATCGTAAGGATTTCCGATCCCGGTTCAATGAGCTTGGTCGCCATATCCGCG
GCAGCTTATAAAGCCTGCTGTAACCCTTGTGGCAACAGGTCAAGTGTTATCTTTCCGCTC
GACCTACATAGCATGTCAACCCACTGCAAGATGTCGCAAACTCTTTCTGGAAAGGTTGCT
ATCGTCTCTTTAATGGCTTAGGGGTTTGCCAATGCAGATGCGGGAGGAGGAGGCAGGGTG
GGAGTAGGCTTGCGTTGGCCGTTAGGTTTCAAGCTGGCGGTGAAAGTAGGACTACACGGC
ATGGGGCGCTGGTCAACCATCAACGCAACACCAACCAACTCAATATAGGACCTGGGTTGA
TCAACTCAACAGAGGAAATGCTTATTAAGCAGTCAACTCACTCAATTGAAGGCTGAGGTT
GAGTGGATTGCGTTGATCGCCACCCTAAATAGCCTGAAGATGGGAAAGTCCGACAACTTG
TAAAGATAAGCTTGTGCCAAGGATGTCGACTAAGCATTAAAGAATTATGGCGCGCCCTTA
TCATCACAGAGTCAGCAACACCAAATATCTCCGCTAGATGTATTATCTCTCTTCAATTCC
GCAAGGAACCAGCTATAGTTTCCTATCCAGCTTCACCGGCCTCTACTCTTCCTCCTATCT
AAGAGGCTCGCAATAACGAAACATCTTTAGCCCCAGGTAATCTTATAAAGGTCGTTAACA
GAAGAATCAGTAGTCGAGGCCAGACCTAAAGCTGCAGCATACTGCTTGGCGATGCTCTTA
GGTCCGGACCCGAGACAAGGAAGTGTAGGTAGTGGCAATGGCGACGGGCTGCTGACAATG
CTGCCTTTCAAAGCGGTTTCAGACATTATTGATTATAGTTAGTAGAACATATGGATGGCT
TGAAACTGAACAGGCAAGATGCGTTCCTGACGACCCAAGGCTTGCTTTGTTCCTCTGGCT
AAATCTACGTCATATCAGAGCGAGAGGTAGAAAAAAGGGGTGACCTACCTTCGTATTCGC
CTCTACCTGAGACCCCGACAGGCAAGGGTCCAGGACCAATCAGCTCGGCTGACCCTATAA
CATCATGGCTTCCTAAGGGGAGTCACGCTTTCCGGAGCCGGAACATGTATGTATGTATGT
ATGTATATTTTTCGTCCGGGGGGCCTTCAGCCCCGAAACGTCCCCTATTAAGGCACAGGA
CGTGCTGAGCTAAGGAGGTCTATCTACTACAACATGTTATTGGCTATAAGAGGACTAGTG
CTTCGCGACGTGAAATTAAGATTCCTGTCAGAATGCAATTTCTACACACGCGGCAACAGA
CAACCTTATCCTGCATATCATCAGCATAAAAGGCGCATCCTATCAAGCCTGTTAGCCGTC
AGCGGGAGAACGAGGCGTAGCTGCCAAATAGCAGCCGCTCATCAAGCCTGATCTTCAGGG
AGGCTGTAGTTAGCCTATGAGTGCGGCAGCTCGAGGCTGCCTTCGGGTGGCCGCGGTCCG
ATGGAGGTCGCAGCAACGCCCCCCATCGGGCTGGGCTCAGGTAATAATAAGAGGTAATAG
AGGAGAAAGAAAGAAAGTGAAACGAGAGGAGGAGGCGCAAGCGCGCGTCCTGCCTCGGTA
TCGTCTAGTACCGAGAACAAATCTTCTGGAAGAAGGCGCTCGCTTTGGAAAGTTCGGCGA
ACTTGGTGAAGTCTCTCCCTACTGCCAGGTTGACTGCTGCATTCGATGAGGGTACCATCC
TCTTCCGATGACACGGCGGTACGTTTCTGCAATAGAAGATGTGATCCGGTGCTTTACGTC
AGTTACATAAGTAGACCAGGTGTACATCGCTATGATCAAACCTCTCGTGGTATGCGGTGA
AATCTCCGTGGAGGGATCTTGCTGCCAGCAGATGGTGTAAGGCTGCACGCAGGAGCGAGA
GCTCTAGCAGGCAGCCTGTAGTTGCCTTAAGATTAAGCCTCTTATACTGCTTAGGGGCAG
AGGTTAACTACTATATCTTAAATGCTTCTTTTAGTTTCTATCTTGCAATTCTTTATAAGT
ATGCTAGTATTAGCTAAGCCTGCTTAGGCTTAAGGGCTAATAATACTGCTTTAGCCAGTT
TATTAGCCTATTTATTACTAGGGATATTAGTATATCCTAGCACCTAGCATACTTATATAG
CTTTATGTAAAGCTGCTAGTGCCTAAAACTCAAGAAAGATATCCTGTAAGGAGCTAGAAG
GTATACCTTGCAGGCATATAGCAGCCGCAAGATTGTCCAGGTAAATTATAATGTTTTATA
AAACTAATTCTTATAGGTTTAAAGTGGCCTTTAAGCCTTAGAGTACCCTTATAGCTTTAG
CATTAAAAACCTCTACAGGCCTAAGGCTATCTAATCTATAAAGAATAGAGAGACTATCCT
AATAAATAGTAAAGCTATAGCTAGCAGCTTCCTGAGAGGATAGAGAGCTATCTAAATATA
TAACTAGGGTTAGTAGGTTAAGTAACTGCACTTAATAGGAGAAAGTATTAGCTATTTTAT
TCTTTAATGCTATTTATAGTAGTAGTATTTATTCTTAATTAAAGTATTATTAAATAAGCT
TTAATTATATATATAATATAAAAAGCTTATTTATATATTAAAAATATATTTAAAAGCTAC
TTTCTATTTATATTTAATATCTTTATTTAATAAGGTTATAATAAGCAGGTTAGCTAGGTA
GATGTATTTAACTTACTAGAAGGTAAGCTTTATTAAGTAATTTAAGCTATAAAGAGAATT
AAAGTTATTATGCTTTAAGAAGTTATATAACTAGTAGTATTTTACTTTCTTAGTAAAAAG
TAATAATAGGTATTATCTTCTAAATAGAAAGTATAGCTCTTATAGCCTAGCTTATAGCTT
TAGTTATTCTCTATATAAAATATTAAATACTTAAAGGTAAGTCTTTAGTAGGTTAATTCT
ATTATAGCCTAGATATGCCTAGGTATTACGCCTTAAAGCTATAAAGCAGCATAGGCTTAA
TATATGCCCTAATAGCACTTTATATAGCAGCTAGCAGCTAACTGTATTTTATATTAGTAA
GTCCTTATAAATAGTAGGCTATAGCTTGCGCTTTTACTACCTACTTCTCTATATAGATTT
AGAATAATAGCCTGCTATTAAGCTAGATTCCTAGCTAGTATAAGGCTAACTTAAAATATT
TCTTAATATCTCTATAATATACTGCTAAAGCAATCTTAAGTTTACTGCAAGAGAAATGTA
TAACTTTAATCTTCTTTAAGTTAAAGGAGATGCTATTTATTATGCCCTAGTATACCATCT
TATTAATAGAACTGGATACTATAGTAGCAGTTTTATCTACTGTATTGCCTACAGATAGGA
TAGCTGTATTATTAGCATAGCTAAAGCGGCCTTAGGGGTTACCCAATTAGTAGATAGGCT
CTATATAGAGGAGGAAAAGAATTAGCAATATAGGCAACCTCTAAGGGAGGCTGCACTTAA
GAAGAGAGGAGGATGTAAGGGTGTCTTAATATCTAACACAGGCTGATCAGCTACTTATAA
AGGACCTAGCCTATCTAGCCAGGTGATTAGGCTAGCCTTATTCACATAGATGCAGAACTA
GCCTGTTATGCATAATGGTATTAAATGCGCCTTAGATATCTATCATAACTAGAGTAGCTA
CCTTCTTGAGTATGAATGCCTCTTTGATATCATAGATCAGGGCGGTCACTAGGTCTGTTG
CCAACCTTTTGAGGAGAGCACCAGCTTGTTGTGGGTGAAGAACGCTGTAGTTTCACCGAG
ATCAGTGATGGCGCCAGTCAATTAATAAGAATTATCTAAAGAACAAAGAAGTTGAGCAGT
CGTGTGTTCGGGCATAGTTATTTAAGCTTATGTCGTTAGGAACGGAGTCCCTGATGCAAC
AAGTTGAATGTGAAACCAGAAGCACGACCGCATAGTACGGGCGGCGTTTCATATCCAGCC
GCAATTGAGTTTAACAAGCAGCTACAACAGGAATATAGATCTAATCATAAAAAAAAACCA
TTTTTCATGTTTTTTAGTGACTAAGTTTCCGGAAAGAGTTATATAAGATAAGGAATCTTG
GTTGTAGTGTTGAAAACCTAAGTGCTGGTTCCCCCCTGGAGGTAAACCGAAAAGACACAA
CTCAAGCTTTACGAAACTTGGCATTGGTAGTTGTTTCTATAGCACCCTGGGTTATCACGT
ATAGGTGCTCTGATAAGGAGTATTTCCTCATTGCTGATACTGGATCATTCAGAGATTAGC
CAACAAACAGTGCCACAGTCCACGTTGTAGACCCCGAAGAGCGATGGCGACAGGCCGGAT
TGATCTTCTATCCCATACTCGATCGTCCGGACGGCGCACAAGACAAGTAATAGCTGTCGG
GGGTGGCCCAGTGATCCAAATGTTGAGAAGGTTTAGTTCCGTTGAGAGCGACACATTGAC
CCAAAATGGTCGAGCCTCTCAGAGGTCATGTTAGTAAGAACTTGAACTGGGTGGAATCGC
CAGAAATAGCCCCATTTATTGAGCTGAAAGCCTGGTTGCCAAGGGGCTTGACCTGTGAAG
TGGCCCTCAGCCGCAGATGGCACTGTGAGACACCAGTGGTTGGCTGTCTGCCAAACATCT
GTTCAAGTGTAACATCCGATATGAATTTGGAGGCTTGGTACTATACTTGGCTGGAGGCGG
CGGTCTGGACCCCTGTCATTTCTTTGTGAGTGTTGGTCACTTAACATTCCAACGTGCAAA
TCTTCATCTAGGCCGGTCGGATCAACATCGTCTCCTATTCAACTAGAGATTCCAACCACT
AGCCGGGGAGTGGCGGCCCTGGCATTTCTAAAACTTGCCCGGTACGTAGAGCTTCTGGGC
ACCTCGTATTCCTGGTCGAGGCATAAGACCTCTGGAGGAATGATGACAAAGTTTCTGTCA
TCAGCCCACCCTAGGGTCAAAGTGTCCATTACTAAAGTAATTAATATACGTACAAGTCTG
ATACAGTAAAACCTGAAGTTCATATCTTCGTTTATAACCCAGTCCATCGCCATTGAAGGC
ATCCCGTCCTGCTCTGCTCACGGAGCTCTAAAAACGTACATGCTCACACATGTAACACTA
CATGACAATAACGTACATCCCATACCACATATTACTCATATATCGTACTATACAACAGAC
CTTTCTTTTGTTACCGAATGCATTTCAAACTCCTCATCTCGACTACTATAGTCCGCGTCC
GGATACGCGCCTCGCTTAGACATGCGCTTGTCGGGATGACCCTGGGAGCGCTCAACGGGC
AGATCGGGAAGTTCTTTGGATGCTCGAGCCGACGCACTACGAGGCGGAAGGGATCCTCGG
TGGCCCGGGCCACTACGGCTCGATGGACCCTTGAAGGTCAACGCCTTTGTGCTGCTCAGA
ACGCCGGGTATCATCTGCAGGAGCGGGCGTAATGCTGGTAAGCTGGCGCAGATCAAAGCG
CATGAGAGCTCGATGATGGACCATATCACGACGTAGACATTGTCCCCTGAATGTCGGTGT
CAGCTCAGCCTGGAACAAGAAACGGTTGCCGAGGGGGATGCGAAGAGCCCTTACATGTAG
CATCAAGCGTGTTTCCAAAGTCAACAATGTACTTGAGACGGATCATGCTTGTCACGCATG
CGCTGGCCGAGTCAGTATCCAAATCTGAGTCTCAACGGGCAAATCTAGCGACGTACAAGG
ATCCAATGCTGAATATGAGCAACAGGGCGATCTTCTTCCCGCGGTTCAACTGCAGCTTCA
GGAGCTCCGGGATAGGGAGGATAAGGATCACAATATCCTCGACAATGCTGGTAATTGCAC
CGGCGTAGCCCAACGCGGGGAGATTGATGCACTTTGGCTCCAGATTCCGATCCCAGATGG
AGGCGATTGGACGGCATTGGAAAATGACGAGGCCCAAGAAGATGGCCCCGTGACCTACGA
GAAATCCGACAGTAATCCAGGTCCAGAGCCGGAACTTGCGACTTGTAAAAACACGCGAGT
AGAAGGCTAGCAGCGATCCCTTGGCCGAGACTTGGATGAGGATATAGAGCATCTGGGTGG
CGTATAACATCTGCATAGACGGTTAGTCCGAAACCAGGAATGGCATCTATGGAGCTGGGA
GTCCGACTGGCCTTAAGGATGACCTCCCCTTTCGCTGGGTCTACATTCCAATAGTGGCGG
CCAAACCCAAGCCGTGCACCTGGCGAGGACTCTGGTCAGCGTTATCATCGAATGTTCATT
CACGACCAGTGCACTACTTACTCTCGATCTGAGCACCAATTGTGGCTGCGAGCAGAACCT
GAGACTTTGGCTCAGCATCCGAGTCCCAATGGCTTGCATGTTATGGTCAAGCGTCCTTTG
GCTTACCGTAGCAATGAGGGCCATCCAATCATCCCACCATAGTCTCTTTGTTCTCATCAA
CCTTGCCACGCAGCGCAAGGCGACAATGGTAAAGGTAATGGCGGCGCTAGCAATACCAGT
CACCCTGACCTGGCCGCTGCGAGACTCTTTGGGATAGTCGATGCACAGGTTATTCGAAAC
CCTCCCCACCTCTAAGAGACAGCGTACAACAGTCAGCAACCAGGACGCGGGTTGTCGTGC
ATGGCGATGAGCAGACACGTACCAACTTGGTCGTTGAAGGGACATGATAGTTGAACACAG
GCGGAGACGTTTGCTTGTAGTGGGATATCGGTGCAGACGCAATCTGCCAGATCGGCGATG
CCGCATCCACCCTGCTGCAAGGCATTGGCGAGGCAAGGGAACTATTGTGGGCAGTCAGCC
AGGGCCCTTGGATGCAAATTCCAATGCGTTCGTATTGCTCGAGATTGCAAGTTGCGGAGT
AAGAGGAACTCACCGCACAATCCGGAACCAGGCCTGCCAGCAGGTCTGTCGAGTTGGTGT
TCTGGCTGAGGCCCGGAGTAGCCGTTGCGATGCACAAGAGTAATATTAAGGGCCACGATG
CCTCGTATCCCTTTGAGGAAGGCATGTTTCTTGGAAGTTGGAAACCCCTCTCCTCTGAGT
GGCAGAGGAAAAGAAAAAGGGAAACTGGCGGAAATGGGACCAAGGATCCAGGCCCATGCT
GCCAGGGGAAACCTCGTGGAGATATATCCCGACGAATGCATCCCACTCTCCCGGGGCAAA
CGCCAAGAGACGGGCTGTGACAGATTCAGAAGCTTACTGTTGGGTGTGGTTGGTGTCTCA
GTCTCACCTTCGCTTGGAGGTGGGAGGGGAGAATCCACCACACTGTTGGGCCTTTTTGCT
GGTTTGATGTCCATGACGGGCGCATCCATGCATCCGGGAGAGAGAGAGAGATGGTGAGTG
GGAGAAAAGGGACTCGCAGTCTGCACCTTCTGAATCCGTGATTTCAAAGCTCTTTAGGAA
CCTTACAAGAGGTGATATATGTGCCTAAACCTCTTGGTGACATGCCTGTGATGGGGTAAC
CCCTGCATTGGTAGTGTGCAGGCCCTGCAGGGTTCCTCTTTCTGGTGGCATTGACGCCAT
GACTTTCCCTATCGGTCCACGCACGGCCCGGAGATATAACTGTTTGGGTCACTTGCTGTT
CTCCCTAGCTATGCGGCGCGGCGGAGGCAGGGGCCTTGGTGCTTCGCGAAGGGTCTCCGG
CTGGGAGAAGTAGCAATAAGAATTACCCGTTGGCTCGAGCCAGGAGATGGCCAACTAAGC
AAGCTTAATTGGGCACAAAAAGCTGGGACAGTCACAAAAGGCTGGGACACATCTTCATTG
GTGTGATTTGCTCCGTATGATGTTATCCGATAATTCTCCAAGGAAAAGTCTGGAAATAAC
AGGGAATTACATAGATACATCAAACCTAACATTTGCTAACCAAATTTGCTAGCATTCAAG
ATTGTCCCAGTCTTTTGTGACTGTCCCAGCTTTTTGTGCCCAACTAAGCTTGCTTAGTTG
GCCACTGTCAGGTCTCGCCAACGGGTAGCGTAAAAACCTCGCGTGGCAACCTGCGAGATC
GGGGGTACGTGCCGCAATAGTTCCCAAGGCCGAGATGGTTCATTTCCCGATGCATCGTCG
CATTATGCAAAGTGACACCGGGGGCACTTTGAACATGTTTTATAAAGTCACCATCATCCG
GGTTGAGATCTTCCCTTTCCCCAGGGCATTGCAGTCTGAGTCTGGTCTCGAGGCAGCCGC
CGGGTGGGCAAGATGATTTGGACGCCGAGTCTTGCTCTGCTTCTCTTCAGCACTAGCGTC
TTTGCTATGTAAGTCATGACTAGTGCTCCCTCTTTCTCCTCCCCTCCCCTGTCGTTGATT
GCCGTTTCCACTCCTACTTCTGTTCTCCCACCACCTTTACCGTTAGCTGCCCACCACCCA
GCGTCAGCTGTGCCCACTGGCTGACAAGGTATGTGACCCCTAGACCGAGTAGACACCATC
CTCGGCAGGAGGACACCCTCGAGGCCTACGATTATGTAGTCGTCGGGTCAGGTCCCGGCG
GGAGCCCCCTGGCCGCAAGGCTCGCCATCGCCGGCAAGAAGGTGCTGCTTATCGAGGCTG
GTGACGATCAAGGGGGCTCCATTCCCTACCAGGTGCCTGCCCTCAACCTCCAGTCCACCG
AGTACGGGCCCATGAAGTGGGATTACTATGTCAACCACTACGATGATCTTGCCGTCCAGA
AGAAGGACTCCAAGATGACGTACCGAACCGGATCTGGCGAATTGTACGTCGGCTTGAGTC
CGCCTTCCGGCGCCGAGCCTCTGGGCATTTTGTACCCTCGGGCTGGCACCCTGGGAGGCT
GTGGCTCCCACAACGCCCTGATCACCGTGTACCCGCACCGGAGCGACTGGGACGGCATTG
CCCACCTCACCGGGGACAGCTCCTGGTCGGCGTCTAATATGCGCAAGTACTTTCAGCGTC
TTGAAAACGCCGACCACATTCCCAACGGCATCCTCGGCCATGGCTTCAACGGATGGCTTA
CCACAACAGTGACCGATCTCGGCCTGGTCATCAAGGATGTGAAGCTTCTCACCATCATCC
TTTCCGCCGCCTCCTCCATGGGCAAGAGCCTCATCGGCCTGGTCCTGTCCACCATCGGCG
GGCTGGGCGAGGTCTTGCTCCGCGACCTAAACGTCGACACTTCTGGGCGAGACTCTGCAC
AGGGCCTATACCAGGTTCCCATCGCCGTCAAGGATGGTGTCCGCGTTGGCCCCCGCGAGT
TCGTCCTCGACACCGCACAGGCCAAAAACTCGGACGGCTCCCGCAAGTACCACCTGGACA
TCAAGCTCAACACCCTCGTGACCAAGGTGCGCTTCGACAAGACTGGCTCCAAGCCCCGTG
CGGTCGGCGTCGACTTCATCACCGGCGAGAGCCTGTACGAAGCCGATCCCCGCTACAAGA
GGAGCACCAACGGTAAGGCCGGGAGTGTTAATGCTTCTGCCGAAGTCATCATCTCTGCTG
GTGCCTTCAACACCCCTCAGCTGCTCAAGCTCAGTGGCATTGGCCCCAAGAAGGAGCTCG
ATCCCTTCGATATTCCTGTCGTCGTCAACCTCCCCGGCGTCGGCACCAATCTCCAAGACC
GCTACGAGACTACCGTCATTGGAGAGACCCCGACTGACTTTCAAATCACTGAGGATTGTA
CTTTCTTTCGCTCCGCAGATGATGCTTGCCTGAAAAAGTGGAAGAGTGGCGACTCCAACG
GCGATAGGGGCATCTACGCTTCCAATGGCGTCTCCCTCGGCATAGTCAAGAAGTCCTCGG
TAGCAGAGGGCGACCCTGACCTCTTCATCGCCGGTGCCCCCATCGCCTTCCCCGGCTATT
ACCCCGGCTACTCTGTCGACGGCACCGCCGACGCTCGTCACTGGTCCTGGATTGTGCTCA
AGGCACACTCCCGCAACCGAGCCGGCACGGTGACTCTCCGCTCCTCGGATCCCCGCGAGG
TTCCCCGGATCAACTTCAACTACTTTGATAACGAGGCCGATGCCGCAAAGGACGTGCAGG
CCCTGGTTGAAGGCATGCAGCTCTCGCGCAAGATGCTCAAGAGCGTGCTCCCCATCACAG
GCGGGTTCGAAGAAACCTGGCCTGGGTCCAAAGTCAGCGACAGCGACCTCGCCCAGTTCG
CAAAGAACGAGGCCTGGGGCCATCACGCCAGCTGCACGTGCCCCATCGGAACCGACGATG
ACCCTATGGCCGTGCTCGACTCCAAGTTCCGCGTCAGGGGCACTGAAGGTCTGCGTGTCG
TGGACGCGTCGGTCTTCCCCAAGATTCCGGGCTTCTACATTGCGGTTCCTATCTACATGA
TTAGTGAAAAAGCCGCCGATGTCATCTTGGGCAAGTAGAGTGCCCGTATGTATAACGATA
TGTCTATGCCTTTTTCACCCACGAGCTCACGTCATCCTCGAGTCGATGCACCAAACCCAT
TTCCTTTGTCTTGATATTCTTCAAACATATTGCTCTTATATTTTAGGAAGAAATGTTTAT
TTTTTGAGCGGAGTCTTGCATTCAATCTCACGTATTGTGTACGAATATTCTAGCCACCGT
TCTGCTATTAGAAGAGGCATTAATATTAATAGTCAGTGTTGCTATTTAGATTCTACCATG
TCGAGCAAGGACAGAATTTACATTGCAACACCACCCTTCATTCCTATTTCTTGGTGCGAT
GAAGAGGAACATTTGATGTGAGATACATCGCTTGCTTAGACTCCCCCAAACTGTTAAGGG
AGATTCGTCAAGTTGGATGCTAAGGAAGGCCACTAGAAAGTGGGGTGGTCGAGACCAAAG
GACTCGGAACATGTTGTCGCACTTAGCGTGCTTAAAGGGTTAAAGTAAAATGTGTTGATT
GATTGTGTTGAGACAGTGTGGCTAAGGTGGTCCGATCTGCTGGTGGCTAGGATGTGGATA
CTATGTAAGGAGTTATCCTCCTCATGTAACTTAGAACCAACAACAACACAATCAACCCTT
TTTACTTCAACAGATTGTTCTTGAGTTATCTCTTGTGTGGGGTATTCCATCCCGCAGAGT
TACTTAAAAGCATATAGCTAGATTACTAATGCCTACCCTGCGACAATTGGATTTGAGCTT
AGCTAAGCGAGCTTCTCCACTGGGATCAAAGGTCGCCGCCACTCACTCGGCCTGAAGAAC
CTTACCCTGCCAGTTAGTTTCCTGCCTGCCAATCGGATCCTGCCATGCTTGCCTGCCTCT
GCATTCAAACGCAAAGCAGATGGACCGGTTGCGCCAGGCAAAGCGAGTTGATGAGTGCTG
ACCAGTCGGCTTTTGCCCGTTCACCAAGTCAGGCACGGTGCTACTGCAAGTCAGGCCCGG
AACGGAAAGGTTGATTCACCTGATTTTTGATTGGGTGAGGCTGTACATACAAGGAGGGGT
GATGCCATCTCTTCAGGCCAGCTTCGGAACGGCCCCCCAGGGGGAAGAATTACACCAGTC
TCGTGTTTGCTTTCCACCACCAAGCGGTCATTTCGTCAAATAGAGCCGATAAGATGCTTC
ATCATCTGAGTCATGTTCAACACATCTGCATACGATGACGTAAGTCTGGAAGGAAATGCG
GATGACGGGACAGTTCCATCTCTTGGGTTGTGCGCAGACTCCGGGTGTTTAACTGACCCA
CTGCTATTCCAATATCAGCCGAAGCTATATTTTGGCCAGACAACACATGTGTATCTGTTA
TTATCTTATGAGCAGGAAACCTGCCACTCCTGCAGAATTTTGGTGTTAAAGTATTCTTCT
TGTGTCTAACTATAAATGGCTTAGATCCTTGCGAGTGACCAGACTGTTCAAGAGATGTGC
CCCACCAATCGGATTAATGGTACTATTGCCGTTATTTATCCGAACGGCGATACGTAGAGC
CGAGCTTGCTTGCGCATGAACGTAATTCCCGAACACCCTCAACTTTGCAGACAAACACCG
ACGACGATGACCGATCACGATGACGAGATTCAAAGACTCCGGCGTGAGCTAAAGGAGACG
AAAGAACGAGAGGAGAATCTTAGACGCGATCAACGAGACACTTCATACGACGAGTACCTG
CGACTCTGCCACAAAGACCTCTTCACGATCCTCAAGGTGCAGGACAAGTCGAAGTCGTCC
GGCGGCGGCACAACAGATGTAACGGGTAAACACTATCCTTTATGGTTGCGACCTTGGGAT
GGATTTCTCGACGAGCAGAAATCGTGCCACTGCATCATTAAGGAAATACTACAAGGCTTC
CTCCTGCCCTCACGAATAGCTGTCCGCGCGATAGCGCAAGCTGCACACAAAAGGCCCGTG
GCCAGCGAGGACGACCTCAGGACTTTTGAGCATCTAGCTGTAGAAGATCCTGTGGAGAAC
ATTTTTGCCGCGCTTGGTTCTCGATCCCAGAACCTCCCGATCGGACGCGAACTCGATTGC
AAAGCGATCACATTCGAGAACCACCCTCTCAGCCTGACGGAGACCGATGAGATCGATCGC
AACGATGACGAGGTATTCTTCGAGACTGTACAAGGGCAATCCGGGTCAAAGAAAAGGGTG
GCACGGCAACGCAGAGCCTCAAGAAGAAAAGGGCCAGATAGATGGTGTATTCGAGCCAGG
AATTCGGGGGAAAAGAATACCGCATTTCCCAGCGAGTACAAAGCAGCACATAAAATCCCG
GTCGAAAGTTTTCAGAAGGCCATGCATAGAGAGGACCTATTTATCCGCGTCATCTCAAGA
ATTTCCAGCGGGAAAGCTAGCACGGACGGGGAGAGTCATCTACAAGAACAGATAGAGGAA
ACGGTTGCCAAAGCATTGGCACAGACATTCCACTACATGATTCGGCTCGGCAGTAGCTAT
GGATACCTTACCGCCGGAAAGTCGTTGATCTTCTTGTACATTGGAGACGATCCCACAGTG
CTGTATTACCATATGGCCCAGCCAGAGAATGACGCCGAGCGTGAGGACGGAACGGTCGAT
CCCTTCTACACCGCCGTTGCACAACTCGCCGCATTCTTCTTGCAGACCTGCCGGTGCTCT
GGGAAGTCTAATCAGTGGAGAGAGGCGGCAATCTCATTGCTCAACGAATGGCCAGAGCCA
TATGCTGAGATGTGCGGTGGAACAACGGAGGAGGAAGCATCGCCAGAGTCAACACGCTCT
GTCTCGTCGTATGCTGGGTCTATAGTTGCTGCTCAGAAACTCAGAGTAGAGCTGCGGCAA
ACGACAAGGGCATCATTTAAGAACTCTGAACCCCTACCGAAAATTAATGCCAGCGATACC
AGTAGTGGCGATGATGAGCCTCTGGTTGACGAAAGTGGACGGACTCAAGGTGCGCGGCCA
TCACTACAAGTGTCAGCCCGTGGCTCGAAAAAGCGAAAAGACATGACACCGGGAAACGAC
GAGTCTACAGGCAGTGAAGCGTCGGAACTCGAGGCTCGACCGTATTGCACGCAACGTTGT
CTGCTGGGCCTCAAAAGAGATGGGCTCCTCGATGAGAAATGTCCGAATGTGGGTTTACAT
CGCCGTGCCAAAAGGGGCCTGTCGCATCCCATCAGTGCCACTCGTCTCAGAGAACTATTA
TGCAAGAAACTAGCTCGTCCCGTCTACCGCCTTCGCTATTTGAAACCCCTGGACAGCGAT
GGCAAATACGGTGATACAGGGGCACTCTTTAAGCTGACACTGGGATGTTACGGGTATACA
TTTGTTGGGAAAGGAACATTCGCCGCGGCTGTCACAAGGTTGCAACACGAAGCGAATGTC
TACTCGCGTCTAGAACCACTGCAGGGCCACTTTGTCCCCGTTTGCTTGGGCAGCATCGAT
TTGGAGACGCCCTACCCGTTGGTATTGGCTGACATCGTTCACATGTTACTGATGTCATGG
GTAGGAGATACGATGGTGACGAACGACGGTATCCTAGAAGAGGAGACGCGGCTACGGGAG
CTGCTTCGCAAGCAAGGCTTTGTACACAACGACATGCGGCAGGCGAACCTCCTCTGGAAC
GACGAGCATGACCGCATCATGCTCATCGATTTCAACTTGGCGAGCCTGTTGCGCCCGGCG
CGACATAAGCAGGTATCGAAGTTAACTGGTAAGAGAAAGAGGCATGGGCGCGACTCTGAG
ACCTATCGTCATGGTAGATCACGGCACTTGGAGGGGTTTGAAGGCCATGATGGGCCTGGC
TGCACTGTTTCATTGTAGATGTCGATTTGAACCCAAACTCCCCCTGGCTATGTAAGCGTA
CAAGGTGCACAACATATCTCCTAAATATCTGAGCGGGCTCTTTCGCCCGCTTCCGTGGCC
GGTTTTGCGGCTCGCAATCGGATCCGGACACTCAAGCGCTGAAGCCTGCTCAACGGCGTG
AACACGCATGCCGAGCCAGCCACCCCTGAGTAATGGAGACAGTGCTACCATTTGCCAACA
TTGGGAGACTCGCGTGCCAATTTGAGCCACTTCCTGGGAATCCAAAGTATGATTGCCAAG
GAACTGTGCTCAACCAATTGATGTGGCCCTACGTAATCCCATATTTTATCCGGAAGATCA
CGCGGGCTAAACAGGAGATATCATGCAATCCAGTCACTCTGCATTGACCGTCCGGGACTG
TCGATCAACCATACAGATTGGGGTGACCTGACCAGGTACCCGATTCTGTCTCCGTTGAGA
CCAAGAGTCCGGAACAATCCCACGATGTCGCACTGTTTGCAGATAACCATAAGCATAATT
ATTGGAGTGGTAAAACTGCCCGTATCCGATAGCGTCAGGTTAAAAATTATACATCTTTAA
AGCCCCCCGTACTGCAACCCTCTAAACTTTTAAAGCTATCCCAAAAATCTTGCCATATCC
ATATCCATAGGACATAAGAATCCGGCTCCCCCCAGGCTTGAGTTCTGGGAGGTGTTAGTA
GAATTCGCGCAGGTAGTTAACAGAGGTATTTTATTTTGCTAAAATTTAACTACCATAATG
CATCCTAGAACTCTTACATTAAATAATAGAAAAGAAAGTACTTAAGTAATTTATATCTAT
AAACCTATTTTTTATTTACCTCTAGCTAGAAAATATATAAAAGAATGCATCTAAATTAGT
ATTAAGATAGAAGTATAGTCTAAGCTTAAAGAGACTGCTTATAAAATATTATTATAGCCC
TATTACTTATCATTCTATTCTAATTGCTTTTACAGGTGTAAAACCAATAAGAGGAAGGCT
TAGAGCAGATAGTATCCCTGCTAGCTCTATAACATCATAATCTACTCTAGAAATAAGCTA
ATAACACTAAGGCTTAAGCTAGATAATATCCCAGTTAACTCTACAATGATATCCTAAAGC
AGCTAGACTTTATTATAGGCTATACTTAACTAAACACTAAAGAAGATATCCTAGGAGATA
AATAAATAGATTCTATGAAAATACTAGTCATAGATAACATTATATCACAGCAAATAATGC
AGACTTTGGCACATTTCGCGGCGCGGTCAAGTGAACACATCGTGCTCCCGAGAATTCATT
TTGATAATGGGTAAAGATTTCTTCATATCCTATGTCGCTATGAATTTCAGTTCGTGTTTT
GGCCTCTCACACTGCCCGCCTTCTATCTTACCCTAGAGCGTTACATCGCATCTCTGGGCT
CTTTGGCGAGTCGAACGCGCCCGCCCAGCCAACCTGCTTACCACAACCTCATCAAACGAA
GATATCAAGCACAGACGGAAAGCAGCTTCCGAACACGTCTTCGACGTATAGATGAGCTCC
TTGCGCTGTGTGCGCAACTGAAGCTCATCCAGCAATGCTTCAACCAAGAATAAATAGCAC
CGCTGCAGACAGCATCAAAGAAGGAAACAGCTGACGCCTTCCTCCATTGGGTGCAGTCAC
TCGACCCGCTCACCCTAGTCGTATACTCAGATGGCTCTCTATCCTCTCAGGGTGCCACCA
GCTACGGTTTCACTACCATCCACAACCCCTCTTTCGGCATAACCCCTCTTTCAGCAAGCA
AAATAAAAAAGCTACCACCAAAATTCAATAACTTCACTTACACAGAATTTAACTAAATTA
ATAGAAATCTATAAAATTTTTCATTTTATAAATTATAAATAGGGTTTATCTATTATACTC
TGGTTTTTTTACTATCTACTGCAACTGCCTGAGTGGTTAGTAGGATATATTTTCCTCTCT
GACTTCAATAATAGAGCCAGCCTCTGATTCTAACTCTTACTTGCTTAAAGAGACAAATTC
CACCCTAATAGGCATATAATGAGTTACTCCTTCTAGTATAGGCTCCTTACTAGCTAGAGT
CTCTCCAAGAGTTATAAAACGTTTATTAGGATTCAGCACTGCCTTCCTCTTCTTCCCTCT
TTTCAGCTAAGCTAATTCTTCCTCTAGGCTAGCAATCCTCTACATATATGCCACTACTGT
CTGCTAGTAAGCTTTAAAGCCCTTAGCTATTACATTGTATTATCTCCGTGTCTTTAGTGT
TTTGTTCAGCCTAAGGTCACGAATTTGACAGCTCATCTGTAGCGTATCGTCCGAGCCAAG
ATATGGCCTGGGTTCAGGAGTCACTCTTAGGCTGCCATTTGGCCTATCTTGTTGGATTTC
TGGGTGCCGTAACGCTTTCGCACGTGAAATTGGCTTCATGTTTAGCTGCGAAGGAAAATA
TTCGTCGAGTTGAAGCTCCAATTTTCAATCTGCCATATTCTCGCAACTCTCATCTTCAAT
GTCTTCCGTGCTGACACCCACTGAGTCCCTGGTCAACTTGCTGTCCAGCGGCGACGGATC
AACGAAGAACTGACCGAATAATTCTGCGCTCTCAGCATGTTGACGTAACGTTAAAACCTG
GATTGCCCGTGGTGCCGCTTGGACATAGCACTTGTAATGATTGAGTATAGCCAGGCAGGT
GCTCCACGATAGATTAAAAGCCCTCTGGAAGTCAGGTCCCTCTTGTTGCAATTTCATAGA
AGCTAGAAGTATAATGGCAGCAGCAAAGGTGATTAATGAGAAGTCAATATTTGCTAGCCA
GAATTCTGACATCCTCGTAGCACTTACAATATACCGAGTGCCAAGCAGGGCTTTTATATT
GTGTATAAAGATTCTGGAAGGTAGCGTGAATAAGGCCATTGGCAGAATCAATACAAATAT
TGCAAAATTGTTGAATGATATGCCTATCAAGATTCGTGCTTTTATTCAGCGATCTTCGTG
TTTGAATGCTCCGCGATCTTGAGCGGCTATCATCAACAATGGGCGAAGAGTGAGGATACG
AACGTACATAATTCTATTCGAGTTTAGCTTCCCAGCTTGGAAGAGGAAAATATGAAAACT
GTCTTACCTGCAATGCATGACCCGCTGTTGCAGATTGAGGTGATCTTCAGCACAAGGGGG
GCTTTGTCCATTGTAAGAAGGATCAAGCTGAGCCGGAATGGACGCAGAGAAATCATCCCG
GCGACGATTAAATTCCACAGCCTGTGCCAAAACGTTATCCATCTTCGTTGCTGTGTCCGT
ATACTTGTTCACGTAGAAAGCAGATAGGACATCAGCAAGGATATCAAAGAGTGTGCAGGA
AAAGACAAATAAGATCATCGTGGACGGTCTTTCAGGTGGCTGTGTACCAAGGCCTTCTTC
CTGGAGATATGCATCGTCTATGACTAAAGGAATCTTGGTATCGGGTGATTGAACTATCAT
GAGTGGCCGACCGAGGGTCATCTATCCAAACCCAAGCCTTGGGCAAGGCGAATAGCAAGG
CCAACAGAGTTCCAATAACGGCTGACGTGCTTTGTTGATTGGCAATATACCGCTGTTAGT
AGTAGCCACTGTACGACGCCCAGAGAAGTCGATCCTAGGATATCGTAAAGCAAGATATGT
TGAGACCGCTGATGCAACTGATCGGCTAGGGTAACACGTTCCTCTGGATCAATTTCGAAG
CAAAATTGGCAGCCCAACGCCGTGACCAGATTGAGACTTGCTAGGAAAATAGCAATTTCT
CTATCTTCCAATATCGTCTGGTCTGGAGACCAAATCCTTTCGTATTTTCCCAAAAAGGTT
TGCTTATGGAGGAGCGGAAACAACGGATGCATGATCTCCCAGTACCAAGCCAGATAATTG
TCCGCACAAGCACGAACCGGTAAAACCAGGAGAACCTTCTGCTGCGCGACATTCAGTAGT
GAGAGTTCCATACACATGGCCTTGCTAGACAGTCCATATTCTTTCAAGTTCTCGTTGTCG
CTTCTAGCTTGAGCGGGTTCATTGCCGGGGGGGACTCGGCCCAACCTGTCGAAGAAGTGC
CACCGTGGACTGACCAAACACACAATTGCTTTCAACCGACGGTGATAGAACTGTGGCCAT
TGTGTCTACTTCAGGGGCCGGGTCTAAAATCGATGGGCACTGACGACTAACAGGCGAATG
CCCGCGTCGGATTTCATGCAATTGGGATTGCTGTCTTCCAGCCCCAGAACCTGTGCACGC
CGGATAAGTTTCAGACTCTATGGGGCCCATGTTAGACAGGAATACTGACTAGAACAAAGG
CCTCACCTCTCTGGCGTGGGCCTTTCGCCTGCCAGCCACCGTTTATGAACTCCAGCTTCT
TGATACGCTGCTCCGGGGATGTGAATTCCTAGAAATGATGAGCTAGGAAATTTTTTCTGG
TCTTCAAGGCAACAGGCCGCTTGCCTCATCGATTGAGTAGCCGTACGATCATACAGACAG
GAACTTTCTCTGCTACGCTTAACACAAGTAGTACAATATAGACGGGCTCCATCGCATCTC
GTTTTGCGATCACGACAATTGCTGCAGGCTAAATGGATTCGCGGACGCTTTGGTGGTCGC
TCAAATGAAGGAGGCGTTATTTGAAATTGGGACATGTCGGCGTTCCTTCTTTAGTACCGT
TTATATTCGAGAAGCTGTCAGATGGGAGGACTTCCAGCACGCACTTCTACCATTCGAAGA
GAGCTACAGCAAGATATGATGAGCAAAGGGAAATACAGCCACGTAGGGGCTAGTCCGGAA
TGAGAACAAAAATGCCGTGCCCGCCCACGGCATTTGTGACGTTGTCGGGCACACGGTGCT
TCCGTATCCTAGTTAATCATGGCTTGGACTACGGAGTAATTATTACGCAACTAAACAACG
GCCAACGCGATTTCTTGATGTCTTACGTTTTTGTGCCTATATAACTAGACCAACGGGGAT
TCACGCCTAACCTGGTCATACTGGCTCCAATCGTGTTGCGCATCCATTACAAGACAAAGC
TTTGCTGGTCTCTTTGATGACTGACTAGGGCAATCACCGATTTAGCCTTCAAGAGCCTTC
GACACGCTGATCTAAACCAGGCTCGTTGAGTGCAGTCGTTGAATTAGCAATATCCAGAGG
GCGTGAGCAAACTCTTGAGCGACAGGTGACAAACTTACCTAGCAAGAGTGATCCAATGTT
CCAGTATTTAGCCAACTGAGACAAACAAAGCTTCAAAAGCTCTTCCACAAGGCTTGCCGG
ATTTGAATCCTCTCCCCGCAGGCTTATGACTACACGCAAATGCATTGCAGCTGGTCCTAG
AACCAGGCAGCCAATGAAAGGGGTTGCCACGGGAATGCAATGTGGCTGCCACACTTTGAG
AATCCGAACCATGTTATCCATGTAAACCCGGAACCTAGCATTTGGGATCACATCTTGCGG
CTCTGCGGCCAGTGGAGTCAACAAATGTTTCGATGCACTCCAGAACTTTGGACACGAGGA
GCCGTCTTTCAGAAGCTGAATGAGAACTCTACATCTACTCATAATAGTTAGCACAGTTGC
TGGAATGCGGTAGTAAACCTGACCCTTGCAGCATGATATTGGTGCAAATAACCCAATTAA
ACTTTGCAATAGAATGTGGCCAAAATGACGCGGGACTCAGTTCCTCGAGTGCGTGAAACT
TGCGTGGAAGAAGAAGGCTAAAGCACGATATCGCAGTCTCGACATCATCTACATTCTTCT
GCTTCAGATATCTTTGTTGCCCGAGATCATGAGCTGTTAGTAAGAGGTAGTTCACAAGTA
GGAACCATGCCCTCTCGTCTTGATTTTGACAACCTCTTAAAGTGTGCCAGCTCTGAATGG
GATCGGAATTGATGATAGCAGACTCCACGAATAAGCCCGAAAACCAATTCTCATCGGATA
CGGGTAACTTAACCCACATATTTGTCCTATCTATAATGTGAGGGCGACACGCAACAGCTG
ATGAGAACGTATCGAGTTCCCAAACTGACCACCACACTCGCCGCCACTCCTCTTTTTCAG
CCCAGTCTGTTGGTATCGCACGATCAATTTTACCTTCGCCCTGGGAGTCAACAGTGTTGA
GGCCCAGATCGTTAGCAAGCCGCGTGCAAGTGCTGATAATTAGCCATCCTTCTGTGTTCG
GACCATGCAAGTACAGCTGGAAAGCCAGCAGCACACAGCCTTTGAGAAAGTCAAGGTGGG
GCTTCTGTCCCGTTCGAAGCGATCTGTAGTAGATATCCTT
>contig_3_1320001-1350000:. HTR 2
AACAAGTAAGAATAATAAAGGATTTAATAATAAGGCTTATGTAAGCTTATATAAGCTATA
AAGATATAAATTAACGTGCATGATAAGCGAGTGCTCCAGACAAGCGAGTGCTCCACCAAT
CTACACCTAAAGACTAAAAAAGAGTAATAAAAACACCACAACCTATCTGATCAATTAAAA
TTAATTACAATCCTATTCCCTACTGACCTCAATTGCCTCCTGACAGGTTCTTGCAGTATG
CCCGGTCTTTCCGCAAATACTACATTGCCGAGGCTTTGATCCTTGTGACCTTCCGCGACC
ACCTCTTGAGGATTCAGCTGTTACCTGCGCATCAATATCTATCTGATTAATTGCTTGTGA
TGCCTCCCCTATAGTTAAAGGCCCTTCTTTCTGTACCTTAGTCCTTTTTCCCCTCCGGCG
TCGCCCTACTGTCTTATTTTGTTGTTCAAGTTGTTGATTCCTATCATATAGTAAGACCAT
CTTATCCATAAGAACAGTTATTGCCTTCTCAAAATGCTTTACGGCTTCAATTATTGACTC
GGGGGAGCTGCTCTTATGATTTCTGATCCTTCCTTGCAGATACTTGGAATGCGATTGGGC
CTCTAGCACTGTCTTTGGGGTCCTTGCAGTCTAAGGGGTCGATGGTATTGTGACCTCTAC
GGGAGGCGTTGGAGTCCGTAGCTGCACATCAAGCTTCAAGATAACATTTTCTGGGTCAAA
GGGAGCAAGCCCAGCTCCTCGGAAACCTCCCTTGATATTGCTTTCTGTAATAGCAGCTTG
GTGGGCGGCGTGAAAGGCAGGAAAGAACTCAGTCTTAGAAATGTAGGTTATAGAGCATCT
AATCAGATGCTCTATTTGTCGACCATATGCCTTTTTCAGCGGCCTAAAGCACCCTACGTC
AAGAGGCTGAAGTAGATGAGAGGCATGAGCAGGCATACAGAGCGTGATAATCTTGTTCTC
TTTACAATATTCCTCGAATTCGACGGAGTGGTGACTTTCATGACTATCAAGGATCAAGAG
GCGATAGCAACTGTTCGTTCGCTTAGCTGTAGCCTGATCAAAGTGCTTTAGCCACTTGAG
ACCTAGATTATTATTAGTCTATCTATTTTCGCTCAATGCAATAACCCAATCACCAGGGAG
GTCACATTCTTGGTACCAATTTGCAAGGTAATCCTTGCCTGCACCAATGATGAACGGTGG
GATCGATTAACCTTCCGCATTAATCCCCTTGATTACAGTAATCCATTCGCGGTTTCCAGG
CTGTACTTGCTTTTAGTCTTCCTTGCCTGTGGGAGCCTGTGATGACTATTCCGGGCTCAA
TCATACCCATCATAAAGCCGGTCTCATCAAAGTTCCAGATATCATCTGATCGGATACCGT
ATTTCGCGATTGTATTCTCTACAAGCCGAAACCAGCCACGAATAATAGTCGGATCTTCGC
ATTTAGCTCTCTGATAGTCATATCTGCGAAATTTATGTGTCTTTAGCTCTGGTTGTCGCT
TGATGAAGTTATGAGCCCAGCGCTTGCCGACAGGTGGCGCGCCGCGGTTGGCACGCAAAG
AATTCGCGATATCTTCCACATATAATAGTCGCGAGGGAAATCCTCGCGAATCTAGGTCAA
GGATGAATTGGACTATCATATCCTCTTCCTGATCAGATAATAACCGTGACTTTGTGAGAG
TATCACGCTTTGCAAGGATGCCATGCCGGCGGCGACTTAAGGTAAAGCGGTCAACATGAT
ATATAGCTGCGGCCTTTCGAAGACTTAATTTTGGGTCATTCTGGAGGGCCTGAAGGGCAA
GAATAATCTTAGCTTCATTTGAAGACTCTGGCATATTAGGTTGTTGAGAAATATCTGATT
GAATAGTGATAGTGTAGGTTGAGGGATTTTTGGAGCACTCGCTTGTCTGGAGCACTCGCT
TATCATGCACGTTATACTATATAGTTTATTGAAAAGTCAAAATGTCTCTGCAGCAATACG
CGAGGTATAGCTAATAGGGTCTCATATAATGAGATAACACAATATAATGCTTATTTTCAG
CATATCACAATACAAGGCGTCATACACTACGCCAAAAAACACAATAACCTTAAAATCAAG
TCTTAAGGTCATACGGCGCTGCTGCCTTCAACCTTATGATCCAACTGAATAAGTAGCCTC
AATCCACGAGCATAAAAAAGATGTAAATGTTAGCGGACCGAAGCTGGCTCGGCGGGTTAG
TAATAGATTGGATCAGGTCGCAAGGCAACGCAGTGCAGTATGAGGAACACAAATTGAGGG
TAAACACAGCTAATCAACACTTGGGTTAACCTTAATATAAGGCTAGGCCTATTCCTATAT
ACTAATCAGGCATTATTTACTATGCTAAGAGTTATTTAAGCATATATTATTAAGACTAAA
GTATAGATTAGTTAGATGCCTTATTATTATCTTTTTACATTCTTCTAAGATATTCTTAAA
GTTAATTAGGTTTATGCAGATAGGATAATAACTATCTAGCTTAATAAAACTGGCAAATTG
AAATTATATTTTTAATATTATTAATCTTAGCTCTAATATAATATATTTAAGCTTATATTA
ACCTCTAGCACTTTAGTAATTCTAAAGTAAGGCAACTATCTCTTCTACTAACCTAAATGC
TAATAATATATATCTATTAATCTCTAATAGATTTTATTATTAGATTTATAAGCATTATCT
TAAGGCATTATCTCCTTATATATTAGTTTTAGATTGCCAGTGCAGTCCCAGTTTCTAGTA
TATCTAATAATGCAGCTAGCTGTTATTAGTCTTTAGCATAATATAAGAATAGCATACTAT
CCTTAGTTATAGCTCTCTAAGCAGAGGAAATAGCCTTACCCTGCGCGTTCTTGCAAGTTA
GGTATATCTTTAGATTCCTATAGGTTAACCTAGCATTTAATATCTTATATATAGATTATA
GAAGGCATTTTAAATGAGAATAAAAAGTAGTAAATTACTAGTTTAGAAGATGGCCCCTTT
TATATAGCGTTTTAATATAAGAATAAGCATAAGAGGACTCTTATTTATAATTTATAAACT
GATGCCTAGGGCGATGCATGAATCTGGGTTATGGTTTAACGCGATTCGATGTGGCTTCGC
ATGGCTGACACGTCGCATTCTACCAGGTTTCTTGCATATCCCGCTGCGAAATCTGGCTGC
CTGGTGAGTCTATCGCCTTCTTTGACCGGTTACCTTTGTAATTTCGTCGTGCCAGTGCTT
ACGGAAGGTGGTCCATCGTGGTGCAAATCATGATGTCTATGACAGTGTCCTTCTGTATCC
ACTCGATAATTACCCACCTCATCGACCACTTGAGATTAGCACCTCTAGTAACTACCATTA
GCCGATAACCTCAGCCTCATTTAATCTTAACACAATTTATCATAAGTCTTGATTATAAAC
TAGGTTTTTGTGTTGTTGGAGGATGAAATCGGTACAGTGACTGGAAAGAAAGTACTAACT
CGATTTGACGAGTGGTTTTGTGGTGGCAGAGAGCTTTCTAGCTGATTCGATTTTGCCTTG
AGGAACGAAAGGTTCTTTCTTCCGCGCCCTCCTTACCCAAGGTCGGGCCACCTAACGATC
CGTGCGCGCATGCACCACAATCGCTGCGCCACAGAGGACACCAAAGAAAGGTAGGACTAC
TCGAAGGGTCTCACTTCAAGAAAAATATTTAGGGTCTTTTCTTTCCTTAGCCTCCCACTC
TACTTCTGCTCTCCTCCCTGAGGGTATGCAACAGTCCTATCGCTTGGTCTATGGTTATGC
ACATGTTGGCTTGCGTTTTCCTTGTATCTAGCCAGGCGAACTAACCAAAATTGTGTTAGA
GGCATGACACTAGAGTGGCAGCCCATAGTTTATCCGATTTAATCCAGACATTGAAAGAGA
GGACAAGTTGCTACTCCACCTTGAATGGTTTTGGTCGTACACGCTTCGTTAACTCGGCAC
CCGCACCTATCCGTAAACCATTGCAAGCCATCGGGAATGCTTGTGCTACACGATCTCTCA
TTTTCCTCCATGAGGTGTTAGGGGATCATCTTGGATGAATTTGCCTAGCCGAACGCAAGG
GGGGTAATCTCTCCAAGCATATATACATGTTGACAGAAAGCGCACTGTTAGAGCTCGACC
ACCAAAACAAAACGTCGCGGGAGTCTGTTTGATACTACGTCTCCGAAGAACAAAGTTCCC
ATCCTCGCACGAAACGCCCTGCTGCCAAGCAAAGAACGACCGATCCGCTTTTAACACACT
CCATGTTGAGGCCTACACGCATCAAAATCGAATATCATGGGTCGTGGCCATTGCGCTCTG
TCTTCGAAACAAGCGGTCGCTACCAGCATTCCGACCGCCGTAACCTACTCTCAGACTCCA
ATATGTTCGTCAGGAGAGTCTTATGCTGTCGAAGAATCCAGAGACGACGTCGTCTGCCTC
GGGGCGTTTCCACGACGACTAGACCGCGGGACGGATAAGACTCCAACGCCAAACCTCACC
GCAACCAATGGCAGAATTCATAAACCTAAGGGGAATGAACCTACCTGGCTCCATCGCAAA
CTTCCTGGCCGAAGAACAAAAGCAACTAGGGGGTTGAAGAGCTCAGGTGGCACAGTCGTA
CCAGCGTCGATAAGACATCAGAATATTCGAATAGGCCGTGCACGAAACTCTAATAGACAG
GTATTTGGCTTCTTCGACGAGGCAGGATGCTTCCGTCGCCGGGCGGAAGTGGATCGCTCT
CGTGGGCGCGCAGATCCCGGGCCATTCATAGTCTTGGAGCCAATATCCCATGAACAGGTG
TCATACAGTCGACCGTACCAAAACATGTCAAGCAGACAAGTGCGAAGCGAGGCCCTTCGA
CGATTGATGGAAGGAATCATTGATTTAACATCACAGGGAGAAGTATGACGTATCCACTCT
CCTAGATGGCGGGGCACCAAAATCACTTGTTGCAAGGTCTTGGGACTCAACTGATGTTAT
TTCCCATTATTGGGCTGACCCCCCAAGGGGCCAATAGTTGGTGATTGGAAACGAAAGAGT
TCACGATAGAGGCAGCTGTAATTTGCTAGCCTGCTCCAATATCACCATTCTCTCTTTGAG
CCAAGAGGCTAGACATTGAAACGAGTACCTGGGTGTCCACATCGATACTCTGTTATCCAA
AATCTCTCGCGCGCCTAAATCCGGCCCCATAAGAGAGTATTTGTCACGAAAGTTCCAGCG
AGTTATCGTGCCAGCAGATTACTATGCCAGCAGGTTACAATGCTGGCAGGTCATTATTTC
CTTCTTTCGTCCAGTACCTTTTCCTGGTGGGTCGGTACCACAAACAATCGCAGCAGAGTG
CCGATGTTCGCCTTGGACTCCCACGCGCATCTAGGGGGGCTAGCCTTCTCAGTAACGAGA
GAATATTACAACAGGGTCGCGAGGTCAGGTATCTGTGCTTCGCCACGGAGGGCATCTTCA
CGACGAGGAATGAGGAAACTTGGAGAAGACATCTGCAGGTAAGGGCCAAGCAGAGTTGGT
CTAAGGGATCGATCGCATGCGAGAAGAGGTGGAGCAGCTCGGATGGCAGACGCACGAGAG
GAGAAGAGACCCTGGGTACCGCGGCTAGGAGCTGTCGGTTTATTCGTCAGATGAGTCTGC
CAAATCAAGGTGTGGTGTGGGGGCGCTTACTTCTGGTGGAACAACAGAGGCGACAGTGCA
ATGCGAGGGTCTCGCGGGCTGGGAGACCGTAGTCGACATGTTGCAATCAGTCGCTGATGG
ACCTGTGCTCTGAACATGGCATTGAGCACGGAGTGGATGCCGATGGTATCGCGGGAGAAA
CAATCATCACTGACGCGATTGACTTGCGTGGCGATGGGCTGGTTGGTTTTATTTGTTATC
ATCGTTTGAACGGCTACTGTATGTCCTGGCATCCCGGATCAATACTAATCCGAGCTACCC
GCTTTGCTGGTGCTGACAGCACTGACCCCCTAAGGGACGATAGTGTACCCGATACCATGC
CAGTCACTTAGAGCTGCATCTTATCGATAACAGCTCCACACCAGATAGTAGGGCCAGCTG
AGGTAATGGAGCTGGGGAGTTGGCGTTTTGGACTTCGAGTTCTCATAAGCTGGTTGGCAT
TCGGCGGCTTTTAGTACCACTTGATCGGATTATAGCAACTCTTGTTTGACGAGCTAATTA
TAGGCCACTTGGAGACGGTCGACACGACTGTAGCTACTCTATTTCTCTATTATACTGTTT
GGACTGTGGATGCCAGAGCTATTCCACGGCCCTCTTGATTAGCATGCGCCGCATTAAGAT
TTACTGTCTATGTGGATGAGAGACTTGTTACAGTCGCCTAGTGAACCTTCTGTATCGTTT
TGCCGATTCACCGATTAACTGATTCGTAGTAGACGCACACGGTGGCCAATGCGGGGTTGG
CAGGCAGGAGCAGCGGCCGATACGGACGACAGTCGGCTTGGCGGATATAGGCATGTCGGT
TTCCGGTAACGCCTCCTTTTCTGGAGAGACATCTTGCATGACAGGGCTAGCTTCGGAGCC
CGCCGAGAGCCATTTACACCAACGATTAGGACCACGGCAACATATCCCACCTAACCCTGC
AAAGCCTCGTCACGCTGCATTGGCCCGGTGAGTCCAGTGGGAGATGTCTCCATCCTTCTG
GCTCTGCCACTGCTGCGCCGTGGCCCGTCCTCATTTGTCGAGGCTTTGCCGAAACGATGT
TATAAGCGATTGGGCGAGTGGTTCCGCTGGGTCCGTTGTTGGGCTGTGGTTGCCCCACCC
GCATGGCAACAAGTATTTAATTCCTTGTGCCCCATACAGTTCAGCATGCAACTTTGGACT
ATTTGTTTGGTTCGAGTCTGAACTGTCGTAGGCTACTTGGTAGTCTATGGCCGCACCGAC
GACAGTGAGAGAATTCTGCACAGCGTGACAGAGTTAGGCATAGGCTGCCATGTCTAGCCC
GAGGAGCCAGAACAGTCCAAAGACCCGGTCGTTAGCCGGGTCACCTCAACCCCTGGAGGG
TAATGAGCAGCCACCAGGAACCGGCAGCGTACACCCGACTAGCACGCAGATTCCTTTTGT
ATGTGTTTCGTTCCCTTGCAATTTCCAGCCTGCTCCCTTTCTCTTCCCTCTTTCTTTTCT
TTTTCTTTTTATTTTATTTAATTTTTTAAATCCTTCTTCTCTGCAGGGAAAGTTGTCTGA
TGGGCCTTTTTGTGCGAATTTACTCCGTATCAACACATAATATCGTCTAGAACGAGGCCG
ACGACGACGACGACGACGACGACGAAGCTGTTTTCGGAGTTGAGGATGACGAGAGGTAAG
TTGAGGTAGACTTAACGATCAGTTTCCATGTTCGCGCCCAACCATGATAGTATATTCTGA
CCGTTTACAGCTTCATCTCCACCACTGCCTCTCTCTCGGAGAGCATTTTCGACTATCGCA
ACATCCACGGTCGGACATTCCAGAGGTCCAAGACAACCGAATACTGGGGGCCCAATGACG
ACAAACAGAATGAGGGCCTGGATATCGCGCACCACTTCGTAACGATGCTCAAGGGCGACC
GGCTGTTCGAGGCACCCATTGGCGCAAATCCATCGAAGATTCTGGACGTGGGTACGGGCA
CGGGCATCTGGGCCATAGATGTGGCCGATGCCTACCCGTCGGCTGAGGTCATTGGCACGG
ACATCAGCCCCATCCAGCCCGCCTGGGTGCCGCCGAATTGCAAGTTCCACATCGACGACG
CGCAGCTTGAGTGGACCTACCCCCCCGAAACCTTTGACTTTGTACACATCCGCGGTCTAT
ACTGCAGCATTGACAACTGGACCGAGCTATACCGACAGGCATACAAGGTGCTGCTACCAG
GCGGGTGGATCGAGGACTGCGAGTTCAATATCACGCTGTACAGCGACATCCCCGCAGTTA
AGAACGACCCGGAACACATCTTCAAGCAGTGGGCTAAGGTGTTCTTCGAGGCGCCGGACC
GCATGGGCAAGACGGCGCGCATCGGCTTGGAGGGCAGCATGCGCAAACATATGGAGGAGG
CTGGCTTCGTGGACATTCTGGAGAAGAGTAACCAGGTACCCATCGGCGGGTGGAGCAGCG
ACCCTAAGCTGAAGCAGATCGGCTTGTACAAACTTGCCTTCCTGGACCAGAGTTTGGAGG
GCTTTGCGCTGTTTATGCTGAAGGAGATCATGGAGTGGGGGTACGCGGAGATCCAGTTGT
TTGTGGCGAGGATGCGGAAGGCCATGCGGAAGGCCAAGATCAGACCGTACTATATGGTGT
GAGTATTACTGCTTTTGCTGCTAGTTTCTTTCCGTCCTTTCCTTTCAGTTGTCTTCACGT
TTTGGACTATGGCTGACGCGCAAGGCAGGCCCAACGTCTATGCCAGGAAACCGGAGACGG
CGTCTTAGGGCTGTAGAAGCCCGACGCAAGGTGATTATTCTACTGTCCCTCCCTCCTCTC
TTATCCTGAACAGCCTGTATTCCACACCCTCTTTTAGTGCATTGCAGGGCTGTCAGTCCC
AAGCCCAGTGAACTCTGGCGTGTTAGTGGACTGCATCACCCTATTGCATCGCGATCGACA
ATGAAATACTCCGATACGATATCTCTGAAGGGCTGAAGACTGAAAGTGCTGAAGTAGCAT
CCAGCGTGTGGCTACGGGCATATGCAGGGGGTTCTCTTATGACAGCCAGCGTAGGAAGAA
GGATAGGGAAGCCGCCTGCGCGAGCGTAAATCTGCAGACGACGACTGGCTTCCGCAGCAT
TGGGTGTGGGCGACGTTGCCCTTGCAAAAGGTCATGGGCAGCTGGCAGCTTAAGCCGACC
ATAGGCGAAGCAGGGCTGCTTGGGCAGATTCTGGCGCAACCTGTACGCTACCTCAATACA
TTTCAAGTCCTTCTAATGCCCTAAGCCTTATCAAATTCATTGGTTCTGTGAATTCTGTGA
AGCATTAACGCAGGCTATGCCTCGGGGATTTTTCTCATTCACGGTAAGTACTCGCAGCCA
TGGCCGCTCTGCCATGCGTCAAATCCTGGTTCTCTTGCTAAAAGTGACTCGGCGTTTGAT
TGGTGTCTTTGTATTTGCCCCAGGTACAGGCTGCAGGGGCTAGAAATGTATCGCGTGGTA
CTTCAGCGATGATCACAGAGATCACTTCCTTTTTGATCGTTAGTTAAGGTACTTAGCTGC
CATATGATTTTATGAGTAAATAATGTACTGGTACTTTATTCAGTAATTAATTAGATATCC
CTGATTATCAATGCAGGTCTGCAGACAGTTAGGCATCCCTAGGGCTAGCTTTTTAAGCTC
TTCTTCAGGGATAGCTTCCTAAGCCTCCTTAATGACCCGGATTAGCTCCTGCCTTGTAAG
GTCTTCTATTACATATCTGTTATCAATCCATAGCTTCATGTATGCCTATAAGTTCTCAAT
TGGGTTAAGATCTAGGCTATAAGAAGCCTAGGGGATAACTAGAAAACTCATACTATCTAA
ATTATTAGTAGTTTAATATAAGGTATATATAGCAGACCTGTTATGCATAAAATAGATGTT
AAGGTTAGGCTATAGGTCTTATAGCTGCTTGATGAAGCCTTAGATGCAGGGAAGGATGAA
GTCTTTATATGTATCTAAGTTGATAGTCTAATCTGTAAGGAAGATAAAACAGAGACCTTT
CTAATGGCTATAGATAATTCCCTAAAATATAATACCCTTATTATAATAATAAAGTCTTAT
AAAGGAAGCAGAGTCTTTAAGTTAATAAATTATAATATAATATATTCTTTAATTAATATT
ATTAAAGAATGCCTTATCTAAAAAAGCTATAACTCTATCTAACTAGTCCTACAGGTTAAA
CTATTTATTTAGGAAATATTAATACATCTCTAGATGTAGGTCCCTAATTTCCTTATTAGT
CTTTATTTATAGATAGTCTATGCTATAATAATAATTAAGATCTAATATTACTATACTAAT
TGCATCTATACTAACATCTTAAAAGCCTAAAATAAAGACTTAAAGGTCTACCTAAGTAAT
ATTTCTGTAGGAGGGATCTGCATTAAGGAATATATTAAGGTTATGCCTTTATTAGTTATT
AAGATGCTAGGCGTATAGTTAGGGCTTAGCTTTTTGAGGCGTAATAGGATGTATAAGGGC
ATATTATATCTGCCTCTTTGTAAAGTCTATACAGGCTGCAAGGAGCATAGGACCTGCACC
TAGCTATCATTAATAGCGTTAGAGACTGATGCAGTTATCTCAAGATAGCTCCTTATTTCT
CCTCCATCTCAGTTAGCAGTTAGGGGAGATTTCAGTCAGAGGGCTAGGACTTAgGGGGGG
ATCAGGGTTATCATTACAATCTTTAGACTAACTTTCAGGTCTATCTAATGAGACTGTAAT
GATAGAAGGGGAGCTTTAGAAAGGGTTATAATCTAGAGATAAAGAAAGAGGAGTATTTTC
TATAGGATTCTCACTGAAGAGGCTGCTCTGACTGCATCCTCTTAAAGAGGCTATTACAGA
AGAAGGTGCAGTCATCTTAGGGGTTTTAGAATTTGCAGGATTTAAAGGGATAATACTGCA
GTCTTCAGAGGAAATTTGATAGTAGCCAAAATGAGGGCTTAGAGTATGATATCCTCTGTA
AATAGAAGTGTAATGAGACATCTTAGCTGTGGTGTTAAAGGTGAAAAAACGCGGCTGCAA
TAGGTGTTATGGTAGTTAAGAAATGTGGTATTGAAATTCGCAGCCTGCCTTGTAGCCTCG
TTGAAATCTGTGCCTTGGTTAGGTTATAATGTCATCTTAACCGGCTAATTAAAGGAAGTT
AAGAAAAAAGTATATCGCTAGTAAATTTACTAGCGATATACTTTTTGCAAAACGACCTAT
CATATCAAGCCTGTGGGGGGGTGGCGGTGGCAAGGTACGAATTGGGGGACCACTTTAGTA
CATTTCTAGCCCCTGCAGCCTGTAGATACAGGGCTCTCGTTCCTGCATACCTGACAGGAA
CAGGCGGGCCTTTCTCCACTCCCCTTCCACCCAAGGTACGTCATAGCCTGTCTTCAATGA
CTTGGAGACATGGTCCAGAGAGATGAGGTCATGAAACGGGGTTAAGCTGCAATGCCACCG
AACGCGGGCCCCGGTCACGAGCTGCTTACGACTGATCTTCTACTCTCCAAATTCACTTAA
CATTCACCAGACATGGCCTCACTCTCTTATGAGAAGTATTGCTCACTCACCGCTATATCC
CTGTAGAAATTCTAACATTCGGGGCAGTGTTCTCCAGTCGGACTTTTTTAAGTTCATCGT
TGGACAGGAGAAAAGAGAGTTCTTTGTCCACAGTTCTATCGTTGCCTGTCAGTAAGAGTC
TCTTGAGAAGCTTGTCAACGGGGACATGAAGGAAGCCATTGAACGTTGTGCAACCTTGTC
TGATGTTGATTCGGATACATTTGTTCGATTTAGCCAGTATGCATATACAGGGGATTATCG
AGCCGCACAGCATCAGACACGAGAATATGTGAGACCCAGAGAGCCTTCTCCTCCACAGTC
TGCCTTTTTATTCCCAGAGGCTCCGAAGGCCAGGAAGAAGAAAATATCGACATCTTGGGG
CGAAGATCTAGTACAAACAAAGAACAAAGATCTTTGGAGCCAATTCAAAAAGCTCTACCC
AGATTCAGCCCCCGGTCGAGAACCAGAAGGAAATGCCGGGACGATTTCTCGGATATCTTT
CTCTCTCATGCCCGTCTCTATATCTTTGCTGATTGTTAGATATCTCTGCGTTGAAGCTTC
TGTCTTCGGAAATTGCAGCGAACCTTGGAAAGTTTTACCGTGCATGAAGAAGCGATCGAT
GATGTAGTCCGGCTATTACGTTTTTGCTATGAGAATACTCTTGAATCTGATGAGATGAGA
GACTTGCTAAACATGTATACAGCTTGCAAAGCGGTTGAACTGTAGCGGAGTCAAGAATTT
CAACGTTTGGTAAGGGACATTGGCGAATATGCTTGGGGTTTGGTATCAGAAATGCTAAAG
CGTGTTGATTGAGAGTCGATGAAATTGGGTTATGTATGAAGTTCTCATTGCCTTTGTCTC
TTTTGGCCCATGGGACATGCTTACCAACTGCCATCGTGAAGGCATAGAGAAAGGTTGACG
AAGCAAGGACTGCAATCTGGTCGGAGGGCGGGGTATAAATAGCTGGTTCTTCATTATTAT
CACCAATTTTGGCGAATGCCCTGTTGGCGCTGTTGGTTTCTAGTCTTGTGTATCCAGGGA
CCTGTTTTGGTCCCCTAGAACTTGGCTCTTTTCGCTCCCCTGTTTGTAGTGGGCGAATTG
CCCCGCACGCGTAGCCAAGACCTGCCTGCCCTTGCATAGGGAGCGATGCACGTTCACTTC
ACGGCGCGTCTGGGATGCACCTTTTGCACCCTCAGGTCATGGGTGCTGCTTCGGGAGCTA
TGCTATACTTAAGCAGCTAAACTTCAGGCGCTTGCTTATCTAAATATGAGGTTCCAATTT
GTCGCATCCAACACGTCTCTTTGGGCCACGGAATTGACCGTCAATCCGGCTGCAACATAA
CAGGTCCCAGTTTTGGGACCTCGCAATATGCCAGCCCAGGTTATGAGATAGTGCATTGCG
TCCTGGACCAGTTTTTAGGATAGCACATAATATCACAGCACATAAGTTAGGACAGTACAA
TAGTTCTGGCTAAAAGCCAATACAAAACGATGGTTTTTCAACACTAATGGCTTACTGGAG
GGTATGATTCTCTTTCCAGTAAAAACCAGGGGAGACCCGACTCTATGTACACTGCTTGTT
ATCATCATTGAGCGACTAAGGACTGGATTGAACCGGCCGCCGAAGTAGCAGGATTATCCT
TAGAGATTGCATTCAGGCGTCAAGTACTGTAGGAATGGACCGTCACGGCTGTACTAGTAG
GGGAGAGCTGTCCATTCGGTAGGGGATGACGTACCCGTCATGGGTGGACTAGTAGGGGAA
AGCCAGTGGAACGGTTGGAATGGTGTACTGGTCGAACAGGATCAGTATGCGGTCCCTTGT
GTCCTGGTCGAAGTGTATGGCAGTATGAGTCGACCAGTCGAGCAGTTAGCCAGCACCGGT
ATAGAGGATGTACTAGTTACCTTAATTCCGTGGACTAGTCTGGGGAAATGGATCATTCCG
ATGCGACTGGTACAAATTTTGTACCACTCCACCTCGAGCCGTACAAAGGGTAGTCTGGTT
GGAACCGGGGGGGATACTGTTATGATTATCCTGGTATAAACGACAGCCTAGTACAAAAAA
GACACTTTTCGAGTATATCCTACTACCAATACTTCGACGAACCCAGAATATGGCCTCTTC
AGAAATGGTTTGGGAGTCCAGTTTACAACGAGGTGAAAGAAAAACGGGCTCATACTTTGC
TTTCCCTGCTAGTATACATTAGGCGTCTACATCTAACGTACCTGATAAGCAGGTCTCGCT
GTGTATCGCAGAAAGTCGCCTCCCAGCCAGTTCGCCGCATCCAGTTCGTGACGAGAGCCA
GGTCGGTTGTATTGGTTGTTAGCTTAGTAGGTTGCTGTGTTGCTTCCTGGGAGAGATATT
GCTGCTCTCTTGCATAGAGGTCCTTGGCAAAGACCTGTACTGCTTCTGGTGCTTGGTACA
GAGTGGCGGCTGTGTGTGAACTATACGGCTGCCTATTGTAAAGATGAACTGTCCAGGAAC
GCTCAATATTACCTATAGTCCAGGTCTGGAGGCTGAGTTGATCCAGGATGTGGCCCTGCA
GCCAGTGACTATTGGGGTGACTGTATCGCTTGCTATACTGGATGAGCCGGGGGTGGGCTT
TGTTCATGTGCTGAGAGAGGACCTTGAGGCTGGTTGACCGAAGCCCACAATACCTGCAGG
CTGCGCCCTGCAGGATGCGGAGATGAGGATGCGGAGATGAGGGTGAGGTGAGGATCCGTC
AGACCGTACCGGCAGGGTCTCTGGGTCGGGGAGGCGAAGGGTATGGATGAATGCGTTGAG
GCCTCGACGAGCCAGCTTGGAGATACCATGCCGCTCGCCAAGGTGCCGCGAGACACGGTC
TCCATCAGCCTTCAGGGCAAACTTGCAATGAATGCATAGCATAGCAGGCTCAGGTTGATT
AAGGTAGAGACCAAGGCTATTAAGCTGCTCGAGCATAATAATATGCTTTAGGTAATAAGG
GTATATATAAGAATAAAGTAATCAAGAGTTAAGAAAAAGAGAGCTCTTAGTAGGTTGGTT
TAATAAGTGCATTTAGTTTATATTTTTGTTTTTATGAAAGACTGCGATTTCTATCTTAAT
TGAATAAACGCGAAAGTGTCACGAAACACGCTTAAGCAACTTCCTTCCTCTTACTAGCTA
ATTTTTCAATTAATTCAGTAAGAGGATAGTAGTAAGGTCTTTTCAACTATTCCTACTAAG
ACTCGATAATTACTACAGAACAAACGTCGGTGGGACCATGAGGTGAATGGTCGATGCAGG
CTTCGCGGGGCCGCGCCCCGTAGATTACTTTGCCGTTCGAGTCGACAATTAATCCAGTAT
CAGCGTAGACACCAAATCGAGTTGATGCGGAGTACTGGTTGAAGACATGAGTAAATGTCA
AGTACACTATTCCTCTGAAAGCGTTGAAACTGGTACCCGAGACCGAAGATCCTGAACCTG
CACGAACAATTGGGGTAAGACCCTCCTGGACGTACACAAATCCAGAGAATGGCGCGACGT
TAGCCCCGGCTGGACCAACTCGAAACGTGACATGATATGTGTATCCTTCTTCTCGTTTAG
AGCTGGTGCATGGTAAGCAAAACTAGATGATTCTAAGGGAAGTTCGGGTCGTCCGAAAAA
GAAGTATCTTACAGGTCTTTGGTGCCAGTGGATACACCAGAGTCTGGAATTGCGGTAGAC
GCGACAAGAGGAATAAACCACAAGAGCTTCATAGTTGAGATTTTCTAGTGTCTCGCAGTT
GCTAACACTCTTAGAATATGAATAGGACACGAATTTAATAAAGCTCAGACGGGTTATCGC
TTGGTATAAGGTCTAGGGAGTAAGGAAAGTTGGCGTTAGAGTGCCAACTATTGCTTTTAT
ACCTGTATCCCTAATGATGAAGTATTCAAGAGGCTGCTCCCGTCCATAGAAAGCATCTCA
GCTTAGCAAAGGGGGCTTCGGCTCCAATAATGCAGTTTATAATGCAACCTTGGATTCGTA
AGGTTTGCGACCCATGGTAGTACAGTGGGATGCAATAAGTTTGAATATTGGGCGTGTATC
TTTTTTGCCGCTAGCCTCTTTGAGCCAGCTACCACGTACATATCAGCTTTTACACAGCTA
ATAAGAATATCGTGATTGGCTAGATCGAGTTTCTTACTCAGATTAGAAGCAAGCTAAGCT
CCAAATAAGCTAGACAGGGGGTATCAGTACTTCAAATGGTATTCAAACTTATTGCATCCC
ACGGTATAGTCCCGAGAGGGGCGAGGGGATAGTTGATAAAAATAAAATAAAAAAAAAGAA
CAATACTAGATGAATTTTTAGGAAGTTTTTCCTAGAGTATACAAAAGTCCCGTGCTACTG
TATCAGTTAGCCGCCAGAATGTACTTGCCGAGAAAAAGCCCTGGACCATCCTCAGACATG
TCGGGGTCCATTGACCACGAATTTTGGCTGTGGTCGGCAGTTGAACGCGGTCGGTAGTTG
AATACGGGTTGATTCCAATGTTTTCAAAACAAGCCCCTTTGTGTGATCCACAGTAGCCAG
GCGGAGTAAACCCTAAGTCGACAGCCCCATCCAAGAACCTAGGGATTTGTGCGGGCGGAG
TTTCAAATGATCAGAGCGGGATGGCGGCCGGATCCCTGGCCTATAGGTAGCATCATACAA
GCTCAAATTGGCTAGTCAGACAGTCCGAGCTAGCAGGAGGTCGAATACTTTTTGCCTCCC
ACTGTATTGATTAATTGATTACTTTATTCACGGGACTTTTGTATACTCTAGGAAAACCTT
CCTAAACAAAGTTCCCTAGTCTCAGGTAAACTCAAAGGTACCGCTAAGATATCTAATAAA
CTTTCCCTAATCTTGTAATATACTTTCTCTAACCATGGATAAGTTCAATACAGTGAGGGG
CAAAAAGTATTCGCAGGTAGGTCTGATGCTCGGAAGCTAGTCAAGGGTAGCTTGTCAGGT
CATCAATGTCTTATATTACACCGAAATCAGCAGGATAACCTAGTCTCAAGTATATATAAG
TTAACTTAAGCTATTAACTAAAGACCCCTTGGCATTGCGACCCATTTCACCTCATGCTCT
GAACTTGTCAGATATGTATAAACCACTCATGCATTGCCCTAAGTGGGGATCCCCATTTTT
GTGGCGTGTGGTGTAGTTGGTAAAATCTAACAGAACCAAGGCCGGCAATACGGAGTATGT
GACACTATATAGCTGCATGCTCTCCCCAACATCTGGTAGTCGATTCATATTGATCATACT
TTTTCTGAACACTTACAAATCAAGCACCATGGGTTTTTACTCCGCTATAAGTATGACCTC
GTTCTATTTATCATGTTCACAACTAACGAAGTGAAAAGAAGTCCTCTCTATTTGTGGCAT
GCTGCTCCAAGTACAAACTACCTTGGCCCAAGCGTCCAGTTGTCTCAGCGTTGGACTCAA
AGGTATCAGCAACCAGAATGCTTGTGTGTGTGGAGGTCAATGCGTCATGAAAGACTTGGG
CTTTGCTGGCAGACCGATTTGCTGTGAATACACAGTTCAGATACAGGGTGGTTGGCCTGT
TCTTGCCCGAAGCCGTTGTGTTTACGGCTCTACTGGTGCCAACGGAGGTTCATGCTCTGG
TGATGAAGTTTCCTATGCTTGGTGGCTCAAGTACGAGCCGGAGGTGAAGAGCACAGATCC
CACATGCATTTTCGCAAAGCCCAAGCTATGCCACTCCTGAGATAATCTCCAACTTAGTTA
ACAGCGTAGCTGTATAGTGGATGAGAAGGAACAAATACTTGCCAGCGAGGCTAGCAAGTT
CGCGAAGGAAGAGATGCACAATAACTTCGTCACAGATCTTGACCCTACTTCAGATAGTTT
TTAAATCGAATTTGAGATACTATATCAAAGGTCCTTCATTCGTAGAGGCATATAATTCTC
GTAAATCATGTGTGTAATACAGTCTATAAGCAACAACTTATAATTAGTACTCACCAAAAG
GCGGGACTCCCAAGGTCAGCTACGATGTCCTTTACCGCTTGTGTCTCAGACCACTTATTC
ATAAGCGGAACTCTTGGTAATCAAATAATGGTCTGCCAGAACACTACAAGTATAGATGTC
TAGATGACTGGAGTTACCTACGTTACCCAGGAAGGAATATGCATTAGATTTGTTCGTATT
ATTATTAAACTTACTATAACTATACTAAAGGAAATTTAAAAGATTTAATAAAGTCTATTA
GATTCCTTCGTGTTACAGTGGGAGGCAAAAAGTACAGTGGGATGCAAAAAGTATTCGCAG
GTGTGCAGGTAGGTCTGATGCTCGGAAGCTAGTCAGGGGTAGCTTGTCAGGTCCCCAATA
CCTTATATTACACCTAAATGAGGGGGATAACCTAGTATCGAATACCTAAGCTAAGCTAAG
CTACTTACTAGAGAAGCTAGGGCCTATCAACGCAACTGACACACCTGCGAATACTTTTTG
CATCCCACTGTAAGTTAAAAATCTAAAGAAAACTCAAAATCACAAGTGATTTCAGGAGAC
AGGTCGATTAGTAAGCTTCAGTACAGTGGGATGCAATAAGTTTGAATCCAGGCTGAAGTA
TCAGTTTGGGGTAATTTAGTTCCCGTTGACAGAGCTTTAGCTTTATTAAGCACGTAGCGA
GCTTGATCGGGCAATCATCACTCCTGATCGAGATATTTCTATGGGAGTATCTTGTTCTCA
ATCGGGTTAGTCATAGCGCGTGTACTTGAGTTTGGACTCAAACTTATTGCCCCCCACTGT
AGCTCCGACCATAGCAGGGGCAGTGATTAATTCTCGGCAGTGATTTATTCTCGGCAGTGA
TTTATTCTCGGCAGTGATTTATTCTCGGCAGTGATTTATTCTCGGCAGTGATTTATTCTC
GGCAGGTTAATATAAAGTCTGTTATTTCTCCCCAGAGTTATGCTACTTCATCTTTTCGCC
GACTTGATTTTTATTTCGACTAGCAAAAACACTCATAAACCAGAGTCAGTTATGTGGCAC
AAGTTTAGGATCAGGCTAACTTCCTATGCAGGTTATGAAGTACCTTTACCTCCTTTTCCA
TTTCGCCTTGTTTGCGAGTGCTATACCTATACTCGATCTATTTCCAAGACAAGGGCAATG
CTTTAGCTCCACCGGCAGAACACCAGCACCACCATCCGCGTCTACACAGGTGACATTTGA
CATCACCGAAAATGTCAACACTTTCACCAGCACCGAGTCCAACCCATGGACTCGGGGTGT
AGGACTCCCGAATATTAGTTACCAATGGCGCGCATACTACAATACCAGGCAACGAACTAC
AGTTGTTGAGGTTCAGGTTTTCGGTACTGCCGTGGTGCAAGCAATCTTGCTTCCGGATGC
TCCCGGAACAAGTCAATGGCGCGCTATCAATAGCGACATCTTTAGTCCCAACGAAAGGGT
CGCTGGCGGTGGTTTAGGGGGCTGGGGTGATGTGACTCCGGTCTGCCTTCGTACTTTGGG
TCGGAGAGATATTATGTATCGGCTCCGGATTCAACGTAAGCCCAAGCACTCCTACCCCCT
TGAAGTCATTCCTGAGAGGCAATGTGCCAACCGCTTAATGAATGCCCGTCGCTACGCCAA
AACCCTTCAGATGATTTATAAGCCCAGAGGCCTTGCTGATTTTCGTTTTCATAGTTTCAA
CATCGAGAGTAAATCTGTAGTCAAGCAGTTCAATATTGCGAAGGGGAAGAAGACAAGTGC
TGAGATCAGAAAAACAGGTTTTACAGCTTTCAATCTCTTGCTAGTTACTCAAGGGTGCTA
AGCTCCTTGCTGTCAAGTCCCATGGTCTCAACTACCCGGGACGCTGGCTGCAGAACTACA
GGTCTAGATGTTGGAAATTTATTATACTATTACTGTCCATCATGCCTTGGTGACTGCTAG
TAGCGATTAGTTGAAATCCTATGTAAATAAATATCTTTGTGTACTATATAAGGAAAAGCT
ATTAGTCATGAGATTAGATACTGAGGAACGCTCAAGCCAGTAGCTTCTTGACGAGTGAGA
AATGCTGCTATTGTGTATCCACTATCGCTCCTGTAGTCCCAATCATCTCGCCTACATCTG
AGAGATATCTTATTGCAAGGACAAGCTCCGCGTGGCTCAGTCTGAATGCCTCACGGTCGT
TATAACGCTGGTATTAAGGCTGGTTACTCTTGTGATAAGCAGGGTCTTTTTGTTATTGCC
GGTAGGTTATTTTGTACTTCCTTTCTTCTTATTTCCTAATTATTCTATACACCGTGATTA
GGCGCTCAACAAAGCTATCTGTAATTTCCAGCAACACTCACTAACTTTTCTGCCTGTCTC
ACCGCTGGGAACTACCACTACAACCATCAATGGATTCCAACACAGCAGCTTCTTTCCCTC
TTCAGCAGTGGTATAGATCACACGAGGATCTGTCTCTTGATCTCCATATATGGGCAGTAA
CTGATGGCTTCAAACTTATCATAAGATCATCCGCTAATGCCTCCGGTCAAACTACTGTTA
CGTATTCATGTAATAAGTTTCGTTCCGGTTGTCAATTTTCTGTTTTTGCTTTGCAAAAAC
GGAGCGGCAATTGGCTTCTCGCATTTCGTACTGAAGCCCGGTTTTCTGAACACAATAACG
AGCTTCATCAATCTCGAGATGAGCCGCGAGACGAGCTGCAAGATGAGTTACTGTTGGAAA
ATCCGGGGATCCCCCTTCCTTTCAGGGTTTAGACTGTTAGACTGAAAGTCCTAGATTTAG
AGTTCAAAGTCCTAGATGAAATTTTCTAGATATAAACCCGAGAAGAACTCTCATCTCAAT
AATAGAGCAATCAAGTTTCGTAAAAATAAAATATGCTGACACCCTCACCGACGGTGGGGA
GGGTGTAATACAGGCCGAAGGATGTATCTCTGTGATATGATCGAGTTGAGCAACCGCCGG
GCTTCTGCAGATTCAGGGTTCTGGAAAGCCGCTAGTAGATCATCTCGCGTTATTAGACCC
TGCCTTTGTTGGTGTTGCTTGATGAAATAGCCGCCTTTCGCCTGTGCCTGTGCTTGCATT
AGCGTGTTGAAAACTATAAACTGGAAAGTGGGATGGTAGGTAAATCTGCTATTATGCTAT
TAAAGGGCATGCTGTATATAGTCTATATACTTAATAGGCTATAACCTTAACTTAATAAAA
TTAGCTTAACTGTAAGGAAATAGTATTAGAAAGGCTAGGGATAGGAGTGCCTATAACTGG
CTAAATTTATTAATTGGTATCCTCTAAATATTTAGTATATTAAGCTAATATTATTATATT
AGTAGCTATATAGAAAGCAGCTTATTATGCTCTTTACTAAGAATATGTAAATATAATGTT
TTTATCTCTATATCCTCTAGTAGTAGATCTAGCACTGCATACTAATTAACCTTATCTAGC
TTAATATTATTATGCTTTGCAGTATTTAAATTAGCTAAGGGAAGATTAATAGATTCTGCA
GTAGTAACCTAATTAAGTATATTACTATCTTTAGGTAGTATTAATATCTATATCTAGTAG
ATAGTAATATCTTAATAGTTTAGGTAGTTTTAAGATAAGAAATCCTAGCTATATTTAAAG
GTAATAATAGTATATATAGAACTGGCATTTAAATTAGCAGTTAAGGTAGGTATATTTGCT
TACATTTAGAGGGTATAGCAGGATAATATTTAATTTAGTAGGTAGAAGGGGAAGTTAGTA
ATATACTTTATAAATATTGTAAAGAAAGTGTATAATATAGCTATAGTACTTATACTGCTG
CTCTTAAACCTGTATAATATTTATAAATATATAAATATAAGCAATTAGTATCTCTTTTAC
TATTATTAATTAGGGGAGAAATGCAGAGATTAAGCTAAAATCTAACTAATTTTCAGCTAA
AAAAAACCAAGGCTTATTCTCCTTTTTATTCTTATCTTTAGTAATATAATGCTTATAAAT
GCTATCTTTTAAGCTTATATTAAACTATATCTCCTAATAGTAAGTATAGTATTCTATTTT
ATTATTCTCTAGCTTTATCTAAAACTTCTTTAAAAGCTCCTTATCTCTATTAGATAACAG
GCAATATAATAGATTATATATCTAGTTAAGATCTAGAAGCTTAAAAAATCAATATTCTAT
AACTAGGCATTTAATAGCTAACTATTAGGGCTATATAACTTAGCAGGTATATCTTCCCTA
GGCTAATCTTAGCTAAGGAGAAGGACTTAATACTGAAGATTTAATTAGTATCTTAAGTTA
TATGCCTTCTTAAGAAGTAATTAAGGGACCTGCTAGGGAAGAAATTATTACACCTGCTTA
TAATAATGCAGTAACTAGTATTCCTAGCAGAATAGATTCTTATAGGTTAATTAGTATATA
TAAATGCAAGTCTATTAATAGTAATCTTTCTTAATATATTAGGGATAGCTTAGCTTATTC
TGCAGTACGCTTAGAGGCGCGCGAGGCCTGCTGACTCCTACGGTCAAGACAGTCAGCCGT
AACCCTTCTACATAATATGGAAGATGTTTTCTTTAAAATGAATTGATCTGCTGGCTTCGC
CTGCTTGCAGTTCCTGCAAACCTTCGTTGAAGTGATAAAATAAGCCATGGATATGTTGGA
TTGAAGGGATGGGTTGATAAGGAAGAATGGGGAAGGGCTGCGAGTTGACAGCGACGTATG
ATGTTGGCAGGCCGACATTGCAGAGTATGGCAGGCTATAGAGGTGACTGTTGCAAAACCC
CCCAAAATCACCGCTAATGTGCTAAATTGGGTTAGCGGTATAGTCACTTGGCCCCGCAGT
ACATTGCACTCTGTCCTCAGCTTAAATTTCTTAAATTCTGGGCGCCGCATGGAAGATGCT
GTCATAGCAGCGAGTTCGCGCCGAACCAACAGAGTGCGCTTCAGTTCCACCAAAGCAAGA
TGCGGTCTCATGGTACTGCACATGTGGTACCGCATGCATGCATGGACAGCCAAGAGTAAA
TGACCGCTTGATTTTCTAATGTAAAGGAGCGATGAGAGATGACCTTTTATACCCATGCTT
AGTCTGCTAATCGTCTAAACAGTAATTTGCTCGTGGTTTAGAGTTCATTCCAACCGTGAA
GCCATTCACGGTGGTCGTGATCCTTGTCCTTGAGATGCAGTAGTCGGATTCGAAACCGAC
ACTGCTGAGTTTCCTTTATCTTTCTAGTCATCCTCTTCCCCCTCATCATCCCCCTCCTCG
TCTGGTTGATTGAGCCGCTGGATAGGAAGTCAGTACTCAAAGTTGTATCTAATGACTTGG
CTATACTTACAATCCAGAGCTGAGCAGCCCCGGCGATGGTCTCTAGCGCTATAAGCTTTC
TCTCCTCAAAGCTCCTCTCAGCTACTTCGCCAAATGAAGCCAAGGCAGGAGCTGGTCGTG
TGGTAGGAGGAGGGGCCGCACCACTGCCGCAAGCTCGCAATTGTTGAGCTGCCCGTTGTG
CGGCACCACGCCAGACCTTGTCCGGTTCTTCATCGGTGTCGCTGAGCTGCCGGTTCAGGT
CCCAAAAGGCACGTACAGCAGCTTGGGCTTCAGTGGGAACCTAGAGATGCAGCGGGGTAA
GTGGCCAGTTAGCTGACAGAGAGCAGATATGTCTCACCAGTCGACACGTGTGGCCGTTCT
TGGCGCAATCCCAGCACGCAGCACCAGTATCTAATCAATGTATGTTAGCGCACTCAGCAG
ATGACCAGGGACAATCAAACCTACTGTCTTGAGAGGCGCATTCATGGCCGGGAGACTTGC
TGGCTCGGGCGACGCATTGCCGGCATGGGAAATGACGGACTGAGCCGCGGGGAGGGATCT
TCTTCGACTGCTTCTTCTTCTGCTCGGATGGGTAAGTTAGCATCCGTAGCTCCATATGAA
TGAGGTCTTGCAGATCGTAGGTTAATTTTGGCCGCGGGTTTGCGGACGCTCTGTTGGATT
AATCTTCTCCTCTTCACCTCAGCGTTCTGGCTGAGAGAGTCCCCATTCGCACCTGGAGTC
TCGCTATCGATGTCGGGATTGACCGTGGGCATGACGCTGTTGCTGAACATGGGCTTTTCC
ACGGACAAGATGGTTTAAATGGGAAGGTGGAAAGGATCTAGGATTCTGTAAATATTGGTC
CTGCCCCTGGCTTGGTCGGGTTCTACCAATGAGTAAGGTGAGGCTAAGCCACTCGGGGCA
AGTCACCGCTGCGGGCCAGTTGCCATGCCGCTGCGGACTAGTGCGTTTGACCACCCTGCA
CCGCCCCCCTTTTCCAGTTTTCAGAACCCAGAATGATCTCAGCTCTCCTGACATCAGGCT
TCATCAGCGGCTGCGATATCCCAGCTGCGCCTTGTTATCCCGCTGATGGGTAATAGGCTC
GATAGAATGCGCCATTTATGCTGATGATATACTGGATAGAGTGCATCCTACTGACGTGTT
TATAGAAATTGGATGCTGAGGTGAAGGCTAATTTCAGGTTGTGAATAACCAATCCTTTGT
AACTAATAGCATTTCTGTATGTAGTGTGTAGATAGATACCAACTTCTCTAGCTTAGCACG
TCCTGTGCCCCAGTAGGGGACTTTCGAGGCCGATGGCCCCCCGGATGAAAAATATACATA
CATACATACATACATACATACATTCAGAACCCAGAATGTCGCCCACCTCCTTTTGCTTTT
GCGGCTTCCCCAGTTCCGAAATGGCACGTCCTCGCAACTCAATTGATCAATACCGCGACT
ATGCCACCCATCTCTACCTCAACGGCGTTTCACGATGCAGGATTCAGTACAAACTTCGGA
AGCATCATCATGTCATCGTCAATCTCAGCACAATCTCTCGCCGAATAGCGAGTTGGGGCC
TCCCACGCCAGCAAACCCGAACCCAAGAAAGTCCCGAGCTAATAGAGGCCATCCGCGACC
TGATATTTCGTGTTGGGCTCAGTGAAAAGCAGATACTGAGCGTCCTACAGAGACGGGGCT
GGCCGATCACCAAAGAAGGTTTGAAGCGAATCAGGCTTCACCCAGACCGCCGCTGGATGC
GCAGAATCAACAGTGACGAAGAACGTCTTGCGTTGCTGGAGAAGACAGAGCAAGTCATCA
TTGAGATGACACAACGATCCAACGCCATTTCCGGATATGGCAAGAGCCTTCTTCAGCCTT
ACCTTCGTCAGCAAAAGCAGCTCTGGGTACCAAGAGATCCTCTCTTTGCGATGTACAAAA
TCATATTCCCGAATGAGGTCGAGATCCGGAAAAGGATGTTTCGGCGGAAAAGGGGGCAAT
TCCTTGTGCCGGGACCAAACTATCAGTGGTGCATTGACGGTCACGACAAGCTGAAGGCAT
ACGGATTCGAGATATACGCCGCAATCGACGCTTACTCACGCAATATCATCTGGTTCTATG
TTGGCCACTCCGCTACAACGGCTTTGAGTGTCCTGAAACAGTACTTAACCGCGTGTGACG
CCTATGGCTTCCGGCCATGGTATCTGCAGGCAGACAAAGGCAGCGAAACCCCGCTTATCG
CAGCAGCCCATTGGAACTTTGCTTTGGCCGCAGATGGGCGGGTAGAGTGGAATGGGCAAG
TCTTCCAGCAAGGGAAGCGCCTGAAGGATTCCTACAAGGCGGCGTCGAGCACAAAGCATG
TCAAGATTGAAAAGTGGTGGGAGAGCATGCTTCATGTCTCCTCCCGGCAGTCGGTAGACT
ACTTCGGTGAACTCGCCCGGGACGGGGACTTTGACGGTGATATGTTGGATGATCAGATTG
CCATGTACGCCGTCTTTGAAGGTATATTACGCCAAGAGCTCTTCGACTTTGTGGAGACGT
GGAACCTCCATCGGATTCGCCTTCAGAAGAACCGCCCGCACGTGGTTCACGGCCAGCCCT
GGATGAACTACCACTATCCCGATCCAGGTAAGGCATGCAACTGGGGCATCCCCATTGACC
GCTGCGTTCTCGACGAAATGCAGCGACCATTGGCTGATATCGATATCAGCACATGTTTAG
AACCAGAGATGAAGGATTAGTGCCGCCAAGTTCTCGTCGAAATGGGTTACGACAATGCAA
TCCTTGGGGCTCGCCAGGAATCGGACAAGTTGCGGCCCTTCAAACGTTTCTACATTGGCC
TCCGAGATAGAATCATTCAACACATCGAAAGTGGCCGGCAGCCTGTACTTGTGTATCGTA
AAGCGCCAACCGGGGGCGTCGCGGAATATGTAAGCCATGACGTCTCTTTGCGATTCGACC
AATCTGACCGAATCTAGCAGGCATTATGCGAGCGAGCAAATCAAGCCCGCCAAGATGAGC
TTGGGGATGGGGAACCGGCAGAGCAACCACTTATTGAATTAGGATATGACGACGAAGAAG
GAAACGACATAGAGGGAATAAGTGATGATGGGGGAGATAGTGACGGCATAAATGGGGAAC
CCGAGTAGTCAATTCGCATTTTTCTTATGGCGGACGACAAATGTTGCAGGAACCTTCGTT
CCTTTGAAGCGTGTGGAGTGTGCTGGCGGAAGCGCCTCGGCAATATCAATTGCCGCCTCG
TGCGGTCATGCCGACGCCCTCTTCCCAGTCTCACTAGAGACTGACCGATATAGCGGCTAC
CGCTATGATAGTCGCACCTGGTCATCCCGCTGACGGGTAACAGGCTCAACAGGACGCGCT
TTTGAGCCGATGATATGCTGGATAGTGGTCTGTTCTGTAATTTGCGAAAGCTTTACGTAG
ATTTTAGCACTAGAGACTCTAGCTCAGCACGTCCTGTGCCCCAATAGGGGACTTTACGGG
CCTCACGGCCCCCGGACGAAAAATATACATACATACATACATACATACCTCCACCGACTC
CACAATCGCCAACTAAAGAAGAGCTTGCCTCGGAACGGACAAGAGGGAAGGATGGAGTAC
TGCGAGCCCTGTAACCGATCCTTCGTTACCCCTCATGCGCTCGAACAGCATCTCGAAAGC
AAACACCCAAATACTTATTGTTTCCGTTGCCAGAAACACTTTTCACATAGCAGTGCTAAG
CAGCAACACATCGCAGACTCTTCCTATCATCATGTCTGCTACAAGTTTCACCCACGATGG
ATGTATATACTGCCGTCACTGTTATCGTGGAAGCTAGTCAGTAGGTTATTATATAATCCC
TCTACCAGTGTAACACTTACCTATTGAAGTACATATAGTAGCTATTATTATTAGTCTAAT
AGTAGCTTCTTTACTGCATTTTAGGTTCTAATATCCTTTTTAAGGGTTCTAGAGCTTATT
CTGTGGTTAATGCTATGCCTTAGATTAAGTATTAGTCTTTAACTCTAAAGGAGTAATGTG
AAAAGAGCATATTTCTATCTTATCTTACTCCTTATAACTTGCGATTTTGTCTGGTAACAG
GATAGGCGAATTTAGATGCTCATTTATGAACGGGTTATCAATTCTATGATAAATGTTGCC
AATTCGATCTTTTTATACTTATCGGAACGGCAGCGCGCATAAGGGCTTGGACTGTTCCAA
ATCGGGATCTTAACCAACTATCAACAACATATTGGCCAGCGTTGTGATTTACCAATCCGG
TCTCGGTCTGGCGAGACCAATCGTGGCTATGCTTGCTTGTAATCTGCACACAACACGTAG
ATTTTCCTCGATAACCATGGGGAGTCATCCATCTATTAGCCTACATCTTATGTATTTAAA
ACTTTCATGCTATTAGCTATTATGCATCTTAGCTTAGTAGGGCAAGCGCTTGTTCTTCGA
AATAATCCCGTGCGGGGAAGTCAGGCCGCTGTTATCTAAAGGCGAATGAGTCCTCGGGGA
ACGATCTGGCCATCCTTCACTGCATTTTTGAACACACCAGAAGCTGTTGGCGGTTGATTA
TGTGGTAGGTGTGCCTGGCGCAATGCAGCCATAAACCGTCATATTGCCAACAGAGTGATA
ACTGCCAAGATCTGGAGAGGGCGTCTGCAGGTGAGGGCCAGGCAAAGTTAGCCCCCTGGT
TCAGTTGGGAGGGAGACAAGTTGAAACAGTAGCTCGGGTGGCAGGCGAATGAAAGGCGAG
GAGAGATCGGGTAATTAGCGCAACTTATATAGGTCAACTTTATAAAAAGGACTGGTTTTG
GTTCCTCGTTCTGCTTGTGCACAGCATGAAAGTCGTTCTTAGCTTCTTGTTGTCCTATGC
TGTTGTTGAGCTGTAAACAGCAAAACGCTCTCTGATTGGTCAGATTGAACCCACTGCGCG
ATTTCTGTAGCTTAATAAGGTTAAACTAACTGCTACCTTTAATTGAAGAAAATAAGGCTC
TTTTAATTAATGCTAAAATGCTTATTATAACTAATCTACACTTTATATAATAGTTATAAG
CCTAGATAAGAAGTAATTCCTAGTAACTTCTACTATATAATTAATAGTATTTTAGTAATT
TCTTAATTCTTTTTAAATTTTAATTCTTTAAATCTTTAAAATATAAACTTTAAACTCTTA
TATATAACTTTACTATATAAAAATCCTTTAACTCTTTAAATAAATATACTATATTAAGAT
TTAATATATTATTAATATTTATATATAAGATTAAATACTATAATATTATAAGTAATTAAA
CCTAAGTATTAATTAGCTGTATTTACCCTTAATTTGTATTCCTTATACTGCACTGCATTG
CCTTGTAACCTGATTTAATTTATTACTAACCTGCTAAGCTAGCTTCAATCTACTAATATT
TATAGTTTTTCCCTTAATGCTAAAACCTTTATTTCTTAATTTACCTTTTTTCTCCTCTTT
CCCCTTTCACTTCCCTTCCTTTATGCTATAATAGCTCTTAATTCTTATAATATAATATTT
ATACTATTAATTTAACTATTATAACTATATATTTTAACTTTATAAACTACTCCTAGTATA
GACTATTACTGCTAGCTAATGTAATTCTAGTAAGGAAGGCCTATTACTTAGTTAATAGGT
TTTAACTCTCTTCTAGCTAATTAATAAGGTTATCTAAGGCTTACATTTAACTTATAATAT
ATATAAGAATAAATACATTTTATATATTAAGAAGCCTTACTTTATAATTAAAGATTATAA
GATTAACTTACTGCTTTAGTAGTAATCTATTAATATATAGTAGGTCTTTACTTATAATTT
TCTAAATATAAAGAAAGGCATATAAGTTTAAGATATAATTAAAATTAAGATTATTAATAT
TAATTAGAGGATTAGTTATATAATAATTAGCTGCTATACTTAGAGGATTATAGCTAGGTT
AGCTATTATTAATGCTAATTGTATAGTACTGCATCTTATAATAGATTTTAGGGTTTTTAG
CCTATTTTAAGATAGTCTATTTAGATTAAAGCCTTAGTAGTAATTACCTTAACTAGGTAA
TAATAGAGAAGGCATTTAGCCTTAACAGGCTAGGAGGAATATCTTTTTTATGCTTATAAA
TTAAGGCTACTTATTTAATTAGATTATAAGGTTAAAGGTAGTAGTACTATATAACCTTAA
GACTTGATTTTAAGGTTATTATGTTTTTAGTATAATATATAATGCCTTATATTATAATAT
GCTAAAAATAAGCATTATATTATTTTTTTTTATTTTTTTAAGTTTATATATCAGCCTTAA
AAGGTATCTAAGCATCTCTAAAGTCTATTATAATTTAAATATTACTTGCCTCCTAGGCAG
CAAAGCTTTATTAAGTTAATATTATTAAGTTAACTGCCTTAATTATAGCCTAAACTTAAC
TGCACTTAAGCCAGCTAGAGAGCCTTACTTGCTCTTCAGCTAGGCTAGATCTTCCTCTTG
CAACCCACTTCAAACACACAGTTCAATCGTCCAACACGCTTCGACAGTAAGTCATCTAAC
CCGCCTTCTGATCGCAGACGCTAACAACATCACAGCTACACCATTATGATGCCTGCTATC
CAAAGAAGCCTGCAACCAGCTCAAGATAACAGGGCATATCAGACAAGATGCTACCAAGAA
GTAATCCCTATAATTAACCTATTCATTAACAGAAATAATTACACTAACCTGCATAATATA
GCCATAGAAATCAGATTAACCTAGCAGCGCAAGGATAATGCCAGCTACATTAAGTAGGCA
GCCTTTAGTTGTAAGGTCCTTAAGGTCACATAGCCTTACTACAGGTTAATCAAGAGAGGC
TTCCTTGACAGCGAGATAAGGCAACTTAATGAGCTTAAAGGGAAGTTGCTTAGAGGGACA
GATCTAACTATCAATGAAAGCGACTTCGTTATGGCTATTCGAAGCATTATATTATATTAT
CTCATTATATAAGACCCTATTAGCTATACCTTGCGTATTGCTGCAGAGACATTTTGACTT
TTTAATAATTAAACTTTATAATAAATAATTACTATTTTTTATTATAAATAAAGTTATTTT
CTTTAAAATAGTTAATTAAGATTTTAATAATTAATTTAACTTCTCTTTTAAATCTTATAC
TTTTTATTAAAGCTTCTTAAAGAGTTTTAAAATCTCCTTTTTATCTTTAAGCTATTATTT
CTAGAAATTAAGTTACCTTTATAAGGTTTAAAACTTTTTTAATATATTATTAAAAAAAGC
TACTTAATATAATATAAAATTAAAGTTTTAGTATTTCTTTTTATAAAGTATATAAGTTTT
TATTTCTATAAATTATTAAAAATGCTTTATTAATCTTTTTTTTCTTAAAGTAACCTTTTA
ATTACTTATTATTAATTTATTTTATTTTTTAATTTTAAAGTTTAAATCTTAAATAATAAT
TTTAAAGCTTTCTTTTATTATATATTTTATTACCTTTTAATTACTTTTTTTCTTTAATAA
TTAAATTTCTTATTAAAATTATATAAAAAATATTAATAAAAAATAAGTGTTTTTTTAATA
>contig_7_4340001-4390000:. HTR 3
TATAGGTACTTATAGGCAATTTCTAGTACTTATATATATTATAGGTATTATAAGAACATT
CTAAAATACCTATAAATACTTATATATAATATTATTTACCTAACTAGATGCCTAGGTAAC
TGGGTATTAAGCTATTATTAGGTACCTATGGGAATTTTAAACCCTGGCTCCTACTATACA
GTCAGTCCTACTAATCACTACAGCTGCATCGTCCATTCCTATGAAGTTGATGGCAGAGGC
TATGCCTTTCCTTATGATGACGTCAATCCCGATGGAAAGGAGGATGCGTCTAGGGTCGTG
AGTTCTGCTAACGCCCAGTCTTTAACTGTTTATGTTGGTGCACCACCTGCACGAGGTAAA
GGTTAATTAAGTAACGACTTCTGAGTCTGTCTGAGCTCTTTATTATTGATCTGTCTACTG
TAGGTACATGGTATTAAGACGAGATACTAATCCGTCCGTCATCTCTCTCAAACACTGTGC
CTCCCTCTGACACTTTCATGTAGTATGAGAATATTTAGAACCACGGGATACTGATATGTA
TGGTAGTTGATTATATTGGCGGAATGGGATCCTGATAGTAATGTAGCGAACAGAAACTTA
AAGCTTTCATAGAAGGTCATAGTAGAAGCAGGGGTTTATGAGTGCTGGTAGGAGCATAGA
TCTGGGTAATTAGGAGCAGTAGGTGTTGGCGGCTGAAGCTGTATTTTTCAGCGCATTTAT
GCTCGCAAAGTCGAGGGGCGCATACTTAACAATTTTGGTGACTGAGGAGTGTATAGTGCA
GATATAAATTCACTATTTGGTTTTTATTTTAGACACTTACATTTGTTGAGGCTATGCTTA
CGTTGTCTTCTGAGTGCTGAACTTGATTGCCTTTTTTAGTGTATCAGCTTGATATGTCTC
GTTGACACGGTAGAAGCTTTAACTCTCAATCAATTAACAAAGGCAATACTGCAGGTTCCT
TATTCTAGGACTCTGGAGCAGGATGGCCCTCTGGGATGTTGATATTATCTTGTGTCTAAT
TGAGGTCTAGCCAGTCACTCCGCACCACATCTAATCGGATATCATACGTAGGTGGGAAAA
CAAGTCTTGGACACGAAAAAACCTCAATTTGTAGGGAAAGGGGCTATCTTTCACGATATA
GTTCAATGAAAGCCGTAGAAGAAGTATTAGTATTACTGCGCCTATACCTGGCTACAGCAT
AAGATACTGTATATTCATATATCTAAAGGCCGCACAACCATCTCTAACCAGAGACAGCAG
CTAATCCAATTTCATACAACCCTTATTTTCATGTCTTTATGTGTTTTTTCAGTCGCTTTA
GAGTAGTAGTCGATTACTATACTTTGCAGGGCCCATCAAGATCCCTTTGTTTTTCACTTT
TCGTCAGAACAAGAGGGGCATCTGTAACGGCGATTCTGTGAGCCAACCAAACTCATTTGT
AAAATAAGGGAAGGATGGATATAATGATAATCCATAGGGTTCTCTAAAATTCGAATCAAA
TGCTGGTGGTGGCGCAAGCATGCTCGGCAGCGAATCCCCAAACATGCAGTGATTGACCAG
TGTTCCGTCCCAAGTTTGCATGTCTGTAAAGTCTTTCGCGGTTATTAATTCCATACTGCC
GTTGAAATCCCACGAGGGTGTCTCTACTGATTGAAAAACCGGTGTACCAAGCTTGCTCGC
TACGCTAAGCTCCAACTCTATAGGTGGTGACAAGCTGGCTTCTGGCAGCATTATAGCCGT
TGGAATCGATGCTTCCGCTGGTACGGCGGATTCCCGGCTCTTCCCTCTAGACACAGGCGC
CTTAGCTGTACTCGTAAACGAAGATAAGTCCGCCGCGTCGAAAACGGATGTAACGCCCTG
TTCGTTTGTAACAGTAATAGTTAGGTTACAGCCTGTAAGGACAGACAGCTTATATGCCTT
TTTAAAAAGTCCCTATTTTCTCTTATTGAAGGTGGTCCTTCTAGCGCTTTCACTAGATAT
TTTCTTAATTTCGATTCTTCTACGGCCCATGTTAATGCAAATAAGATTAATCTTACGATT
ATATTACTGTAACTTGCTCCTAAATAAGAATTTAATGGCTAAGGGGCATTATAGCAGCCT
AAATTTGGGCATTTTGGCTACAGTTGCGCAAACAGAGCGAGAGATTCCATAAAGCATATA
AATGTAACCTAATCTGCCATCCGAAACATGGCAACTGACGCATAGTTGCTATTAACACCA
TGGCTCCTACCACATCTAGAAACAAGAATTTGTGTAGCTAACACCAATACTAAAGCATAA
CAACTATTTATTTTTAGCTTCCATTAGCCTCAGCAGTTAACCAGCGGAAGTGATTCGAAA
ACGACCACCATGCAGTCATTTAGAGGAAGAGACTTTAGTATCTTCATTTCTTCTCGCATC
TCAATAGGTTGCGACTGCCTATGGCAGGCATTTAAAGGTAGTTATTCATTTTCTCGTGTA
TTTGCTGCAGACCTATGAAAGCACTCTGACCTCAGGAGAGGCCACATGTCACTCCATTTA
CCCTCTAACGTATAGCCAACCAATTTTAATCAACCGAATGAGGTACTAACTTTTTCTCCT
TTGTAGAACCTCGCTTTTAAAGATAATCAACTAGACCATTTTAGGTATTTTCCTCTCCAG
AGAGGATATTTAAGTAAAGGCTTAGACAGCCCAGGGAGTTCCATGGAACCGACCCAGTAG
ACTAAATATATACAGTAGAGGTTAAAATAATTTATTTACATAACAACTCTATAGCTTTAC
TCCTAAGAAGTAATGAGAGGAATCATCAATAAATATCAAATAGTAGGAGAACCTGGGTAT
AATTAGATAAGTCGCCCTGCCAGCACGACATTAAGCTTAACCTTTATAGGCGACAAATTG
TGTCCGACCTACTGTCATAAGCGACCAATGTACAGGCTATGGATACACTGCCTCCAAATC
TCTATTGAATCCTGCTAGGAGATCTGCCACTTGAGGACCTATGCAGCATAATGAGATGCA
GCAGGTCGCTTTGCAAGATAGCCAAACCGATGCTTTACTGTGTCCTTGACCTTAAATTTG
ACGACGGTAACTTGAGATCTCGGACACTGCTACTATTAAGGACACTTGTGCGTAATCCAA
GTCTCTGCAGGTTCGTAAAGTCGATCTCGCTTGAGAATGATGGATCGAGAAGCTAGACTA
AGGGACATTTGTAACTTTTAAATATTGTACTATCAGGTGTAAGCTTACGCCTGGAAGGAA
TTACGGGGTTCTTGACTACCTCATCCTGGGTTCCTCATGATAAATACTTTCTCAATCTCA
ATTCTGTAGTCTATACATGGCACATAACGCCCGCTGAACTTGATTGGTTTCGTTGGCATT
TATCAAACTGCAAACAGATATCACGTCTCCATTTATCTCTTCCTAAGCGCTCATCCAACC
ACCAATTTGGCCTGCTAGAGGCGACCTCTCTTGATTGTTTGAGTGAACTCCGCCTTAAAC
ATTGCACATTAGGGCCTCTCCTTCCCAATCCCCTTTGGAGGTTATAGTGGCTGGATATAA
GATTCTGCTCAGGTCCTAAGACTTTCATGGAGCGGCTGTTATCAAGCAATCAGCTTGAAA
TCTTAAAAGTGCTCCGTCTCTCTGGGCGGTTATTGAGAAGAACCTTTCTTTCTTTATTAT
CCTCCTTAGACGAAAGTTATCACCTGGAAGAATTCACTGTCCGCCTGGGCAATTTGCTAC
ATCTAGTAGAAGGATATTATAACGGCAGGTCACTAGTACCATTGAAACTTGAGGTTTCTT
TGAATGACTTACGGTTGAGGATCCTAGGCTACCTTGAGATTCACAGCTTGAAGCTGCGGT
TAGTTATAGTAGATATTTGGCAAGATGTAGACTTCTGTGAGCCCTGCCTGCGATTCTTAA
TACAAGATTTGGCGATTATTGTTAACTCTTGTCCTTCTCTGACATTCTTGAGTCTACCTG
TCCATTTTGATAATGTATCCTCGGACTAAGTCAGACATCTACACTACCCGGTTTAACTTC
AAGCCCTGCATGTGAGAGGCGACTATAGTTCTTGCACTGAGCTGGGTGCAAATATCAGTG
CAGTGGTTAGTTTGTTCAAGTCTCTGCCGAATTTTCAAACCTTTGTGGGTCACGGTAAGC
GGCTGAGGATTATTCACATACCCGCTTCTGGAAGTCCTTTCTTTACTAGTGTTAGCAGGA
GCCAAAGGTTGCGCTATAACGTCCCCCACCCAAAGACCGGCCACCCCCACAGACCGGCCA
CCTCGGCCAAAACACCAAAAACCCAATATCATGATCAATTAATTAATTATCACAACACTA
CATTTTTTATATTAAATAAAACTTTAATTAGTAAATATTTAAATAGAAATTAGTATAAAG
ATCTTTAAGTTTTAATTTCTTAACCCTATTAGCTATTCTTTCTAGTTATAAAGTCTTTTA
TATCTATTTATAAGCTTTCTTTATTACTAGAATCTTTATAAACTCTGCATTTAGGTTATA
AATAACCTTTTTATGCTATTTTAGTTAATTTTCTTTATTTTCCTGCTATAGAATACTTAT
TTCTCTATTCTATTACTTAATATTAAAGTTATAATAGTCTAATTAACTGCTAATCTTCCT
GAAAAGCAGCCTAATAGTCAGATCTTGCATTGCAGAAGCTAGGACTTAGCCCAGAGCTTG
CCAAAGCTATACAGATAAACAGGGAGTCTTCAGGAGACTCAAATCCTGCTCTTTTAGCGG
CAAATTTACTGTAATAGTAGGAGAAGGTATCTCTGTAACTATCAGGTTTATTAGGACCTT
TGCTAGATTTATAGGCTACAGTCTAGTAGCTTTAAAGCTAGCAATTACATTAGACTTTAT
AATAGCTTCTCTCTAAGCCTTATTATAAGTATATAGAAATGTAATCTTACTAATATAACT
ATTATTAGAGATAGAAGTAAGATCTAAAAGAAGATAACTATATGCCCTCTTTAGAGGACT
AAAAACTGTAATATCTAGTAGCTAAAGGATATAGGAAGCATAAGCAGGAAGAAATAATAG
ATATATATTATTATTATAATATTCCTAAAGGAACTTGTTCATAATATGACTTCTATAGCC
ATTAAGAATAAGAAGTCAGGGTTCATTCTTCTTCTTGGGCTGCATTAATGGAATAAAGAC
TTTTCTTAACCAAACCAACGCCAATTTATTGCTTATCTATCCCTTATTACTGCAGGCAAA
TTCCTAGTCTTCTAGGAAGTCTAAATTCTTAGGGAAATGTTATTATTTGACTGTTTTCCC
CTTAAAAATAACTGTAGGTCTTAGGACCTTCCTGGTTACCAAGATACACTTAAGAATTAT
AATCTAGGCATAAGAACTAGGCTAATAAATAAGTACTAACTTCTTTAACTGATAACTAAG
GAATAGACTATTTATTCCTATTCCTTCTATTATTCTAACTTCATTAATATTATATCTATT
TCCCTGCTTAATTAGGCATATTGCTAGTATCATAAGGAGCATAAAGAATGCCTTTATTAG
TTTAGAAGAAGCTCTATAATATTAATTAGAGTCAATTTTCTTACCTTTTAAAGTTCTAAT
ATCAGGATTTCATCTTAAAAAGCCCTATAACCAGTTCTTTCTGACGCCTTCTAGGAAGCC
ATTGCAAACAGTGATCTTGCTGGCGAACTCTCTGACTTGCTAATGCGATACAGGGCATCC
TAGATCAGCTTAGATAACAATCTAGTCTTAAAGACGCTTTTCCTGAGTATTAGAGAGCTT
TTAGTAAGGTTTTTAAGCTTCTTTTAGTATTACACTTCCTTTAATCTAACCTTAAAGCGT
AAAACAGTTAATGTTATAAGCTTTAGCTGCTTTATTTACTAATATACTATCTATAACTAT
CTAAAGCGCAGTACTTATATCTTTTTTAGTAAAAGAGAGCATTTTAAATTAATTAGTATT
AATTTAGAATTAATTAGAATTAAATTAATAGAGTTATAACTATTTAAAGTATATATAAAT
TAGGTGGCTGGGTTGAAAATGAGGTGGCCAGTCTGTGGTGGTGGCCGGTCTTTGGGTGGG
GGACGTTAACCTAGATTTATGATCAGGCACTGGAAGCGGACTAACAGAATTCTGACTAGT
TAATGATTTTACATCTTAATTACTAAAATCTCCTATATATAGGAAATAGGTAAGATTTAG
CAGTAGCAGCACTGTAAATACTTGTCGCTTTATTTATGAAAGTCAGTTTATTAATTTTAC
TTAATTTTAAGTGAAAATAGTATCAAGTTCAATTTAATTCTAGGTTGAGCAAACACAAAC
CATTAAGTAGTATTGCCACTTATCCTTTTTAAATGGTCTCTAGTTCCTGAACCCTGTTAT
GTACATTTTCCCTGTTAGCAGGAGTAAAATAGATGTTGAGAGGTTAAGGAAGTGGGTCGT
TAGCTAATCAGAGGCTCACGGCCTTCAAATAGAGGATGCCAGGTTGGGCTGTAAAAGTAT
CTTGTATATTGTAGGGTAGGCGTGATATTCATGGCCTATGAAACAGCTGCATGGTTAATG
TGAAATGGTATACCTGGCATATAAGATAACTTGGAACAATCAATCAATGAAATTTTGTTG
CTCCTTATTACATGTACTTAAACTCTTAATAAAGTGTCCTTAGTACAATACTTTAGTCTA
CTTCAGCAGGAAGTAGCCAAACTCTCAACACACTTGTTAAAACAACAGGTACAGCACCTG
AGCATCAAGTGCATGCATTTAATCAACTATTAAATTCTTAACGTTCTTAAGCTTCCCCGT
AAGAGGTATATCATGCTGATGATGCAGCGTTGTTTTTACGCGAACTTCACAGCGAAAAAC
TGAACGTTAAATCGTATCAGGCAAGGCTATAATAGATTAGAAAGTCCCTAAAGCTAGCTA
AACTATAAAGTTAACTGCTAAGTACTATACGCTCAAGCTTTAGGCTGCGAACATAGGTGA
TAGATGAGCATAAGTATGTTATTCTTATGGTAAAAGCAGCCATTTAAAACTTTTCACGAT
ACTAATATATCGTGCTTTAAGTCCTGCGACTTTACAAAAAGCGAAGACAAAGAGGTATAT
GAAGTATATAAAACCAAGTTTCCTTGTCCGTACACACCACTGCGACATAACTTAATGAAC
AAAATAACGACTGCAAACTGAATATTGTCAATATGAATCGTCCAGGCCCGGAGGCTCAGC
AATTCGCAGCCAATTTCGCCATCACATAACTCACTCAACAAAGATAGCCCCATGTGAAGA
AGGGAGCCGAGGATCTTTGGCAGTCCCTCTGGTTCCCAGTACGAAACATGGTATTGGGCC
TTTGTGCGCCCTTAGATGATGGGTGCAAATATACCAGCGACTGCGACGGCCACGTGTACG
CCGAAACGAGAAGCACTGGCGGTAACCATGGCGTCCCGGGCAGTACCACTTGGCTGCTGG
TTGGGGGAAACATCAGAAGGCTGTTTCTTACTGGATATACTGCCTGCCAACACAGCGCCA
GCCTTTTGGACCAGGGTCAGATCATTAAATTTGTCGGGAACACGGTCAGTAGAGTATGTG
AGATGATTCTCAGGTTTAGCGGCGATGAAAGTATCGAGAGGAGTGGTCTCAGGAGTATTC
TTAGCAACTAAGTGATCGCAAATGCAGCTAGGAGTACTAGTACCATATTTGGTGACAGTA
TGATGCCGGGTAGAGTATACGGTGCTGGTGATATAGACAGTGCTGCCGCCTGGAAGACCA
TAGCCTACAGGTTCGGAGGGTCGATCGTTGCCGACATGGTAGACAGTAGTAGAGACAGGA
TATGTACTGCTAGTGGCTTTGTGTTCAAAACCTTTGTGACTCATTCAGTGTAGAAGCTTT
ATGTAACTGAAAACTTAGTCCCTGATTACGACCGAATCTCCAACAGATAAACTTTCCGCC
CAACGCCACCAGCCCGTCTAACTTTTTCCTCTCACAACTCTTCGACCAGCACAGTCACCA
CTCGCCGCTTGACTCATCATAGGGATAACCGGAGTTTATCTTCTCCCACAAATCCACTAC
GTGATGCGCCCAGGCCAGGTTTTCCTTCGCTTTCTTGATCGCCGCCGTCTCGTTGTTCAG
TAGCACCTTCAGTTCGCACCGGGGAATCCTCTTCTGGTGTTCTTGATCATCGCAGCTGTA
CATGTAAGCATCATATGCGAAGTAGACGAGCCTCGCGAGGACGATATCTTCGATGTTGCC
TTCTCGGATATCCTTATGGAGTCTCTTGTAGCTGTCTTTGCTGCTGATATCTGGCTACAG
CTCTGACGGCAAGTTCGCGATGTCACATGGTGTAGGATATGTTGAGAAGTGAGGGGGCGA
TTGAGGCCGCTGACTGATCAGCTGTCATACGGTGGAAGTCATCTTGAGAGTGTTATCTTG
AGTTGATAGACTTGCTTCTATCGGGCATCTTATCTTATGTGTGATTTGCGTGCTTTGACC
TGGTCATCCTCACAGAAGAGCAGCAGCCACTTATTTATACACCTTTGGAGTCAGTCATCA
GAACATCTAACTTTTCAGCCAAAAGCAATATCCTAGGCGACAGTGAGGGCGATGAGTATT
TTGCCTGTATGTGTTTATTGGTGTCCTTTACCTTTGTGCCCTGGGGGCTGAAGCCTCTTT
TAAAACCCTAACCTTACTACAGTACTGCTAGTGGTAGAACTGTAAGGACAGTCTGTGGCG
GAAAGAGGGCATTTGGTAACGATGTATAGCTCTGTTGCATAGAAGATCTTAGTGCTATAT
GAAGGATTAGTAGACATCGGAGACCTCTGCTTAGTGATGGGATAAATAACAGTTGCGATG
GCACTGGACTCGGTTACAGTGTAGAAAAAAAAACTTCAGAGCCACTTGAGCAATCCTTAA
CGTTATCTGGACATTCTGCGTATAAATTGATAGCAGTAGTGTAAAATGTCTTGGTACTGT
ATGAGCTAACGGGGTAAGATGCCTTGGGGCTGTAGAAGCCGCTAGTCTCTATAAGAGTAG
TTAAGATATCCTCTCATCTGGTTTCGGTTTCGGTCTTAGCAGAATCGGTAGCCTTAGTCT
TAAGCTTGATAGAACTGATTCCATATCCAGCAGGTGCAGACCAACTGTGAGTCGTTGCGG
GCTAAGATTGGGTGCTAGTTTCGAACTTGATACTGGTATCCGTGGTGGCGGAGGGTGAGC
CTGTGGTAGTTGAGTCTACTCCCTCTTCGCAACTCCTTGTGCTAATCGCGCTAGATATAG
CAGTAGAATCAACATATTGATCTGTGGCACCGAAAGTACTCGGAATAGATTGAGTAGAGG
CACCAAAGCTTTCGGTATTGACCACTGACGCCTCGAGGGAGGTTTCAGAGATCATGCAGG
CGCAGGCGCTTCCAAGGGCTTCGCGGTCACCGTTGCAGGCTGCAGGAATCTCGCAAGTCT
CATAGTTCCCACAAATAGAGCTGCCGAGGCTGTAGACAGCTAGGTAGCAGGGGTCTCCAG
CTTCACACTGCATAGCTCGTCATAGACGGGCGTCATACCAAAGGTCATAGAGGCGAGGCT
AAAGACCATGGCTAGGATGGCACACCTCATTGTTATGTTGAATCGATAGAATGTAAGGTT
ATGGCTGCAGTAATTGACAAACAACTACAGAGTAAGCTAAAAAGGATGGATCATGTATCG
ATGCGGCTAACGGATCAGGGGTGAAGGATGATAGATAAGACATAACTGGCTTTGGAGGTT
CCATTCCTTGGCTTAAAAGCAACAAAAGAGGAGTGCTACATGTCTGCCTCCCTTCTGCTT
TTTGTCTACTCCATTTAGGTACTAGCAGTTATCAAACATGTACCCTATCCTCAGTAATGA
AGAAAGAACCAATCTAGTCTGACTATGTTACAGTTTGAGTAATTCAGTTTTCTCTGGCAG
AGTCTTGAGCTATTACTTACTGGGAGTGGTATCAAGAGCATACTACATGATGTAGAAGTC
TTTTACTACAAATCCTTAAAGTGATTAGTGTCCATTTTGCTCTATAACTTGGCCCCTAAA
GGCATGATTTACAGTTAGGTTTACATCCTGGGCGAACGAGGTGGCAAAACTAAACTTGAC
TTGCTTAAGGATGCGGGGCTACGCATATATGGATTATTATGATTGAATTGTCTAATGCAT
GCATTCACGCTAGTATTTACGCTTTAAATATTATTACCAGCGTAGCCGTAAAGTTAAAGT
GGCGTTAGGTGTCTAGTTATTATAAAAATACTTTCTGGTATAACTAGAGCAGTTATAAGT
AGTATAACTTTAAGACTATTGCTACTACCGGTTATATTATGCATTATCGCGCGGCGACCT
TTCTATTACCAGATTTACCTTTCTTACAACGCCTTCGGTTTTGAATTTACCACTTCATAC
GAGGTCCTCAAACAAAGATGAATGACCGTAGGAGAGATGCGACATCAAATGGAGACGCCG
GAGGTGTTATCCAATATATCGATCCGCATCTTCTCCAGAAAAAGACTAGTATTCCTGACT
CAACGACAAGTTCCTCTCGGCTACGCCAAGAAAAGCCTGAGGGCCGAATGCCAACCGACT
ATGAAACGGCGGATGAGGCTCTCATATACAAATGTCCAGAATTTCGCAGTCATATACATA
ATCCGCTTCAGAACCGGTACTGTAGTTCTTTCCTCCTGTCTATTTATATTGAAAGAGGGA
GTCACTTATAAGATTAGAACTCACCGCATAGGGCCGTCTTCATACTCTAAACCGTCACCC
TTAGGTCGCCCGGTATCATCACTCGCTTGCTCAGGAAGACAGAGTGAAACATATTTATGT
CACTATAGTTTGTTAGATTCGAATGACTTGCAGAGGAGAGATTGGCGAATGAGCTTAGCT
GCTATTTTGAACCCTATAGAGAGAAAATAATTTATTTCAAAGAATCCCATGTTTTACGTC
CCGAATTTCTTATATCTACATTTTTATATTATTACTATAGACTTATTAAGCTCTACATCT
CATATACTGCTACCATTCCTGATTGGTAGCGAAGCTTAAGGTATTAACGATAACGTTCTT
GGGCGCCTGCAAGAGGCTGAAACGTACGGGATGGTACAGCCTCAGTGCGTTGACTTTGTA
ACGTCTAAGTTCTAGAAGCATCCCCGAGCACAAAGGGTACAGTATCAAGCCACTGGCATT
AAAAGCACCTCTTGAAGTAGCATACAAGGTAAGCCTTTGTCTTAGGAGCCAGGAAATACG
AAATTGGTACGAAATATTAATACTTCTTGACGGAAAATCAACTTGATTGGCTTGTCTATT
ATGTTGTACATACATGGTGACGGGATCATATGACGAGAAGTATCGCAAGTCATCCTAAAG
CATTCTCAGGCGCATCCAGGCAGTTATTCATTTTACCCTCTCCGTCCTTTTCAGATGAGC
CTATGCTAAGCAAAAGGTCAAGGTTAGGATTGACGAGTAAGTGGCTCCCATTTCTTCTGT
TATCTTATCCCATCACAAAGAAAGCAATAAAAGCCAAACCACAATCTTTCGCCGCGGCTG
AACACATTACAGAAGCAGCGTTTCATTTCGCAGAATGGCTATGTCACGCTACACTCGCGA
CCTCACTCTCCCCAATCCACAAATCCTCCTCTTGCTCAACGCCATCTTGTAGAAGAAACG
GCCTGCAATATCCGCAGTAACATTCACCGTCATCGTCACTTATTGATCCACTGTCATCTT
GAGTTTGCGGCATGACACAGGCCTGCTCGAAGAACGGCGATTCCAGATCTTTGAAACAGT
CTTGCTCTCCATATAAGATAAAATCTCGATAGCTTGCGAGCAGAGAGGTACTGTCGGCAG
GGGGAAGCTCATAGAAGTTTGTTTGCTCCATTGCCTCCTGTTCATGCAACAAGAGATATG
TGCCTTCGGGAAAGTTGCTGACTTCAGGGGAATTTGGATCGCTCCAGGAAGCAAGAGGAA
GCCATTCAGCAGGATTAGAGGGAAGTGAGCAGGGGACAAGTGGCTGCAGAACTGATGCCG
ACCTATTTATTTCTTCTGTAATCGTGTCGTCCATGTTGTGCTTTGTCGAACTGCCGGGGC
TAGCCACTGGTGGAACGAAGCCAACCGCCTTATTGTATTCCACGCATATGTGGCAACCAA
ACTCGCCCCCAGCCACTATGATATTACTTGTGGTATAGTCTTGGGATGGGCTAGAGTTGT
GCTCGGTCATTGGTGACCCACATGCTGAGTCTATGTTTGATAAACAGTGATCAAAACAAG
ACGGGCCACAGTAGGGTGAATGGTCCTGGTGTGATGAAGCCATACAATCGTCACATCGAT
GTGGTCGTAGCAACACGCGATCGGAAGATAGACTCATGGCATGGACTCGCACAGATGTAG
GAGCAACTGGCGTTCTTTTGCGATTGGATATGTGTATTCGTTACAGCGTAGTTTATTGTA
TCTCGATGAGAAGTTAAGAAAGGATGGCAAGTAGATAGCTTATCAAGCCATGATTACTGG
TGCCCTTTTTGTAGGGACAGAGAACATTGACAGTGAAATCTTGGGGAATGCTTAGATGAA
CTCGCTAGATAGGGATGGGGACTTCAAAGACAATGAAGTTACCAGATTAGTGAGAGGCTG
GGGCAGGGTTTTAGTCACAGTGGAGAAATCTGTGAAATGGAGAGGTAACTAATGTGAACT
CATGACCAGGAGACCTTGCACCGGGTGCTGCCCTGAACTATTTGAGAGGCCCCACTACGA
CCTTCCCTGCCACTTTAGAAAATCCTGGTTCCTCGTTCGTTGCGATGATTCAGAAGAAAA
GTTCGTTTTGTTTACTCGCCGACACTAGGCCCCCTATCCCCGGCTAAACTTACCTCCCTC
TACGCTGAATACTTCAAAGGCAGATGGCTACATAGGTCTTCGATCTGACCTCTTCATCAT
AGCACTATCGTCTTCATCTATACTCCGTACCTTATATTTTATATTTATAATGGACTAAGT
GGCTTGTACCAGCAACAAGCTAATCCAGGTGGAACTACACTTTATAGAGGCTAGGTATGG
TATGGTATACCTACCAATCTATTCAACTTATTCTGAAGTCCTAGATATAATTAGCATACC
GCTCAGGGCATATCGATTCTGCGTTAGGCACTTTTCCGAACCCCAGTGCAGTGGCTAATG
AGAATAGTAAATGTCTATATTATATGACAGACACTTTCTAAATATAGTAGAAATTTAAGA
AGTTTAATAATAAAGTTAAGTGAGAAAGGCTATGTCTGAAACAGGTCATCGACTACACAG
CCATTTTACCTGCTAGCTTAACCCCCTCCCCTCCCTTGATCTTCCATTGGTGGCTTCCCT
CTATTGCAAGATGGTCTTTGAATCACTACGTAGTAATTAAGTTGCGCATACTACATGCTC
GACTTCCTTCATCCTACTGATTTCTTACCGTCCTAACAATATTAGTAGACATATTTCACA
ACGGCTGAACCACTCGCATATCCCTGTACCCCCATGATAGACCAACCAGGATTTCTATTT
CTCCAATATTCGATTTGTTGGTTGCGAGAGCAGCTGCAAATGATATGTATAAGGCTGATA
CAGTCTCTCTCATGCTCTACCAGTATGAAACTCCCAATCATTTATCTTTACCAAAATGCC
TGAAGACTTCATCCTGTTTAAAAAGCTTCCCCCGAGCTGAGGATCAGGATCTGGAGATAT
GCTCTGCTGCCGGAAAGCCCCGGGGTTCACTTCTTTCGTCTTTTAAATGCCAGCAAAGCT
CAAGTGAATCGCTACGGCATTCTGTTGAGTGACTGGCCAAAGGATCACTACCTCATGCCC
CTAACATGGCCTGTCAGTCCATTCCCAAACACCTCTAGCGATTTAAGGCAAGACATGGAG
TCACATTTAGGTAGTAACCCTTCTTCGTACGTAACCTCTCTGAGGCTTCGGAAGACATGC
CGAGAGTCCCGTTACGCCGCTTGTCTCAAGGAGAGGCAGAGGCAGAGTGACGTTTGCGCT
CTGTCCTGACAAGGCTCAATCTGGATGGCCATGGGACAAAAAACGCCACATTCATTGACT
TCTAGAGAAATCGATTCAACGAAACATTTAAATATTGTGTGCGCTCCAGATGACCTCGTC
ATCTTTCAGCTACATCCTTCCGAACCGAAGTCCCTGATACCATGCAAGAATAGACCAGAT
GCTTACTTGGGGAATTGGGGCCTCGGGATGCGGCACATTGGCTGGGAGTATCACGCCGAC
TGGTTCTCTAACAGGAGGATATCCCCATCTACTGATATTCTGAACTTTCTGTGCTCATGC
GCCTTGCAAGCCGTAAGGGCTGGTAATTTAGAGACAATATGGATAGTCAACTACAACATC
AAACGAAAGCATTGGGTGCATTCAATAGAAACAGCCAACGCCAAGGCTGACATGCATGTT
TTTAAGATGGATCGCTATAGACTTGTAGAAGTCGACTATTAAGATTGGCGCCGCTTGTCA
AGAGAAGAGGCTACATGGGAAGAGGTTTTGGAAAATGCAGACGAGGATGCAACCGACACT
TTCTTACCGTTTATCAACTTTCTTCGAGGCTTGATCTCGCTTCTGATCGGCCATCGCCAG
GCTCTTAGACCGCATCCCGTTCGTATCGGAATCTTGGCATGTGAGGCGTATTAAAACGAT
GAACCTAAGAGAGTTTTTTGTTCTGCTTCTGGCTTCCACTACGCTGCTCTATGTATTGAT
AGTGTGTTATAATGTCGAGAGATACAGGGCGGTGCTAATTTAACCTACCTAGGCAATAGG
CTCTGGATGCTCGCTCACCGACCCGCTTGACCCGTAGTTACATACACTTACTGCGACACA
CCACAACCTGGTTCCAAACCTCCTACCACAGGTAATTGACACCATTAAGGCCGAAATATC
TGCCAGGGATAAGATGAAGCCCCACTTTAGCGAGTTCACTTGAGCTCACTGTGAGTTCAG
AGTGAGTTCACTGCGAGTTCACTGTGAGTTCACTGCATGGCTAAAAAGGTCCTCAGATGT
GGAGAATTCATTTATTGGATCATTTCCCTGGTTTTTTTTTTTTTTGCCAAACTCCCAACT
TATTCGCATCCCCGACTCATCATGTGACCTATGCGATGTATGGCGGGAAATGATAGGGAA
ACTTGTATAGTTGTAGTATATAGTGAGTCAATGTCACTTTGATAACAATTAGCATCAGTA
TTTCTGGTCTATCATTCTATCTTAACAATAAAGGGTCTTGGGGTGTTGCTGCTTTCTATC
TTGCCGCCTTGTTCTGGAGCGTGGCTCCAACACGGCCATTCTGTTAGATCGTCGAGGCTC
TGTGAAATCTGAGCTTACTTCAGAGGATAGCCTTTCCTGATACGACTAGTATCCGTGAAG
TGCCCGGAATGCTCCAAAATCCGGAAAGTCTCAGTGTAGTGGAGCTTGTTGATGCTTGAA
GTTGAGCAAAACTAAGAAGTTACTCAAGGGTTCCTGCCAAGCAACATGTTGATGTTCCTT
TGGCTGGTGAGACGATATAACATCTATCTCAGGTCCGCAAAGAATGTGTAAAAGAAAGTT
TCAAAATCCAATCAATGAACTGTTAAACAATTCACATTATTCTTTTCGGAGCATTGGCAT
ATCGTGTCACGCTTTCACTTCATTTCAAAATGGCTTATAATTCCTCGGGGTACTATTCCG
AGTCTTCGTATCCACATTACCACGCATTTCAGACTTCACCGTCAAGCCTACTCCCGCCAT
TCTATTTGGATTCTGCCGCCAGTGCCCCAGTATCTGCATCTCAGGACTGCACAGACATAG
GGTTCTTACCAACCTTGGATGTCTCTACGTCCTCTGCCGATTCTTCTTTCTCTTCATTTC
CAAATCATGGTTCTGTGCCTGATCCCCACCTATACTACTGGCCGTTCTGGGACCCTGGTA
ACCCTTGGGGCACTTGGGAAGCCAATTACTGGTTTCCCTACTACCAAGAGTATGCTAGCA
GCTATATTCTGCCATACCAGTCGGCTTGGGAGACAGCTCCTCTTGCCTCTACCCAGGATG
CCTTACAACATCAATCTAGCTTACCATATCTTCCTGAAAGCAGTAGCTTCAGCACGGAGA
TCATTGATCTGAGCTTTTTGCCACCCGATGAAAGATACATTGTTGAATTAAGGCTGAAAA
ATGAGAAGTGGAAGTTGATTCAAGTCGGCTATGCAAAATACTGGAAGCCTATGACTATAT
CTGGACTGGCGATGAAACTAGGCAGGATTCGAAAACGAAATAAGTTACTGGAATATATTA
TACCAGCGAAGCCTCATAGGAGATCAAGGACCTCATCTACAAACTATGCGATTAGCAGCC
ATGGATGAGAGAACGGTCAAGCTACACCCCCAATGAATCAATTGGTAATGGACCAAAAAC
GTTTACATTTAGATAGAAGCGCGGCCAAATGAATTGTATTTAGAGTGCAATATGAATCCA
AATAAGCTATTGAAGCTAACATGATATAGCTTGAGAACCTTTGTCTAACATACACGACTG
TGAGGACTTTCAGACGTTGTAAGTCAGAAGTAGACTAATTGAGAGATGATGTAGTTAGCA
TATACATAGTCGCTTCGACCTTAATATTGAATTTAGCCATTGCATAGAATTCTGTAAGAG
AGACGTTTTGCAGCTGCGAAATATACTATTTTGTACCATGCTTTTCCTTTTAAACCCTCT
CTTTGCTGCCACCTGTGAAGGTTATCTGGGCCATTTCTGTGACAAGCTCTATATTAGGCA
CTACAAGCTAAGCATTGAAGAAAGTATCCCTAACAACACTGGACCACGGATAGTTCTTGG
TAGCTAGCTATAGATATTATCTGCACCATGCATAGAAGTAATGATAGTTACTTAAACCAA
TTTCTTGGCCATTTCTGCAATGTACATCGTCTTGTTAGGAACGAAATCAGCAATCGTGAG
GACAATTAATTATATATAGTTCAAATGCGCAAAGCACCCACGAATTACATATATAGTAAC
TGAAAAAGGGCCAATTTTATGACTTGATGAAGGAGGCATATATAGGTTATGGCACACATG
AGTAGCCATGGATGCAGCAAAAGATGACGGGAAGCTCAATGTTACGCACAATCACTGTCA
ATGACAAGAGATATATATTATATTTTTAGTAAGAAGACTAACCATAGGTAGATAATATCT
AGAACGCTTTTCACCTCCAACATAGCCCTCTCCCATTCTTAAATAGTTCAAGGCCGCTCC
TAGGGTCAGCCACCTACTATCTTGAGAACATACAGTACATCGGCGTATAATGGACTCCCC
TAGATCTCTTTTCCCTTTGGACGGGAAGTCATTTCTCTTACCAAGTTGCGTTTTATCGGA
GCAAGCTATTCAACAGCTTGCGCAGAAAATTCAGGAACATGGTGGCAAGGCTGATACAAA
GCCAATAAAAGGGACAATCTACAATTACATTGTATGCCCTAAAGAGAAACAAGAATTGTG
GCTCGATTGATGGAGGGTCTGATGATTCAGATTGGGGGAATGGCGATTATCAGTGAGGTC
ATGCGAGACGGTAGCATGGCAATCGATAGACTCCGCATTGCGCCCGGGCTCAGAAAGGAA
TGACATGCCTGATACGGGAATTCATTCACATGACTAGATGGCTTAGTCAGTTGACTCAGT
TGATTAGAGAACGACAACAAACTTAACATAAGAACGGTCATTCTAAAGCATTTACTAAGC
ACATAGCAAATAAAATGCCTAGATGGCACTTGAGCCTCGTGTACTTGGGGATCGGAAGGG
GCACGTGGCTGATCATACGGAAACTATATCGACGACAAATTGAACAAATAGCAGGGCATA
CAACTTAACCTACTGGATTCTAAATAGGCCACCAATTGCTCAAAGCTTTTATAGTTTTTC
TTAAATTCAATTCCTAAGCCAGTAGTAAATAGTGGTAAACAAAAATAAATAAGTTCTTTC
CACCCAGATACCATCCTGAGGAAAATTATACACAATGCCACTTCCAAGTAAGCCCCCGGC
CGTGTTCTAAGTGTTTACAGCCAGCCCCGAGTAAAGATAGAGAATATTTTTGCGGATTAT
ACATTCATTTAAACTATTACAACTCTAGTTTCAAGCTATAGGACTTTCCAGGACACGTAT
CTTTTATCTTTACCTACGATTATGCTACAGTATGATAGCCTTCGGTTAGCACTCATTCTT
TTTTTCTGTGCATAGTCATCCAAACCTCCATTTACATAACCTACTGACATACCTCTGGAC
CCAAGGTGTTGATCTGTCATATCTGTTTCTCTGGAATCAAAATTAAGAATATAAGCAAAA
AGTCAACTTTGGTTTCACCGATTTAGATATACCCAGAAAATAAAAGGGCATTACGTGGTT
ACTCTACTACTTTCAGTCGGTCATAAGAATAAGTCCTATATCCCTTGCGATATGAAGAGC
AACTATAAGTAAATCAATTTTCCAAAATTGGCTACGAAATGTCTTCTATATAAGATTGAC
GAGATGTCCACAAATCCAATAGGGGAGTTCGATTGTATGAGACAAACCAGTAAGATAGTG
ACCAAAATAAGCATTGTATACCATAGCTAGGGACAGGATATAATCATCTACTTAACGCGG
CAGCATTCTCGAATATTCATATGTGACTATATGCGGTCAATTGGTTATTGGATTATATAA
CATGGAATCTGTAGGGAATGGTTGTGGACCACTATCAGGCAAAGTAATCCGTTTAATTGG
TAGATTTTCCCAACCTACGAGGAAAGATGTACAACAAATTATCAAGAGCTTGGGAGGCAA
AAATTGGCAAAAGGGCAGCAAGCTACCGGCTGAGTTGATATTGGCGCCTACCACGACGGA
CCTCGAGAAACAACTTGGCGACTTAACAAATAAAGGTGTGGAGTTTGAGACTCATGATCT
TGATTGGCTACTTAAACTCCAGGAAAGGCACAATCGTGAGAAACACGGCATGGAGTCACT
GAGCTCTACAAGGCGGGCGGAACGGTCCATCACAGAACCATCGCCACAAGTTGTTCCTGC
TACTCTGCCTCTTGCAGATACAACTATCGAGAGAGCGAGGGAAGGACAGGAGGACCACTT
TCCTACGAGGACTGATCTTGCTGTTAGCAAAGTTATTGTTGATACGCTACCGTCCAACAT
CCAAGGCAAAGTTACGGCGACCATCGTTGAGCCAATTTGCACGAGCCAGTATGTTCCAGA
TGACGCCTACAATCGTGACGTGGAGCGCCCTAGAGTTCTTCGTAAAAAGAAAATCCTACG
TGCTCCTCTTAATAGGGTTAGAGAGGTCTCTGTTAGGTTTATGCCTGATGTCAGTTTGTA
CTATACTGCTTTAGGAGATAGGTGACGATATCACTAATACAACGTAATAGCCACGTTACA
ATAAGGAAGATGGAAGCTACAACTGGGTTATAAATACTCAATTTACTGAAGAATGTCAGC
CTGCGTCAGCCTTATCTATTTTTTCTTTTCTGAACCTTCTCTAATTACTTCATAGTCAAA
ATCCTAGGTTGTCTGGGCGAAGGAAGCTATGGCACAGTGGTGAAAGCTAAAAGAGTCTCT
AAATCTGAAGATAAAGCCAGCAGCATCCCTAAATCTAAATATGTAGCCATTAAGATCAGC
GCGTTAGGAAGGAATATAGTAATGCCACCAGAAAGGAGCTTTAGATACTTAAAACCCTAA
AAATGAATAATAAGAAGAACTAAAACTGGTGCATCTATACACAGAACTGGTTTAAATACT
GAGGCTACGTTTATCTGGTTCTAGACTTGCATGGTAAGAATACTTATAAGTTCCTGCAAG
GGAACATATATCTCCTATATCCAGATAGCCAGATCTAGAGTTTTACCTGGCAGCTTTTTA
CTGCTATAGCCTGTAAGTTTTAAGGTATAGGCTGAATTTAATAGGATACTAATAAGGTTT
AGTCTTGCATAACCTAGGCATAGTCTATGCTAATATTAAGCCTGATAATCTTATACTATG
CAATAATGCTTACTGCATCTTACCTTATAACAGCGAGAAACCTTCTTCCTATTATGTTGG
ATCTGTAGAGGCGTAATCTGCAGAACGCAACATCCTGAAGAATACTGAGGTTTAGCTAAT
TGATTTTAGTTTATCCACGTTTATAGATAAACCCCTGTTAAATTTTCGCTTAACTCTAGA
GTTTACTGCCCCAGAGACCTGGTTATATTAATAAGCATTATTCTTATATAATATATAAAG
TATAAAATGCAGTCTTATTAAGCTTTTTACTAGTAATATTCTCTTTAATACTAATAATAT
AATAGAGTACCTAGTAATAATAGAAGCTATTATAGGACTTAAATTAGAGGATAAAATCTT
ATAGATTACTAATATAAAGTTTTAGGGTATTCTTTTCACTTTACTTCCTAACATAATATA
AGAACTATATAAAAAGATCTAGCAGATAAAGATAAAGCCTATTAGAGTAAGAGAATATTA
TCTTAACCTTATATAGCCTTAATTAATATATAATAGCAAATTATTACTCCTAGAGATAAT
ACCTTCCTTAGAAACTTTCTGGATCTATTAAAAAGGATTTTTGTGCTTAATCCTAATTAT
CATATTACCGCAAAGCAAGCATTGCAACACCCTTGCCTCACGGAAATAGTCCTGCCAGAT
GATGGTACTTTAGCTGCGGAATCCAGCGTCGCATAAGGCGTTGTAACACCATGATTTCGC
AAGTTGACGATGGCAGTTCCATGATCCCCTGATCAAATATCAATGCGCTGGCAGTCTCAC
CATTCCCAAAGCATTCCGATCAAGAGATATAGCTAGCAAGCGTGGTCGTTCCAGGGTGCA
ATACTTTAAATTAGAAGAGACACTATTATAAGATGGGTATGAGTGATGAAGTTTAATTAA
TTGATTAGTATGCTATTAGCGTAATACAAGACATCATAAATCCTTACGCTTGACTGGTCG
AATGCATTATCCATTCTTCAGTCCAAACTTTGCTGAGCATCGTTCTCCAAACCGTCTGCT
TAGAAGTGACCTGCATATGGACTTCACTTAACATATGCATGGTGCGTTGCGATTGCAGGA
GATATTGCAAGCTATCTCGTGGACATCATGGCACTTGGATGTTCCGGCATTCGGCAAGCA
ATGGCTACAGCGACGTTCTCATCTGGGAAAGACTCCAAAACGCAAACCCAGTCACTAAAA
CATCTATAGTGTTTAATTAATTTCTATAACTAAGAACCTAACTACATCTAACCTAGAACC
AACTCTACTGCACAAGCATGTCTGGCTTCAACATCAGGACTTCAGGGAGCTTCCGCGCCA
TTAAACAGCAAAAGCATGTTCTACCCTCAAACAGAAATTTAGTAAGATTTGTCGGGCAAT
CAAGTTAACAATGAAAAAGCAACAGCCAGAAACCGGGAGACACTGGGCACAATGCCAAGC
AATGCTCGTAGACAAAATAGAGCCAAGAATGAGCAAATATCTGGGCATTATCACTATTGG
CCATATCTCATGATCCAGGAAGAGTCAAGAAGCAAGAAGCAATCTGTGGATTTCACTCCT
GAGTTCGGCAGTATGCTTTCTACTTATTACCCTAAATGCGACGCTGAGCACTCCTCCGTT
GCTTTGGTCTTTGCCGCCATGAAGTGGTCACCTACTTTATCATATGAAATTGGAGTGCTG
GGCAATGTGAAATCGTTTCGTCTCCTAAAAGATACTATTTGTTAGATATTCTCTCGTTGA
ATGGGCGGACGGCTCTGCACGAGATAGAGTAGGACAAGCAAAGAGAAAGGACAATTCACG
TACGAGCACGATCTAAATAGCCCTAGGCCTGTCTAGCTACAGGTTTCGTATTTCACATTA
CTTTAGCGGTAGAAATGTCGCTCTTGTGAGGCAGGAAAAAAGAGAGTCGAGAGTGAATGG
GGGCTCGGATGGCAGACAGACTCTTTGCCCCGGATCAGATGCTGTCGATATCCCACTGTC
ACCGAGTGCTGGGACAGTGAATCCGTTGTCTTGCGGAACATCGGTTCGGCCGGCTAGTCG
GAGGGGAAGCCCTGCTATTGTAGAAAGGAAGCGCGGGGGTCGCAAGCCTCATCCCATCCT
GTAAATATGGTGGGCAAGGGGGGAAGGGAACAGCTGATTCCTACAACTGCATATATGAGA
AGACTACACCTCCGGGCTTCGGTATCCTCTGATTACGATAAATTTCAGGTACACAAGTAT
ATTGCTTTATCGTTCACTTGAGGCAGTACAGGAGTATCTACTTACCATCACTATCTTCTT
AGATAATATCGTCGCCTCTGTGTGCTCACTCTCCGTCATCACGTCCTCGCCATCCTCATA
TTTCTCAGCTTCTTCCTCCTCTCCTTCGCTAATGACTAAGACGTCAGCAGCATCTGGAGA
CAAAATTCTCTTCTCTGGAGGTTCAATCTGGCGCGGGAACTGTCCTAAAAAGGTCTGGCT
TCGACTTGTAGGAAGTATTGCTTGTTGCTTGGCCACTAGGTGACTACGGGCGTCCCGTTG
ATCTCCGCTGTTATCAAGCTCGTGCATAACCACACTAAGGCATGCTAAAAACGGTGCTGA
GTGACCTGAAAGTGATGCGATGCTTAATTAACCCCATAATATTAGCTCGGTTTGGTAAGA
AGATCGCTGGTTGGCTCATTATAGATTCGAATATGTGTTTTGGAATATGGTCCTATACGA
TGGGCATCCTAAATCAGCACGTCTTGGTTCAGGCGCAGGGCCCCTGTAGTTTCTATATGA
CACGCAGCATTTCCAGGTGATTCAGGTAGCTCAGTATGAATAGTCAATGCCAGATATCTA
ACTTTCAATTTTTCCAACATATTTCTTCCTCCCCTTGAGATCAATGTCAGCTGAAGGATA
TATACTGCATGACCCTTTGCGTTTTTCCTTTATAATGCATGCCACTGAGGGTGCAGACAA
GACGATGAAGGGCCAGTTTCGGCCTGAATGCGCGGAAGTATACTGTTTGTCCACAATCAT
ACTCAACTTATACCACCATTACGTGCAGCGCAGATTAACCAGGTTAGATTCGTATCTTAG
ACTTTTTAATACCGCTATCATTCATCTTTTGTTTTCCTTGCTTTTCCCGCTGACTGACCG
GAGCTTGTTAAGGCATGGAATGTCTCGCACTCCTACTAGACGTTTGATTTTCCATACTTG
ACTCACTTAAGCCTGGCGGCTAAATTTCATCCTTTTCGTGCTAATTATTGAACCTGCCCT
ATTGTCGACTCTGTCTCATACAATACCGATGGTAGAAGCATTAGGTATACTCTATTGACA
TTAGATGCGCTAAAGCAAAATGGAGCGTCCTGCCCATGGCACAAAATACAAATGCATATT
TCGCTACATGTTGGTCGAAGGACTTGTCGATCTTCGATAGATAGATATACCACGATTGTC
AACCTCTTTCGGGATAACAGTGCCGTTAATGCTTACAGCGAATATTTCACAACGGCCTTA
CAGGAAGCGGTAAGGAATGATCGAAAGGAGATAGTCCAAATTCTGCTCGACATGAGTGCT
GATTTAATCTTGATTGAGTACCAGGAAGCATACTGAGTAGTTGACTAATAGTAAAGTTAC
GGGACGAAGGATAGATTGCGGAAAGTTCTTGCGCTATCTCTTAGGCTGGAAAGCAGGAAG
GTATCGAACTTGTAATTCATCATTCATTTGAAATGGCGAGGGAAGCCATCTGTATTGGCA
CACTTCCTGCACGTATGAACTAGATATAAGTAATAACCCTATTAAGCTTATCGCGATATG
AGGGTGTAGTATCGGCGATGTGTGCAACACGATCTACTGGTAATGCCAAATATACCCACC
TTTTTCTTTCTAATTCAAACACCTAGCACAGCCGGATTTTTTTTAATCTCAGTCTTAATG
GATCGCTTGAACCAAGTCATCCCTATGACCTGGTGGAAGGTGGTGGATACGCGAGTACGA
TTGATGTCCCAATTAAAATGGGGTTGATTTTCACACTTGAGGATCAATCTAACGTTAGTC
CCCGGAGGTCCTCCTTCTTCTGTCTCTGTACTGTCCTTTTAGGTGTTTTCTCCGCCAGCG
TGTATTGATATATCCGGAGGCCCACCAAACACATTTTTCTTTTATCGAGGCGCTATCACT
AATCCAGCAGAAATACCTGTTAGTAGGGCTAGCTCGGGAAAGTCACTATTCATTACTTGC
ATATATACCCTGTTTAATTGTAGCTATTTCCAACCTAGAAGCAGATTTTCAGACTTTTCG
CAAGGCTTTGCATAGCTCTGGGGCCAAAGGGACCAAGAACTTGAGTTGTATAAGAATTAT
TTATGAGTCACAACTGCATCCAGCCAATGTAGCGGGATGTACCAGGGCATCAGGTGCACA
AGCCTTCCTAACTAATAAGGTTTACATTGGTCTGTGTCGACTTCCCAGTCAAAGCCTTTC
ATCAACTTCTCAACCTCGGGGTCCAAGTTGCCAAAACATCGTACTATGACCTTTTCCAAT
AAGGAAATACGCCTCAACTCCTCATTAACCCTTGATAATGAATCCTTGAGCCTGAGATAG
ATGGGAGCGTTTCTAGCCAGACCGAACGAGTTGCTTGGATGCACGACGAGTTCCAGGGTC
TTGAGCTTGGTGCAAGATGTTTGAAGAAGCTTCAGACATTGCATCCCATCCAGAGAAAGA
TTTCGCTCTTGAGTTTGCCCTTGCTCCGCCTGAAGTATAGGGAAGCTGATAGATATAGAG
GACAACAGACTTGAATAACAGGGAGAAAGAAAGTCTAAAAAGGCTTTCAGGTCTGAAGTT
TCGCGCGTAATATAGGAGTCAACAGCGTTGAAGTGATTCGAGGAGTAGAAAATCGAGTTG
GCCTCCTGCTCATTCACGGCTTGACATATAGCTAATGCATCTTGCATCGGTACATCAGGC
ACATAGTAGCCGAATTTTGAGCTGTTTGGTTCACGACTGACGAATACCGGCTTCAAGGTG
ACAAGTATCTCGCGAAAAAACTTAGAGTGACTCTCTGGAGACATTGCAGTTAAACGAGCT
TTGAGTTCCTCAGCGGGTGCCTTGGGCTGTGCCATAACGTCGAGATCGCCTGCGGGTAGC
AAAGGATGTGGGATATGGGGGTGATGGAAAGATGTTAATTTTGGAGGATGGGAAGAAAGG
TCCGTTCCAGGTAGTAAACACCTCGCAATGATGTGGAGATAGAGTCTACTTACGTAGTGA
CGGTAATGGTTACATGTAGCAGCTAGGCCAAAAGAAGGTATACGAGGTAAGGCGCGCCAT
AAGCTTCTGCTCTGGGCAGATTCAACTATAAATGGCAATAGCTCGTCAAATAACACACTT
CAGGCAGCCTGCCAACTACCCACATAGTTGCCCAAGATGATCTTTTAAGCTTTTCTTTTG
ATCAAGTCACTCGCAAGCAATAGAACTCGAAATACATTCCAATAGGGATAAAAGGCTCCG
TTCCCTCCATCATGGATTCCAGGTCAACGCAAAAATCCTACAAAATCCACCACGATTTCG
TACAAGATAGCGGCTCACGTTCGAATCGGCCATGCTTGGGACTTCAAGGAAGTACCATAT
GTCGTGGCGTGTGGGGAATACACAAGATGGTGGAGGTGTGGGGAAGAAGCCTTACAAATA
GCGATGATAATGTAATAATGGGAAGAACTACTACAATACAGTCAAAGGAAAGTGTAGGGT
TTTGCTTACCATTTAGCTTAGATGCTGGCTACCTAGAATATATTGGTTAGGTAGAAATAC
TGCGAGAATGCTACCATAGTATCCAATATGTTAATGAGTCCTTCGGACACTACCACTTTA
TTGCGCTTGAACTTTTACTTGAAGTAGGTAACGTAACGTGACCTGGGAAATATCGTAGCA
AGTGTACTCATTATATTTCAGAGTTATACCCCGGACGTTGGTCTTCGAATGCTTGACTCT
GTGGTCGGGCTTTATGAATGCTAGCACGCGCTTAGGAATGAGGCATAAATGAGAAATAAA
AGGTCAAACCTTACCATCTTAACACCCTTTGGGATCCTTGTGAACAATACCAGCATCGAC
CCATTCGCTGGGAACCACGCGACCTAGGCACCTGGTACTGTGCATGCCTTGTTCCTTGGC
GCCGCCGCCAGCCTTGTGGTTAGCCACAGTGAGCTTTTGTATGGGAGTTCCGAGCTCAGC
TTCACAAAGAAGGAGCAAGCTCTCGCCGCCAGGCTTTGTGTGATGGCAGGAACTGGCTGA
CTTAGAAGACATCTCAGCGACATAAATGCCCTTGCCAAGCATATACCCTGACATGGGAGA
CTCACAGGGAGCAATTCGGAGACCATGGCTAAGGATACCAGCATAGTTTGTAACTCTCAA
ACCGTGCCAGAGAAGACTGCGACCCGACTCCATCTTACAGAAAACCGAATCGTTAAATCG
CTTGAAATCCTATTGTCGCCTGATGCGAATGATATTTCCGACTTCGAAAACTATTTTATG
AGTAGCACCACGAGAGTTATTGACACAGTTCTCGAGATGGCTGAACACTTCGCAATTTTG
CCAAGAGGGCTACTCTCCTCAGAGCCAAGACCCGTGAACTGGCGATCAAGACAATGGATA
GTATTCTTCGACTTGCGCTCGATATTCATAATATCGTCTACGTGCTTCATATTCGATAAG
CTGTCTAGAAATTTACTTCCTTCTTAAGCATCTTAACGTCAAGTATAGTAGGTGGTACAA
GGCGACCAAACGCAAATAGCGATAGTTATTTGCTCAAATACTACGACTCCTAGAAAAGAA
GCGATTCGAAGACTGTTGAAACACGTATTAATCGCCAGAAGCGACATACTCAATTTCAAA
ATCTCCGATCTCGGAATATTCGAACCGACAAAAGAAAGAAAACTTGGTCCGCAACAGCAG
ACATACTGGGGAGGAGAATATAATGTATTTTCGGACGTGCATTCGTGGATACAAGCCGTT
GATGATAACTGGTCTAGGATCAACCCCAGTGAACAGCATATAGTCACCCGAAATCTGTGG
ACGCTATTGAGAGGGCCGGCTATAGGTTGGTGGCGTTCCCAGCTAAGTCAACAAGATAGG
GAGGAACTGCAGGCCTCGAAAGAAAATATGTTGCAGGCTGTTGAGAGAGAATTTAGGCTG
GACATTTCTGATGCGGTTGACATACTTGAGACATCCAAATTCGGCCGTCAAGATATCATG
GGTGATGCCTCCATCCATTCATTCGCCTACAAGATTTTCGGAGCAGCGAAAGCGTGTGGA
GGAACGTCAAACGAGTACCTATTAATGAGGCTATATCTCGCCCTCGATCCGGATCTACAA
GTCTTCGTAAACTCCCCTACAGGCATTGATACTCTGTCCGAATACGTTAAAATGATCGAG
GAAAAGAGAAAAGCGTTCCGAAGGAGAGAAGGTACAGATAACGCTCAAAAAGTCCACTTG
GTTGGTGAAAATAGCTATCCTCAAGAAGGAGGGTCATACGACGAGCCCGTGCACAGCACC
GACAATGGCCTCCGCACCACAGAGGAGAGCAACTGGCGGAGTCAGCAACACGTCAATAAG
CGGAACGACTTTGACCCCAATAACTGGCCCTATGAACGCCATGAACAATATTATCAGAAT
GGCCGGTATTTTCCTCAGCGGAACGCGCCGAGATTCCAGCGAATGGTCCCTCACTCCTAT
CATCATGATCGTAGGAGGGATTTGGGCGAGAATTCAACAGGGCAACAACAGGAACACAAC
CGAGGCGGCAGACACAGATACTATGACCACGAATTCGGCACTAATAACCTAGAAGACCAC
TGGAACCCCTATATGGCGGCACACAGAATAGATCAGCACGCGCCGTATGGTTTCGATCAA
CAGCGAATGGAATGGAATCGCTCAAGACATCAGAGACAAGATCAATCCTTCCAAGGCAGA
TACCACGGACAACACGAGCAAAATAGCTATCAACCAAACGAGAGCTGGACCACATTGCCC
ACCAATGAAGGACTGAGATATGATTCTTATCCAAGGCTCCTAGGGCCAGCAGAGGCCGGA
GGGAATGGTCTTTAAGGTCGCTCTCGTCCGATCTTGACTGGTTGGAACTGCGCCCTGTAG
GAAGCGCCGCTCACGAAGTCGATTCGATACATCGTCAAACATATTTGCGCCGATCATGAG
GATCTCGATAAGGAAACCGCAAACGGAAATACGAAGGGGGCAAGGACAAAAAGGAAAAAA
GGCAAGGCTAAAATTTCCGGCAAAGGAAAGTCGTCTCATGCGAACCACCAGAGCCAACGC
AGTGTACTTGCAGGAGTCAGAAATAGTGCCGCTAGATGCTGCTCCAAGCATATCTTTCCA
GTAATACGAGAACACGCAAACACCATTACATCCAGGATAGTTACTGCGAATAGCGGAGTT
TATTTGCCACCTTGGCCGTCACCTTGCGGTTAGCCATCATCGCAATGGAGGATGACTGCC
AGCAAACATGACGCGAACCCGACCGCTCTTGCTGCCTACTGCAGCACAACCATAGGCGAA
GTAAGCGTGAATACCGCCAGCACCTTTACCGTTCCAAGTAACGTGAAGTACTTCGCTGTG
AACCAATATTATTGTCGCAGCATGTCATGGCATGTTGCGGTAGAGTGACTCGATCAAGCG
TTACATTTCCTATTATAGTCGAGGACCCGCTGGCGGCCGAGATACCCTGCACCCCTCCCT
CAATACCTCCGTTGGAGCCAGGATCAATGGCAGTCTTGGGTTCGTTGCCAGATCCGCCAA
ACTTCGTCGTATGAATTACAGGAACTCTGCTACGATCAAGAGAACTTTGCTTTCAGCTTA
TCATATAAACCTAGCGGTTTGCGGCGGAATCCCCTGCGGGGCATTCGTGACCCTGTTATT
CGAGATCTAAGCAATAGTCGTGATGATAACTCCTCGATCTTAAATTCATCTGGTATTGAA
AGTGAGGCGCACGTATTGGCGATGCCACAAGAGGTAGTCCCAAGCTACCTACAGCCCGAA
CTGGAATTCCAAATGTACCAACAGGTGGAACGGTACATAACGAGTCTTCGAAAGCAGATT
GCGGATGGATGTGCGCAAGTTTCCAAGTCACAAAAATCACCTATACCTACTCTAGTATTC
TAGTCAGTAACGGGGCCCGTTACTAGTTTTAGGCCAACCGAAACTATGGAAACTAACATG
GATTTTCAGAACCCGTAGAGTCACGTCCCCACATTCCGCGCACCCCCTGTTTCCACGCAC
CCCTCGCATTTATCGCGATAACTTTAATGCATAATATCTTTATTAATTTATATGTAAATT
AAATAGCATAAAATAATATCATGATATCCCTTTATCTGCAATTATAACAGTCTTCTTCTT
TTTCCTAGATTCCTTCTTTTTAGCTTCCTTTTTACGCTTCTTCTCTAACCTCTTCAATTT
AGCTTCCTTAGCCTTATAAATCTCTTTAGGCTTTAGATAATAGGCTTACAGTAACTAAAT
TACTATATATTGCTTCTATAGCTTTTGTAACTCTATCTTAAGCTTAAGGGTTTCTATCTT
TACCTTTTTTATAGTATTTTAAGCATTTATTTAGTCTAGCTTATTAGCTGCCTTTATGCC
TAGGCGATAGCTCTCTTATACTTATCTTACCTAGCTTAGAGTAAATTTAACTGTACTAAT
AGCTTAATCTTGTTTTTTAGTATATATAGCATATCCCGGGATAATACCCTTTAGTATTAA
GGCATTGCAGGAGGGGCATTTTAACTGGGTAGCTTTAAGGTTATTGCTAACTTTACTAAT
AGCTTTTTTATATCTATTAGCTATATTCCTAAACTGCAAAAACTGCTAATAATATTCTCC
TTAGTAAGAGTTTTATTTCTAGCTATTTTATAGATTTTTAAGAAGTGTTATTTATTTATA
GTAGAGCTAGATCTAAAACTGCTAAACTTCTTAGCTAGTTACTAAAAAGCTGCCTTTAAT
AGCAAGAAAATACTAATATTAAAAGGCTATATAATATGTAATAAATAGGGAGGTAAATAT
ATAACTTATATATTATAAAATAAAGCTATAAATTAGAATTAAATAGAGATATAACCTGTA
AAGCTATTAATAATAAGAATCTACTAATCTATTATCTTTTCTAGCTTGGTTTTCAGGATA
AAAGTCTCTTGCAGCTACTTTAAATAGATATCCTAAGAAGCCTAGCTATTCTCTATTATA
TTATATCCTTAGGTAGGAAAAGTCTCTAGAAACTACTATTCTTAAAGGGATTTCCTAGTA
AAAACTACTATTAGATGTAGTCTCTTTCCTTATGCATTTCCTAACTCTAGAATTATTACC
TAATTGCAATTATTACTCTTAGAAATAGTTATTTTATTTATTATTATATCTCTAAGTACC
TTACTAGAATAAGAATTCCCTTCTATTAAGCTATATTTATCTATATTATGCATTTAGTTT
AAGCTAACTAATAAATCTAATGCAATCTGCACTAACTTTTCATAGAAATATTAGATTTAT
TTAAGAATTGCTTTTTTAAAATAAGAAATATTAAGAGGATTAGATATCTTAATTTTAATA
TCTAGATGTCTTTATAAGAACTAGTATAGCTATTTACACCTAATAGAATTAGTTAAAGAG
TTAGGATTTACAATTGCATTAGTAATATTATATAGCTCTAGTTTTAAAAGAGCATACTTA
TAATGCTCTTTATAATAAATAAAGTTAATAAGCTTATTCTCTTATATAGGTAATAATAAC
TGCTAACTTTTATAACTTTTCTATAAAGTTTAAGCGCCCTTTATTTAACTATAGAGTATA
GACTTGTTTTTAGAATAATCTCTTATACACTAGTAAATTAGGATACCTTCTGCGATTTTT
TCCTGGATTTTATCTAGCTTACAGTTTCATTTATTATTAGAAGTACTTATTATAAAAATT
TGGATTTTTTCTGATATTATTTAATGATATTGTTATGATAATAATGAAATAGGGGTCAGG
AAATTACAGTCTGGATTAGCGTGTGGAAACAGGGGGTGCGCGGAATGTGGGGACGTGACT
CTAACGGTCCCCGTTTCTGTTCAGGTCGCGTTTACCAGATCGCGAAACACGGCCCGTTAC
ATGACATGGTGATCCGTGCTACCCATGCTGAAATCATTGTGACGAGGCTAAGCACCAATC
ACAGGCAGACTCTGGAATTAGCTGACCTTAATCATAATAACCCTTTCTAGACTGCTGCGT
CTCCTTTCTTCTACTGATAATCTCAGCATTCGCATCCATCCTAGAAAACCTTTAAGTGTC
CTAACGTCTTAGCATATCTTTCCAGGCATCCTCTAGAAGCCTAATTCACCAGCCAAATAT
TACGCCCAGCCAAGTACAGACGCTTAGGAGACTGGAGCTTTATTATGATATCTCACACCA
AGCTATCATTTGCATGCCTTGTGGTTTTGCCTTGAAGACAGACGATGATCGCGTCGGATG
TCACCTCAAAGAGAAACATGGCATATCTAAAAAGCACCGACAAAAGCTTAATCTACTTGT
CATTTCCCTGCATTTTCCTGATCCAGATGAGCTACCAAAGCAAGCAGATAGGTCCGCTCC
GCACCTATACCTAACCCTTCAGTATAGAACGGAGTGTAAGTATTATGAGTTGCCGTCTGC
AAGCCACGATATCCTACCACGGCATCTGAAAAATCACATAACCAGGAGATCAACGAACGC
TACGTGTACGATGGGAAAGCGATGGCTACGTGATGACGTCCGGGATAATCTGACCTTTCA
GAGTTGGAAAGCTAATGACATCCAGCGATCCTGGCTTATCGTAAGCACAGATGATCAGCA
ATCATTGCGGAATGCACCGCAAACTATCAACCAGTTTCTGTAAGCAGTTGCAGATTTCGT
CAAGAGTTTACGCAGAAACTGGTTTCGGACGAGCGACCGGTTGCATAAGCAAAGATCCTC
ATTTGATACTAGCGCGTCTGTGGGAAAGAAAGAGCTTTTGACTAACTGGATGCGATGCAC
TCGCCGGGATGAAACCCTGGATCAAGCACGACGTGGTATGCTTGTAGCGCTTTCGGAGAT
GCCCTCAACGACCGGCCAGCCTTGAGACCATTGTTTGCGTCGACGGCCTACTACAATGAT
TGCTGCGAACAATGCGACGCAATGCACATGTACTGGGCTAAACGTCTATCTCGAATGATT
GAGTAACACCGAGCCATCCAAACCTCATCGTCACTTCCAAACGCCAAGGATATGAACCTT
TCCGCATTCTTCATGGCAGAAATCAAGTACTTGCGGTCCTCATAGAGCTCCTCCATGGAC
CTGAGCTGCATCTCTGTTGTTTGCGGCGTCCGACAACGGTTACCAGTGTACGTCTTGTAT
TCCACCCACCCAAACTTCAGCAACCCATGATTGTTGAAACCTATGCTCTCTAGAGCATGA
TAAATGTAAGAGAAAACGGTCAGCCGGTTCATTCTGGCTTGCTCCACACTGGCTCTACTT
ACCAATCTCTTGCGTCATCTTAGCGACGGATAACACTTTCTCATCAGTATCCTCCCATAG
AAATGCTTCTTTCATCATGAACCAGAGCATTCGTATAACCATCGTTGCCGCCAGTATATC
TTATTCTTTCAATAGAATTCGCTTCCCTGCTCGTCGATGTGAGGCGTCACCGTGCAAGCA
CCGAATATCAATGCCAGTAGAAGCATCATATCACATAGCGGATCACCCAAGCAGTCGATC
AAACAGCTGTAGGCCTGCCTGATTCAGGTGTCGGACCGCCATCGGATCTGTCTTGGTGTA
ACTGTTCTCCAGTTTGCCGAACCCTTCCTGGATCATCTGGGGCACTTCTTAAGGGTACCT
CGTACACATCGAACTTCTCTTCCTGTCAATATTCTATCGCCAAGAAACACAATAACCCAA
TATCGCAGTTGAAGTGAATACAAAGATCGGCCACTTTTTCAATGCTTCTTCTTAAGAGCA
GCCCAGTGGCTTGCTAAGTGGTTTGAGAAATGACTAGGGCGCTTATAGAGCTTCCTCTTA
GACTCGATACAGAAAGGACATACGTAATTGCCAGGCTGTATCCGTAGCCCATCGATTCCA
AGACTGAGGTTGTTATCCTGCTGATACTTTTCTAAACATGCGATCAGATCCTCAGGAAGT
TTCTTGTACTAGTCACCCTTTGCGCGAGTGACTTCGAGCTCGCGGGAAGTCTGTGCATTA
CATCCATCATGCGAGTCAGATGTTGGTGCTCCAGGGCTGTTTAAGCGACGCTGCTCAGTT
GCTATGCTGGCAGATGACCCTCGAGTATGGAACGAGTCATCGCTCTGGACCTGAGCGCGA
AGAGCAGGTGCATATTGAGCAGTTGATATTTGATTGAACGGTGCTCGAACATCTGGCGAT
TTACTGGCAAGTTTGGTCGTCAATGGTCGAGTACAGAGTGACGGTGATAGTGACAGCGGT
GATGGTCCATTGACGGCTAACTGGGACAATCGACCGGGAAAAGAAGACGGCTGATTATTT
AGAGTTAGTGTTTGACCGGGAGGTTCTTGCGAAAGAGGACTGTTCACTCCCTGCCTAAGC
ATGGAGCTGATCGGTGGCAATACAATAGTAGTTCTGGAGGCTTCGAAGTTGTACGGAGCT
CTTATTTGAGTTAGACGTGGGTGGTCTGCATTACATGGCATACCGCCAACGGCGTCTGAT
GCGTCATTTCTGCTCTGAACCACGCTTGGAGCTTGTTGTGCTTGTTGTCGCTCTTCTGTT
GTTGAATTTGCAACATCGATGATGGGTCGATTGTTGTCAGGACGATCCATCTCGACTTGG
GCATGTTGCTCCGGAGCGTAGAGCAGGGCCGGTTGCGCAGAGTCTGTTGATGGAGCGTGT
GGGATAGATGGACTTGATGGAAAAGGCTCTGTTGCATAGATTTCTGGCGTTTTACGTGGC
TTTGACATTAGGTTCATAGGAAGCAACTCTCTTGAAGGCAGATGCGGTGGGCATATAGCA
ACGCCAGAGGCTTGCTCTGACGCAGATAATCCAAATAACCCAGCTCCCATATCTTTCTCA
GGGGTAGCGGTCCTGTTTGCTCTCTCATCGCAATGTGGTTGTAACAAACCAGCGTCCTGA
CAAACTTCTTGTGTCGTATCTGAAAGTGCGGCAGTACTTATAGGCTCAAAGATGTCACAA
GGTTCATCAAGCTGTCGTCCCGGCCCATGAGAAGATGCCGCAATGTCTTCCAGGTTCAGT
CGATGCTGTTGTCCCTCATCGCTACGAAGATCGGGTAACGATTGTTGTTGAATGGGGGGG
TCATGCAGGGCGATATGATCTAAAGGTGACACTCGTTGAGTTGCGGGTAGAGAACTGGGT
TCCTCTTGGCCCTGGTCAGGAGCCGCCATCTGAGAACTGCGATGTTGAAGAGGAACTGTA
AATAGTAAGCGATCCAGTTCATCAATGGAGTATATTACCAATTTACCTTTCAGAGGCGTG
GGCGGGTAGCCGTTGGCCTCTATTGATGACTGTTCTGTCGCATCAGGTGCCTCAGACTTT
GACCTGTCTACTTCTCGTTCTGGCGAACGTTTTTCTGCCCGAGTCTTAAGAAACTTGCGA
ACCGACCGTATGTGAGGAACAAGTGAGTTCTTGTTGTTCGCATCGAACTGCCTCAAATCT
CTTGCAGAGACCCTGCCGACGGCGCTTTCGGCGGGAAAGTCTTGGCCATCAAAGTACATT
ACGGGGAACTCTCGCTCCATGACCAGAGGCTCGCCGTCGTTAAATCCCTCCGCCCAGGAA
AAGCCATCTTGCTTATCGCAGTAGCACCTAGGGAGAACCTCTGCTAAGCCAAGACTGTCT
ATCGAACCCGAAATGCCGACGCTTTCGAGATCTTGCATCGGAAGTAGGAGTACAGCGAAC
CAGTCCTTGGACTTTTCCCAAAATGCGAGATAGATGCTGCCGGCATCCGGGTTTGTGATG
CCCTCAAAGTCTTCGTCCGTGCTCGATCTCTTGTCCCCATGTCGCCTGTGGCTATGCCGT
GTTCGTCTTCGAGAAGACCCCACAGCTGGACAAGAGACAAGAGAATTGCCGAGTTTGGTA
CGAGGGTCATCTTTCTCAACCTGACGACGTTTCCTTCCCATGGATTCTGGCGATGTTCTC
CTTCGTTTGTACTATGACAGTCAGTAAGCAAGCATGAACATGGGCGATGGATCGGGCGAT
TACGCTTACGGGAGTGGTCGTCGAACTTGTGTGCCTGTTTTCGGGCATTCCTTTAGGTAC
GCATGCCTCTTTGGCGCCGATCGCTTGGAGAGTTGCATCGTGTGGCTGACAAGTAACGAC
TGCATTGTTTGAGTCTCGCCGGTCAGAATTCTCGCTCGAGATGCTTTGTAGATACGACTC
TATTTTCGCAGACCCAATAATTTCCAAGAGTTCGTAGCGGAGCGCGTCTGCAATTTCTTG
TAACGCCCGGTTATACGCCTTCTCCTCGTCCTGCACACCAGCCTCGTATTTTATTTCCAG
CTCTTTTTATTGCCCCCCTAGCTTAACGATACTGTCTTGGAGACTTAGTTTTTCTGGCGC
TGGGGCTAGTTCCAAGCTTGTCCATAATCGAGCGATGCGGCCCCGGATTTCGTCCGTCTT
CTCTTTGTAAATTTCAGCCGGAGATCTGACGCTTGATAGCTTCAAAGCATATCGAGCAAT
TACCTCTTCGATCTTTTCAAATTGTTGCAAAGATTCTGTTGGTGCCATTCCGAGGAGCGT
TTCAGGACGTAGGCCAGTAAGTGTGGCTGCTGAGTCTTGGGAGTGCAACAACCGTTTGAG
GTGATAGCTAGCCGTCCAGCTACGGCTATACAGTCGCGCTGTGGCGGTTAGCACAGTAAA
ATACAGTCTTGTTTTTACGTAAGATCAACGTAACGCGCGATCAGGAAGGAAGAGGGATAT
CGATTGTTATCATAGGATGTTCAATTAAAAAGCTCGAGACGCGTCAAAATTGAAACGCCA
ACTAACAATCAATGGCCATAAGTCACATGACAACGTTGCTATTGGCTATTATACCTCAAA
AGGGTCAACAGAATTAACGCCCAGAATTTGCCTGAGGCAGAGAGGCCGTAACTGCGTCAG
ATGACATCAGCCTTTTTTTCGCCCCTAATCAAGCATGTAGACCAGAAATGCGCCGCATTT
CCATCTGGGCTTGTAAACCGAGAACGCGTTTCTTCCACGAAGGCCCTTGCCAACCATGAA
GACGACCGCGCTCTTAGACTTTACAGCGTGTAGTAGTTTACGTTGTGTCGATTAGGAGGA
AGGGAGCAGCGATCAAGGTCTCTCTTTGTTCTACTACTGTAGCAAGGGCTCGTTGTAATG
TGCCAAATTACACAGAATCTAGCCCGTGCACGCAATCATTCTGGGCTGACGTGGATGTGT
CTAAATCCCCGTTGTGAGAAGGCGCCGTGGCTTGAGACTTAGAGCATCGGTCGCTATTTT
TAGGGGTTTCAATACTGAGCCACATAGATGCTATACAGCTCTATTGAGTATTGAAGAGGG
TGTACTGCTAAGCCACCGGGCCGTTAACAGCAGGGTAAAGCCGCAGAAGGGTTAAGTCAC
ATCAGGTCATTCCAAGACGAGCATAGTTTAATTGAAATATATGTCCCCTCTATCAAGAAT
CTAGGCTAACTAGTATGTCTGAGGTCTCTTGTCAATGACATCCTCTCTCTGTGATAGACC
AGGACACAGCCGCACAGGTCTCATAGAGTCAGATCGTGGAGCCTCCGGGTCTAGTTTAGT
TGTCATATCGTTACTAGAGATGTAAGTGACGCTCTTCAGATAAAATACTCCAGTAGAATT
TATTTGTCAATTGAGAAGTGTATATAACGATCATCAAGGTCCTAGCAAAAGTCCCAATTC
TCTCCAGCATCGCTACTATCAATCGCTTGCTTAACAAAACAAATCACCTCAACCACACCT
ATCTTCACTTATCAACTTAAGCCTCGCGATGAAATGCATTTCATCACCGCTGCCCTCTCT
GTCCACCTCGCCTCCGCCGCCTTGGCCGTTCCCCTCAACTCCACTCCCACGACAACCCAG
ACAGCAATATCCTCCCAGACTTTGACCGCTACTCAGACTGGGCAATCTGCAAGGGCAAGA
TCACCAAAGGCCGCTTTCCCAATCTTCAGGCTCCCAATCGTGACGGCGGCTGCGTCCGGT
ACTACCGGGGTATCGATATGACAGGCGTCGTCACGGAGCAACACTTCTTCTTCAAGGATG
GCTTCAAAGACCGCCTGCGACTGTGCCGCCAAGTGTTTAGAGGAAGCCAATAAGTGCACA
AACTGGGTGTGGAAGCATACCTTTATGCCGGAGGATGGTGGCAAGCGGTCGTGCACTCTG
GACAGCAGTCCCAACCTGCCGACTGACGTTACGCTTAAGTACGACTTGGCGAACAGCAAG
GGCTTTAATTTATTGCAGGCTGCGAATAACCCGCAGGCTGGAGCTCCCGCGCCGTTGACT
TTCCTGGACGCGGCTGGAACGATCCCTGACAAGTTTGGCGTGTCTGGCTTCATGGTGCAG
GGTCAGAACGGCAGTCAGTTCTGTTAATGGGCTTGTTATTCCATGGGATTATGTGGGTCT
TCGGCTTGGCTTGAAGAGGGGGGCTTAGATCGGCATGATGTATTGCTTTTGATTTCATTT
GTTATCTGGATGTTTAATAGCTGCTTGCGGCAAATTGGAATAAAGGCTGAGCCTTTTGAG
CTTCTGCAGCTTTGCCGGGGGTGAAGTAGGATAGCTATGTTACCTATTAATAAAGGAGCT
GGCCAGTATGACAAGGTATATATAAATATGATAAACGGGATGGAATGGCGGAGATGGAGT
AGATACTATACGGAGATGATAAATACGTGAGTTTCAGTAGACGATGGTAATGAATGTTGT
TGTTTAGGTCTGTAGTCAGACTGTTGAACTAGACAAGGGTTAACCGACGGAAGCGCGACG
TGTTTCGTGCTTTAGGTTTTCTAATTGCAAGTGCGTTTCCATCGAGGAAAATATGGGGCG
AAGATACTAGACGGTGAGTGGTCAAAAACAGGAAACGCAACGTTTCTGCTGATAATTCTT
GGGTAGGGTATCATCCAACTCCCTTGTTAATCATCTACAACTCATGATCTGTCCAGAACA
CCTGTGCAATCCAAAAAATCAATAACAATCGCCCCGGCTCGCTCCTTGAGCACGCTTCTT
ACGAGGCTCAAAAGTCATGTTTTCAAGATTCTTGGGGGGCTTGTAAGCTCCGTCGTCACG
ATCCTCCTTGTCATTTGCATCGTCTGCTTCATCGGAGTATCGATTCTCATCGTCTTCCGC
CATCCGGTCCTCTGAGCTTTCTGAATAGCGTCCCTTATTAACAACGCGGATTGAGGGCTC
CGGCACCTCCTTTTGTTCTCGTAGCAGTTTGCGCCGTTCGGCCTTAGCCATCATGTCTGA
CATGTTGCGGTATGGGATTGAGAAAGGAATGTTGGGGCAGTCTTGACATAGATTGTCACG
CGCAAAGTCGTGAAGGTGTAATGTCAAGGCACCGTTTACAGGGTTCTTGTTGGCGTCTCG
AAAGGGCTAAATCAGTCAGCTTGTTCCTTTCACGTACGGTGTTGAAAGATATACCTGTGG
CTGAACAACTTGCTCAATGTCCATGTCAACTCCATCACCATTTTGTGCTGGGCTGAATGT
GGGCTTCCACACTGAAATGGTGGAGTCTTTGTCTTCATTGAGATCAATGCCAAGAACCAC
TTTGATCTGTCCATCGGTATAATAGATGTACCGTTTGGCAATCCGTCGCAACTCCTTCGC
GTCTTGAGTCAATGCAACCTCGACAACTACGCCCGGGTATCGGGCTTCGTGATGCTCGGC
CTGCCTCGGCCAGAATCAATGAAAGGAGGAAAACGGCCTGTTTTAATGCAAGAGAAGAAA
CTGAGAAGAAAACCTGGCACTGCATTGAACATCCCCACATCGTCCATATAAGGTATGCCT
CGTGGGGACCTAAGACTTTGTTATACGCTAGAGAATGGCAAATTTCTCTAACGGGCCAAC
CTAGCCAGCAAAGGGCTTACAACATAAAATTAGGGACGCAGAATCTCTAAAAGGAATCAA
CAGGTTATACAGCTGCGGCCTTAAACCTTGAGACTCAACTGAACGGGTGACCTCAATCCA
TAAGCATAAACAAGACGTTTCCCTCATTGACAATACACCAAATCTCTCCATCATTGACCT
CTTAACGAAATCGTCACTATCGCAATATGCTCTCCCTACTCGCGGCAACGAGCTTTCTTA
TGTGCGCGACCGTATCATCCACGATGTAGCTTTTAGTCACTACACTATTGTCTTTTGCAT
CTAAAAATAGGGTTACTAAAGACTCTGCCACTAGTACTCGTGAAACTCGAGTTTTACTAT
GAGCACCCGTAGGCCAGGGCGTCAGGTCCCGGATAGCCTTGACCGATGAGAGCTCTCGTT
GGTACGTGAGCCTGCATCTTGTGGAGTGGTTTCGATGCTGAGTTGGAGCCATGATGGGGA
CACTTGAGCCTTTTTTTATGCGTGAGACCTGATTAGATGATAAGCTGAAAGCTTATCTTG
GGCAATTGTGTGGCCAGTTGGTATGCTGCCTGAACTGTGGTTATGAGAATGTTATTTTGA
GCTGACAGACCTGACAGCCGATGCTTGCATCGCGCGCCTTACTCAAAATTGGTCCCTGTA
CTGGTCGGCAAGGTTTGCTCACAACTAAGAGCAGGTCTATAGAAAGTAAGCGAATGAGTG
TTCTACCGAGGTTGTGCTCGAAATGCCGATATAGATGCATGGTTTCAATCAATTATTGAC
TAAGTAAATGAACATAGTTAAAAAGCTAATCTCAAAACTGACACTGATAACGTGTATTGA
GGTTCTTACCTCGCTAGCGAAAAAGGTCAGGCCGAGCATTAGGTCTATAGCAGAACCATT
ACAGTACATTACAACATGTACCACATTGTTTCACGCCTGTGGTAAAAGGCATATTAGTTG
TTTATCATGCCTTGTGTTTGTAGAACCCAGTATGTTGGACTTATCAACTTAAAACCGATA
GTTGTCGTATCCTCGCTCCTTTACGTAGGGGATCCACTAGACTATAGGGTAGGCATCATC
ATCAGGCCTGCCTAGCTTATGGTTTCATTAGTACCATGAACCGGGAGGTGAAACTAAATA
TAAGCCATTTAGTTACTCGCATTTTGGAAAATATCTAGTTATATCTCTGAATTCTTAAAG
CCAGTTTTATAGACCCTGAAATTAAGAAAAATGATTCATAGTGTTAAAAGCTGCTATCAA
GTTTACATCAAGACAAGTGAATCTATTGTGTGTTACAGCTAACAAATGACCAAGTTTTTA
AAAGAAGCAGAATGCCGATTCACAAGGCAACTCGAGTCTTTCTATCTCTATCGCTGCTGG
TTTTCATTAAAGTATGTGACATCACAGGCATGACAGCGGATGTGTTTTATATTTACTAAT
AATGAATAGTCGACATGAACCTCATGACTAGCCTAATTTGACGGATAGTAAGAGGAAGAC
ACCTTTTGGTAGTTAGGGCTCATACTGAGAATCATCCTATTCACACCAGATACGAAAGAT
CCCAATTCAGCTGCAGATCTCCTGTGGTCTTGTTAGCGTTGAAGCATATGTGTGTTGTGG
AGAAGTCCTGCAGTAATACCTTACGTTTCATTTGAAAGTTTGTATAAAAAGAATTCCAAA
TTATTCTTGCTGTGCAGTCTACGGCGCCACCTGTTGTATTTGTACATTTGGGCTGCAGTT
CCAGGCGAAGCTCTTCATCTATATGGAGCCCTGGCTTACGCAACGGCCAATCGGAAAAGT
GGACAAGCTTAGCCTCGCTATACGCTCTGACAGCGTCCCAGGGGCTCTATTTCGAAGCCT
AGATACTTGGAATGGCTCTCGCTGCGAAATTCACCGGTCAACAGGGCGTAACGACGATGC
GGGAGGACCATGGCGTTGTTGCGATACAAAGAGTTAATAATCCCCATATCATAGTCGTTA
CTGGATGCCGCATCCATCTCGCTCATGATGCGGGCGAACTCTACCTCGGAAGGCTCAATA
AGCATTAGCATAGTGGAAAGGATCTCCTTCATTGGGAACAGCCAGTAAGCCCGAGGCATA
GCTACTGGTATAGACGGCAGAAGAAAGAGTTCATCCATAGATTTTAAGAGAACAGAGTCA
GAGTCAATACAGAGAATACGACTATGTTGAGTCTGGTTAAAAAGAAGGAGCTTGGTAAGA
GAATCAGCCCACGAAGCTGGATCCGTGGGTGGCAAAGGTCAGTTTTGCCCTGGACTGATA
ACACTTCTAGCTTGAGGTTCTCAATATGATCACTTATAATCCGCATTATCCTTATGTCGA
ACTGCAATAGGAATAAGCTTGACATCGTACTTCTCGCGAGCTTTTACAAGCAAAGGAGCA
TGGCTAGATTTGTAATCTGACCCCAGCATGTGGGAGGGATATATCATTACGCGATCCGCG
CGGTTACGAAGGTGTTGCAAAGCCTCGAATAGCATGACCGAATTGCACAGGTACTCGCTA
TTGGTCACATACTGTGCATACGCAAAACGGGACCAGTTGGTATTTATCACCATGTGATCT
GCGAAAGGCTTGAAAGGATGTAGTAGGTGGGTAACGAGAACAATAGAAAAAATGAAAGAT
GTAACTGTCGCCCACTTAAGGCATCTTGATGTGGATAGTCGGGAGACTCCTACACAGCTC
AACAAGCTAATATGCGCTACAACCTCCATTTTGAGAACCATGCCAGTCTCTTTATAGCTG
TTTCGATGGTACAGTAGGTCTATGCTACATGCTTATTTTAAACTGGGAAACAAGCCGTCG
CCAATGAGGTCTCAGAGGAGCCTGTAGCCTTAACTGACACCTCCCATACTTGTGATCTAT
TCAGCTACCTGCGCCATAAGGCGATCTCACTCAAGTACAATGACTGAAAGCTCTGTCTGG
AAAGGCCAATTGTTTTCATATTCCGTGCGGAGCCCGTTGGCAGGTGATCGGAAGGGAACT
TTTCCATTTGGAAGCGGCATTTCTGTGGCTTCTTTGTGATAATTTGAGAAGAGGTTTTTG
GTCTCCAGCTCCTTATAGTGAAAGATCAGGTCAAGTCTAACTGTTTCTTTCTATTTGTTC
CTTCAGTCAAAGCTGCTACTACACGACTTCTATAAGATAGTATATCCCTTGCCTACTGCC
CTATTTATTGGTTTGTAGGAATCTGGAATTAGGCCTTAAAATAAGGCACTATAACATAAA
ACATTAGCAAAATGGGGTAGTCTCGGCCTATTTTACTTATTAGCTGGCCTCAATTTCGCT
AGAATCGCCCATACCTGTCGTGTTTATGTTTGCCGGAATATCAGAGAAGCTAAAAACATC
GAATGTATCAAACAGTTGTCAGAAGAGTCGCCGTAATTTCATACTATAAGCGGGTGGGCT
GTGTGAAACATAAACAAATGAAAATACTGAAGTCTATACCTCCAACCTGTCTATTCAGAA
ATTAAAATCTAATATAAAGCCTTAGGATAAGGCACCACAACATAAAAGATTAGTAAAGTA
GGAGCATATTCTCTCTGTCAAATGGCATAGCCGCAACCTATTGTAATTGTTAGCTAGCCT
TGAAGTTTCCTAAATAGGACTTTACGAATACCTTCTGTCTTTACGCTGCTTCTTAGCCTC
TCGTTTATCTTGTAACTTCCTTAACTCCTGCCACGTCCTTGGGCCATGATAACTGTTGGG
TTCGTAATTGCTCTCCTTAGAATCCCCCGCCAGATCTATTGCAATTGTTAGCTGCCCTCG
GCTTTCTTTTAACAGGATTATACACTACCATCTTCAGCCAGCTTATCCGGCTCTATGTGC
TTTATGAGATCAAACTCCCCGATCGTTTTACGAAAGGTTTCACGATCTTGTCCAGAATAA
TCGCTCTTGCTAATGTTCATCCCTATTGAACAATAGTACGGGTTCTCATTTTGTAGAATC
TTATAAACTTCTGGATCATTTTCTGGATCATGATTATCACTAAATGCCTTGACCTTCCAT
GTCAATTTATGATCTTCTTCATTCTCATACAGAGTTACCTGCTCGTAGAATGTATCGGTT
TGAATATTTTTGTTCGTAGGGTCATCTCATGAATTACGAACACAGACGTCGAGCATTGGA
TTAGCCTGTAAACTATCAAGATATCTTCTTGATCTTTTGTCTCTTGCTATAAGAAAATGG
ATTTGCGGAATTTGTCTATATTCCCAAGAATAAGGCTCGATTTGCAAACGCCCATGTAGC
AGATCCGGCTTTGAAACTATCAGGAAGCCTAAATCATAAAGCCGACATAGATTCGTATGG
TATTTAATACCCTTTTTCTGTTCTTTGTAGTCTGTTTTAAGGCTGTCATCGTTCCGAATG
GTGTAAACGCCATACTCATCCACATCACGGTCGTAGTCTGCCGGATTGTTGAATAACATT
TCAAGCGTCTCTTTACCGTGTCTTAGAAGGTCTTCAAAGGTCTTCAGATGATGAGATGGC
TCAGATTCTGCTGGAGTCTGCATGGTAAGAGGATTAGTGTAAATAGAAAGAATGATTTAT
TTTGTAATACCGAGAGGTGATTTTGTACTTAATATATTATGTTAAAAAGCACTGGCAGTA
CTAAGAAATTGTTATTTCTATTTATAACTATTGTAGATATTTTTAGTTTCACACCTATAG
TAGGTAATACAATAAAGTAAGTTTGACTAATAATAGTATTCTTATAACTGAATCATCTAG
TACTAGACTTTAATAGGTATGTATTTTTATTTATATTATTTCTTTATAATAAACGCATGG
CCCTTTTCAGTAGATTTCGTTGATTAGCATAGTTTCTAAGTTCATAGGATTAAAAGCTGC
GGATTTTTAAAGACTAATCTCTTTGTTTTGTCGCACAGTCCCTGGTTCGCATCGTACTAG
TATGTGCAGTAATACATGTCGGCTTCTAGTCAGAATCTCACAATCTCCAGGAGTAGCGAC
ACATGTGTCTAAGGGCGAGACTCTTACATCATAATCTTCCTATCCTCAGAGTGACCAACC
TTGGATGTTGCTCCCTAATATAGCCAAGCACAATACCTACTCTCCGAGAGGTGCCAATTC
TATATAAGATGCATTGACAAGGTTTATGAAAATACCGTGTTCAAAGTAGCTGCACTCAGA
CTATGGGCATGCACTTCAATCTTTTCAAAGGTGCTTTACCGCCAACGGGCAAAGGCCATA
GCTTCTGCAAGCCAATGTACCCGCCGCCACCATTCATTGACCCACTTGACCAAGAAAATC
CACTCAAACCCAGAACGGAAACACTTACTGTAACTAACGGCGGCCAAAGAGGCCTCCCTC
CGCCTCCTTTACCGCCCGGTAGCGCAAGCCGTAGGTGAAAGCTAGCTATTAGGTCACGCG
ATCCGATGGCAGAGATGCTACAGGACATTGACTACCTCCTCGCCGACTATGGATGCAATG
ATCAGCAGGACCGAAATCCCTGTATCACCGTCCTTCTTGGGAGGGTTCCAGGTGACGGCT
TGTGGCTAAAGTACAGAAGAAAGGCAGGAACCATCATATTAACGCATAACTTCGACTCTA
TATATGTTCTCACGTTGGACTTAATGCACCAGCCACTTGGCAAACGTAACATCCGGCCAA
CCTTACTAGCAGAATCACACTCACATTATGATCTTGCATAACGCAAATCCTGGCAGTAAG
ATTCGCATAGTGGTTGGGCACGGTCTCGGTATTGCCCCTAGCCTTATCCCTTTTCATAAT
CACAGCAAGTTTGGCGTTAGTATCCTTTAATAACACTGACGTTAAAGTTAAGATACCCAT
ATGTAACAGCAACAGATGGTGAGAAGATTAAGGACGCAATGATGGTGGCATAGTTGCTAA
GCCTGATGATATTAATGATTCTCGTGGCGGCCCGTACATGTTGATAAATTTATTGCAACA
ACGTATAATGTAACATTGACCTGACGAGGTAAGCCCATCAATTGGGACATATCCCCTCCT
TCTGGCTGGAGGGTTATTTTGTGGTGCTACATGCCGAGGCGGCTCTATTGGGTTCCGTGT
ATCGGTTATACCAACGTCTCGAGAGCTATCGGAGCCAGAGAGCCACTGTAGAAGTCAGTA
GCATAGTTCTCAGTCCATTTAGGAGCTAAAAGTCGATAAATTTGGTATTTAGCGAAAGTA
ATGTCACTTATTTACTAACTAACCCAGGTTACTTGCAGTGATGGCGGGCAATAGTTTCTT
CATAGCCAAGATGTACATGTCGACGCTAAGCGAGACATATCCTTACTATTCCTATTCATG
GTATGCAAATATGACGCCCTATTGAGGCAAGTCACTATTATAACTGGTTGTGACTCGTTT
TCCTCCCCTGGATCTGTCGGTTGATTTATCACCTAACTGAATCCGCATTCGAATCCCGGA
GGAAGGTCTTTTAGTTCGTGTTTCTTCCAGCAACATGTGTTGATCAGATCACTGTACATG
GTGATTGGAACCAGTAAATTTACATCATACGCTTTTCTCATACACTGATATTATGCAAAA
GTACTTCCTGTATCTTATGGTAAAGAAGAATGCCTGCATTATGGCTTGTTGAATAAGCAT
GTATGACCTCTCTGTGGGAATTTCAGGCCCTGGCCCCGGCAGATCAGAGGCTACCCTAGA
TGGATCTATGCTGTCGTGTTTCCGATTTAAATGTTGAAAAAACTCTCTAGAGCCACCAGC
AAAATATGAACAAGGAAAGAGTAAAGCCTCATCCGGGGAATCCAATGTTCTCAGCTAAAC
GGACATAGTTATAGGAGTTATGTTCTCTTCTCGAGCAAACAATTTATTTCCTAAATTGAC
TGCTCTTCGATGCTTGGACTTCCATGGTGTAATCTTGGCAGTAGTGCTGTCCCATGACGT
TCCTATCTTACATCCTGGCGCAACACAGTGCTGCTATGGCAGAAGAATCAAACAAAGCTG
CCATCGGCATTAATCAGCTCAATGGGTTTGCCACTGGGCTGATCTGAGATAACGGTAGTA
TATGTGTTTGGCTAGACAGCTGACTATGTCACCCTTCGATATAAGGTCCGCACAAGAATG
AAAATTAGCACAGGAAAACTTATTTAATACACAATGATGCCTCTGGATTGACATGAGGTC
CTTCTATAATTACCAGCTTACAAGGTAGCCCCTAAACCAGAGCGGTTATCTACACCAGGA
GGAGCAATGAGATTCGTGGAGCACAATCTGAAAAGGAGGGGGAAATCGTTAGGTATAAGA
AAATAACAACGCCAGCAAAAATCAATTCTACCTATCTAATTGTTCTAATAGTAACTAACC
GTAAAGCATAAGAATAGCTTAGAAAGCATAGGGTAGCTGTCATTGAAGTGAGTGTATGTC
GAAGTTGAATGGGGCAGGACCGCGTCGCCTGGCTTGCCATCTGGAAGTAACTTATGACGA
CAAATGAACTTAATATATAACAGGATATACAGTATGAGTAACATTACCCGATGCCAATTA
GGCCATGAAGTCCTCAAGGCGAGAAAGCGCTTTTGGCATAATTAATTCCTGGACCAATAG
CAAATAGTAGTGAACAAGGGTTACATATGACCCAGCTGAAAAGTTTCTTTCTATACAGGT
ATCTATCCTTGGGAAAGCTATACATGATGCCTGTTGACATGATGCCATGGTAGCCTTTAA
TTGGCGAACTACCGCACCAATCCATGAAACTCGGTAGTCTCTGTGGATACGCGCTAGGCT
ATTTTACAAGATGTCAGATCCTATCAATCAGATAGCCATAATCAGCCTAGCGAGTGGTTG
CCTCCCTGTGGGCCTCAAAGGCGAAGTAGACGACTTGCCTACCTTTCTTACAGAGCTGAC
CCCAGTTGATGGCCGTAGGGCATGTAATTTCGTCATTGGCGATTGCAAGTCGAGGGTCGA
TGAAGTGTCATACGTTGGCAGTGGGAGCCATCCGGAGAGTGTTGTCCCGGATTGGGGATC
TTAACTTGTGGATACCTTGTGTGCGATGAGCTGGATCATCTTAACGGAAGAGCAGTAGGG
CGCTTATTTATAGCTGTCGGAGGCCGTCGTTAGGATATCTAGCTTCTTTTTGTGTTAGGG
CTGGAGCCTCTTTAAACCATAACCTTATCACAGCCTAGCGCGTACCCACAGGGACTACCA
AAGTTCATGAGTTGGTGCAGTATTTCTTTTTTATTTCCCGCGTGGTTATCTAAACTCTAT
TTGCATGACCAGTCGATGTATCCCTGGACCCAAGGACCCGATATCTTTCTTTCCGTTTCT
CTTCAGTAAAAATCAAGAGTCCAAACAAAAAGCTAATTTTGGTTTTACGACCTAATTTAG
GTGTGAAATGTACCTATCAAATTAAAGGGTACTGCCCTGACGTTGCTCTACCACTTTCGG
GCAGTCACGAAAGCAAGTTATATAGCCCTTTCAGCACAAAGACCAGCCTTTAATTAATTA
ACTTCCTAAAATTAGCTGGCAAATCACCTTCCGTATCGGTTTACCAAGAGTTATCTACTA
ATTTAAGGCATGAGTTCGATCGTATTAGACAAACCAGTCGTATAGTAAGCCCAGAATCCG
TATTGCTTGCTAGTGTTGGTTGGCGAGGCACAGGTTATAAAGATCTATTTTGCCCAGCAG
TATTCTAAAAAGCCCAAGTGAGACTACCCGCGGGTCAACTGACTACTGGATTATAACATA
GGATCACCAGGCTCTGATTTTAGGCCGCTGCCAGGGAAAATAATCCGTTTAATTGGGATA
TTTAAGAAATCTCCATCTAGAGAAGATCTGCAGCAAATAATCGAAAGTCTAGGTGGTAAA
AACTGGCGACGTAGGGACAACCTACCACCGACTGACTTGATCTTGGCATGTCACACAACA
GTTAAACAACAACATGAGATTAAAACAGAGAATGATCGGTTAAGAAAAAAAGGTTCAGGG
GATAGGATTCATACTCCTGGGTGGCTAGCCGATATCCGGAATACGAAAATTGGTAAGAAA
CACAACGTCGAGTCACTGAGTTGCACAGGGCCGATAGGAAGCTCCATCGAAATACCATCG
CGGCATATCGTTCCTGTTATTCCGCCTCCTGCAGATACTAGGATAAAGAGGGCGAAGGAA
GGCCCCAAGGGCGCCTGCTTTTTGGCAGTCGATCATGCTCTTGGCGCAACTAATCCTAAT
ACAGTCTCATCCAGTAGCCAATACAAGATTACAGAGGTCATCATTGAGTCGATGCGTGCC
CCCGCCGACGCTCAAAATCGCGTCTTAGAGCGCCCCAGAGTTCTTTGCACAGATAAGACC
TCAATCCCTCCTCCGGAAAGGGCTGGTGAGGTCGATGTTAAGTTTATTCCTGACGTAAGT
TTATCATTATATCATTCCATAAGTGACAGTATCACTGATGCAACTCGAAAGAAAGATCAC
GATGAGGATGATGGGAGTTACAAAGTCACTCCCAATACCAAACTAACAGAGCAATGTCGG
TTTTCGTCAGCCTCTTCCATTTATCTGAACATCTTCTAATCCTTTGATAGTTGAAGTCCT
GGGCTCTCTTGGCGAAGGAGGCTTTGCTAAAGTTGTCAGCGCTCGCCAGATTGCTAAACA
CAAACTTATAGCTATTAAGATCAGTGCGTTAGGAAAGGAATGCAGTGATGCAGCAAGGAA
CGAGATTTAGATACTTAAAACTATCAAAATGCATAATAAGAAGAATGAAAACCGGTGCAT
CTATGCAAAAATATGTTTCAAGTACTGAGGCCACATTTACATGGTTATGAAATTACTTGC
GCAGAGCACCGATAACTTCCTGAAAGAGAATAACTTTAATCTATTTCCAGATAGCTAAAT
CCAAAGCTTCGCCAAGCAGCTTTTCGGCAGTATAGCCTGTAAGTGTAAAAGCATAAGCCT
TTTTAGGTAGCATATTAATGAGGATTAGTCTTACACGACCTTGGTATAGTTTATGGTGAT
ATTAAGCCTGATAATGTCTTACTATGTAAAAAGTCTTGCTGCATCTTCTCTAGTAAACCC
TTAAAGCCCTCTTCCTATGGTGTTAGATCTGAAGAGGGGCAATATGCTATGTTAAGGCTT
GAATAAAATAGCCTATAAATTCGATATAGGTCGAAGGATAGATAACTGTAATAGGTACAG
AAGAGGCTGTAGAAATAGGAGGGAAAAAGGTTGTAACTGTGTTGTAGATAGGCATAAGGT
AGGATTTATAAGATAAAAGTAGATTCGTTGAGAAGAGCGATTTTTTCCAAATTTAATGAT
ATATATTATGTAATAGAAAAGTTGTTAAGTTGCTAATTAAAAAGGAGTTCCCTGAGTGGG
AAAACCTGGGTCTTATATAGACCTCTAAAAGAGCGGGCATTGTAATTCCCAGAGCGGGGT
AGTCTCAATGATGATGAAAAGACTATCACAAAAACCGCCAAAATTCGGAGAAAAATAAGA
TATACTTTTTACCTAATTTGGAAGGCGCTAGGCTTTAGTATGCTTATAAAGCTTAAATGG
GAAAACAGGGTTTTTCGTGGTGTGTTATGAATCATCCAACTGAGGGGTAAAATCTCGTAT
ATGTAATCCTCATTATATAATCATCACGTGACCCCAGTTACGTGACTTTCCCACTGATAT
TTCCTTAGTAAGAAATATTTAAAGTTTATAGAAAAACTTTAATATGTGGAGTTTGCTTAA
TCCTCTACATATTGCTTAGGTAAGCACACCAATCGAAAGCCCTGAATTTTTTCATTATTT
TAGTATATATTTTGCCCTGATTGGTCATCTAGAACATAATATATTCCTTAGTTATATAAT
AAAACCTTTATATAATATCAGGTCTTAACATGCTATAAAACGCTACATCCTAAAAGATAC
CGAGGTTCAGCTGGCTGATTTTGGTTTAGCCACGTTTCTAGATGAGTCTCTATCCTTTTT
CCTTATAACTTTACAGTTTTCCGCTCTAGAGACCTAGCTATATTGTTAAGCATTGTTCTC
CTATAATATATAGAGTATAG
>contig_11_460001-480000:. HTR 4
GCAATCTCTACTTCTTTGACTCCACCAAGCGGGTATCCATGAGACAGTGAGAAACATTGA
AGATGATACAACGGCTTTGTCGAGGCCGAACTTGTCGGCAACGTTGAGACCCTCATTGCT
TTCAAGGTCCATGCCAGGGTTGCGGCTTCGTGCAGGCACTGCCACGACCTATTTCCTGCC
ACTAACAACAGCCTCGATAGCTTGATGGGAGGGCGCAGCGAAACTTAATGTCAGTCTTTG
TATTAGTACGCTCTAGCATCGGCCTGAGTGCCCAATAGCTTATCAGGTGTTCGAAAGCAC
GGTACATTACACTAGCAACTTCGCCAATTGTTCCCAGGGCTGATCTTCTTCCATTAGCTG
TAAAAGTCTTTCGCACCATAAGCCATGCAAGCACCCGATTACGCAGACATTTTAGCCGCA
TATAAAAAAACGCCTAAATCGGTGAGCAAGTGCCTGACAGGTACTACTGCAGCTGCCCAA
TGCGGCTGTGATGAGGCACAGTTGCACTCGGCTTCCTGCTTCATTGGTAAACATAATATT
ATGTGTGGTTTTGCACTTGGTTGCGCCTTGACGCAGGCTGTCACTACCTCAGAACGCTAA
AATCGGAGCGTAGCGCGTTGCGAGCGCGTTAGGTCATTTCGCTTATCGAGGGCTAAGCGG
CACTGATTAAGCCAGTGCCCCATAAAGTGACAGAAGGTCGTCCACCTAGCTGCGTTGCGG
GGCCCATGATTTAACTCCACTGGGCTAACGGCGTCATACCTCTTAGGGTAGTTAGATGCC
TGAAAGATCACTCATTACAACAATTAAGTACTGTACAATTTCATCGTATCTGGAGATCGA
GGATTTACATTTAGTGTTATTTAGCGCATCCAATGGCAACCTCCAAAACCCAACTCCGCT
CTCGAGGACTTCGAAAGGCGGTGTCGCGATGCAAAAGCATAACCATTCCTTGATAAGAAA
CCAATAAACATAACTGCAGCGGCTTGCGCATAGGAAATTTCCGTCGGCCTCTGCTAGGGC
ATTTGACGCGCCATAGAAGAATAGATTTCATCAAATTGCTTAGATACAGGCAAGATAGAA
TCATTTGGAAAATCAACATTGACAGCTAAACATATGCGCTTAAAGTGGTTAGTCTTATTG
GAAGGATCGCTTATTAACTGATTTATGTTGCTAATCGTCAAGTTCTAGGACAACTAACCG
CCAGAAGATACACGATATTAGGCGTGCTAACAGGAATGCCAAAATACGTCGCTCCTCGCA
GAGATGCGATTCGCAATCGACAATTCCTCTGACCCTATCTGGCTGAACCCAAACCCGACA
ACATTCCGCAAAGCAGCCTCCAATTTCCACGCTTTTTCCGACGAGGGCCGCAGCCGACAG
CTGTACAATGCTGGGCGCAGTGGAATACAGCACTGCACCTCCTCTAAGACAATGCTATAG
TTAGACATCGATAAGCGGCAAGGAGCTTTATACAATGCCTTCAATCCTGCATCCTCCTGA
AGTAAGATCAGGAAACAAAGTGCGCAAGATTTCGCCGACTAAAGAGTACCACGCCATTGT
ATATAAATATATGCCTAGCAATGACATAGGTCTAGATATTAATGTCATGCAAACGCAGCT
GGATTTCCTTTGGCTTGGTGTATAGTGCTTAGTGCCATTGCAGCCGGCGAATTAGGAGGT
ATTAGCATCTTGCTCGATATGGGAGATCCCATATGCCTCTGGCATACTGCATGGTTCAAC
AGTCAGTATAAACGAAGATACACAACAGAAATAATAGGAGTATCTATATATCACGACCTG
CTAGATGTTGTAGCTAAAAGCAATTCATCCGTAGCTCAATAGATACTACCTGAGATACGT
AACCACATTCCCGCGCTCCCCAACGTGAAGTTTCTAAGCACTTGTGGTGCAAGTCAGATA
CCAATGAGAGAGAAAAAGAGGAAGGAGGAAGAAAACATACCTCTCTGCATAATCTTCTCC
TTCGCATGCCATTTAGCCCTGACCGCCGCAGGTTGGACACAGAATACCCCTAACAACTTT
TTGGCCATCATCTTGGCGCCGTTTAGATTGAGTAATTGCACAACGTCTCGGTTGCCCTTA
AATGAGGCAGTCTGTATAGCGTTACCGTACCTGCCGCCCCGCGCGTTGGCATCGGCTCCG
TTGTCGAGGAGCAGTTGCACAATATCTCGGTTGCCGTTATATGAGGCAGTCTGTAGAGCA
TTGCCGTACTCGACGCCCCGCGCATTAACATCGACTCCTTTGTCCAGGAGCAGTTGCACA
ACCTCTTGGTGGCCTTCATTCAAGGCAGCTTGCAGAGCATTACCATACTCGCCGCCATGC
GCGTTAACATCAGCTCCCTCTATCGCCAGATCTCTTGCGGCCCCTACAAGGCCACCTAGA
CAAGCATAATATAGTCTGGGTGCTCTAGGAGGTCCTGGTGTACGGTCCCATGCACGGTCG
GCCTGATACAATCGACACCAGCGTTGAAATGTTATCTCGTTTCGTAAAAAGCTAACTGTG
ATTCGAACAATTTCTTCAGAAGTCTCGGCTGAAGCGGCGTAGTCCATCCAGGACTTTGCT
GCATATCGTGCTATGGGAAAATCGGATTTGATTGTGCTGCAATTGTTCTCGATATCACCA
AGATAAGTCAGGCAGGTTCTGGTGATGACAATGCTGGCACTTTCAAGATCGAACTGGGCT
TGTTCAAGAAGATACTCTTTGACAGAGAAGTGAGCAAGATGAAGTTCTTCCACGGTCTCG
GTGTAGTTCGTGACTTTAGCGATTATCACCAAGCTGGGGCAGTATCGTAGGACGTCGGCT
TTCAGAGATAGTCTGCCATCAACATTGAAGCCCCAAGGTTCTTGATCTATCTTAGTAGCT
ATCACTTCGATGGCCTCTGCTAGCGTCAGAGGCCTCTTGGTGTAGATGAGAAATTGCAGG
AGACGAATAGCGCTGCTCTTGTATTCCGCCGGTATGTTTTTGAGCATGCGGTAATATATC
TCATTCAGATCCCGGGGCAAAGCTCTGAGAGCTATCTTGATAGCTTTTGGGCTCAGACAT
CTCGCAAGACTTTCCAGTTGACAAGCTGCCCATCTGAACCTGCGACGAATATCAAAAACG
TATTTGCTTTATATAGATGACCTAGGCCAAAACTTACATCCCATCGGCTCCATCTCCGAT
TTTGTCACGAATCTCCTCTAGAATACTTAGAGATAACTTCTTATCCACGAAATCAGGCTT
CTGCTCAAGCGTTGCCTCAACGTAAGAGCATATATCACCGTTGACAACGTTCTTATCAAG
TTGGACACAGTTTAGCTTGTCGAATGACTGAGGGATCGCGCTTTGGAACTCTATTTCAGG
CCGGCCAGTAACGATAAGCTGAGCCTTCCTGGATGCTAAATGCTTCAGCCATTGCACAAG
TTCTTCCCTTGCTATACACTCATCTAGGGCGTCAATGATAATGAAAACCTTTCCAGCAAT
TTGTATCATTATGTCAACACAGGCTGATAAGGCATTTGTATCTGGTTGTCTCCGTCCATC
ATCATGCGAAGTGAAAAGACTATCAAGTCTTCTCGCGGCTTCATTCCCGGTATGATAAAG
CTGAATTGCTAGCAAGCGTAGGAGATCCTCCAATTTCTGTTTCCTGGCATCATTAAAGTC
GAAGAAGAAGGCAAGGGTGGTGTAGGTATCTAATTGCAGAAGATAATCTAGAATCATCGT
GATCAGAATGGTCTTACCACATCCTGCCAAGCCGTAGAGCCACAGGTGTTGACGTGTCCC
AAGTTTCCATTCCTGGAAGACAGGACTGTTTAGAAGCCAGGCCCCAGTGCCGGGATAACG
GCGTTTTCTTGCCAAGTTGGCATTAGTTAAATAATCTAGCAGGGACAGCCATCTCTCAAT
TTTAGCAAACCAATGGTTAGATGCTATGCTCATTACTGCATGCTTAGTTTCATTTCCTGT
AGATTTAACTGTTTAAGGTTAGAAGAGGAAGCATAAGCCGGTATTATAATACTAACTAGA
ACTGAGGACTTCGCTAATAGGCTTCTCAGCCTCGACCTTGCTGGGAGGAATCTGGCGTAG
GAGATCTTTGGCATACGCCGCTGCCATCATTGCCGCAAAGCCCTGCCACTCCTTGCTCTT
ATGCAAGTCAGAATAATCGCATATCCCGCGGATCACCAGACATGGGAAGTGGTTTATCAA
GCCGGCCGCCTCCATCTCGAAACAAAGGACATCCATACTAGCTGCCAGCTTGTCCCGCGC
AAGTGCGTCCTTCATCAACTGATTTGCGCTGGCGATCAACCCATAATGGATGGCAGGGTC
ATCCTCCTGCTCGCCCCGTTCTTTTCGATCCACCAGACAAGCGGGATCATTGCTGCACAC
GTCGGCGCATCCATCTGACGAGTCCGGATGCACAATGTCGGGCCGGTAGAGTCTATCGCT
ATCGGAGGGTGGCCGAGAATATTTCTGTCGCAGACGTGGCCATTGTTCCAATACCCTATC
AACATGGGCATTGAGCTGATGCCCTTCCAGCTCATACTCAGCCTCGAGCCCGCTCAATGC
TGTGAGGAGCAGCTGTGGCGGCTGGTTCAAGGATCCTGTCGTCACGAACGCATGCTTCTG
AATCGCCTTACCATAGTCATATTGAAACACACCGCCTTTCCCACTGCCACGGGTACTCAT
AATAACATCGCCAAGGCGTATATCGTGCTTTGCGTTGGGGGCGCCGCCGCCGATACCGAC
CATCAATCCGAAACGAATGTTTGGAAAGCTGCGCAGCATGTCCCTTGCCACAGTCGCGGC
GGAGGTCGTGCCATACTCAGATTTAGGCAAGACGGCCATGACAACGTTGTGCTTCCCGAT
TTTCCCCAGAGCATAGTTATTATTGTCATTATCGGCGATTGTTTCGAGTTGGTCGTGTTT
TTCGTCAAAGAAGGCTCGCGCAGCGACAAACTCGGTGGTGACGGCACAAATCCAGCCGAC
CGTGTACGTCTGGGGATTCGACATGGTCGGCGATCGATGTCGAGCGAAGAGGAAGACGTG
TTGTATGGACTGACATTCGCAACAGAGGAGCGCTCGAGGAGGCGCATGGCGAGGCCCGCA
TGTTCTTGGTGGCAGCGGGCATTTATTAGGCTCTGAGGACGAGTGAGGATTCCATCAGTC
AGCCCCACAGTGCCTCTGTGCAGCAACTTGCGGCAGGCTGGGCGTTGTTGCCGCATGATT
GGCGAAGAAATCCATGTCAAAGCAACCGCCTCCCAAATGCGGAGCGATTGGCGGCGCACG
AAAGGCGGATGGCAGGCGAAGAAGAAAACCCATTGGCGGGTGGTGCCGCTCACCATGTCT
ACGTCGTAATATTAGACTGCCTTAATCGGAGGAGTGGCACTCGTATCATCTAAGCCAATC
AATAAAGTGAGGCGAGAGGCGAGGTTGGGTGGTGAAACACATATGCCTATACCCACCAGT
ACAAGAATAAGAGCGTGAAAGTTCAAGTTCAAGAAAACATAAAGCGTTAAAAGTGATTAC
ACTATGCCACCAGACGACAATATCTTAGTTTTCTTCTGCTTAGATGTAATCATTCTTCCA
TCCACTATCAGAATTAAGAGCTTGGCGCTAACGGTAGCGTGAACTTAGTGCGTAAGTTGA
AACTACGGCTGCGTGAATGGAGGGTGTGGAAGTAAGGCCAAGGTGGGATGACTACCGTTA
TTGTAACTGGAACCGTCTCTAATGGATGATGCTACTACTGTCGATAACGGTGGTAAGGAC
ATAACGGCAGCAGATGCCGTAAGTACATCGAGGCCGGTTTTTGGAGTTGCCTCGAATCAG
CTCATCACGTGCCTAGCCACTGCGCTTAGCAATAAAGTCACGCAAAAAGGGGATTACAAG
CTCATAACAGAGTAAAACGATAATTTTAAACCCTTATTCTCTTATATTCAATTCTATTTA
ATATTCACAAGATTTAAAAATACATATAAGCTTTAGTCCGGTTGAAATTCTGCTATTACT
CAGTTTATTGCTGATAGTGTAAGTAATACTTGTTTTTTATTGGATGGTCGATGGCTCGTG
AACCTCCAAAAATGAGGTCTGGGTCAAGCATGGTTCGGAGCTGCATTTTTGTCATTAGCC
GAAGTTTAGCCGCTCTCGAGACTCCACGTCTGTCGCCCCCAGTCCTAAATTGACACCACT
TCGCATATCGGAGCTAGCAAGGAGCAGTTTCATCTACCGTATTCGACGCTACATCACCGT
TTTGAGAATCGAGCCATTATTATCCACACACTATCTCCACCTCCTCTTCCGAGCGTAGTC
CCAGCTTACGCGCCAAGGTTGCATTAAGATCTTATCCTAAAGCTGCATCACTAAATTTCC
TAAATTTCGCAATTAATATAGATGAGATGTTATTAACCATCATCTGCGCTCCCACTTGGG
TTCCACTCGGAAAATGCCAAGCAAGTTTTTATTAACTGATGCCGCATAAATCCTTACGAG
AATTAACTATTGTGATCGATATCAAACTATATATAACAATAACATACTGTCTCTTGTGAC
ACTATGGCCCATACACCTCGAGTTCTTTTACTATGTCATCCCTGCCGAAGTCCTTAGCTA
TCATCGCTGGGGTTCTGCCACTCCTAGTTTGTGTCCCAGTGTCAGCGCCAGCTCTAAGAA
GCACTTTAACAACTTCTATATGTCCATATTCGACAGCCCATGACAAAGCAGTCCTTCCAC
CTCTATCACGCCGTTCAATCAGAACGTTTTCGTCACTGATAAGAGCCTGAACTGTATCGG
GCGAGTCAGTCTGGATAGCCCATGCTAGAGGCGTCCATCCATCGATATCTTCGGCATCGA
CTCCTGGGCAGCCTGCTTCGAGAAGTCTGACGAGAACCTGACAGTGTCCTCGTGCACTGG
CCCATGATATCGCATTTCTTTTGTCGTTATCGATGCTCGTCTTGTCTAATTTTGGACTTG
CGAGGAGTATTTCAACTACATCCGTACAACCATTTCCTGCTGCCCATGAGAGAGGCGATC
TCCCTTTATTGTCTTTGGCATTAATATTAATGCGTGGAAGTTTTAGTAGTCGTATGAGGG
TGTCGGCCATGCCGTCTCCGGAAGCCCATGAAACGGCTGTGCGTCCTGTCTTGTCCCGGT
GGTTGATGTCAACACTGCGAAGCCTTGCTAGGGTGGAAAGGATTGAGTGATGACCTCCCC
CTACGGCCCAGAAGAATGGGGTTGCTCCTGCAGTATCCGGTTCGTCGGGATTGCAAGCTT
TCTGGTTCAGTAATTCTTTGACGATGTCATCATGTCCACCTCCACAGGCAAACGAGAGTG
CAGTCCGTCCGTTTCTGCCTGGAGCATTCACATTGATTCGACTGTCTGCGAGCAGAGCTG
TGACACAGGATCGATTGCCGTGCTCGGATGCAACTGTGAGTGCTGTCTGCCCCTCCAGCT
GCCGCGTATTAGGTTCAGCACCTGACTGTAGAAGAGCAGTAACGATGCGGTCATGACCAA
GTCGAGACGCCCAGTAAAGACCCTGATTTTTAATGACTTGAGAAGGCTCACAATCAAGAA
GCAGACTTTTTAGGACAGTAGATGAGTCGAACTGCGATGCTAGGATGATTGGATTCTGGT
CCATGAGGTCGTCATCTAGTGGTGTTGGAGCTTTTACATGATAGAAGCTTAGCCAGTTAC
GGCAATTTGCTGTGTCAGGATTCAGTAGTGATCTTGCAAAATCTTTGAGCTCTTCTGGTG
CATCTTCCTCGCATCTAGCGAAGTGTTCTGCCCAATGCAACGATGCATATGTGTAAAAAG
GATAGTCTGAGACCAATGAATCGCAGATTTCAGGATGCAGGATAGCGGGATCGTGAAACA
ACGTATTGGAGTCCAGGTCGTGATCTTCTTGGTCCCAAAAGTCGCCTTCAAAGTCGCCCA
GTGGTAGCTCACCAAAGACGTCTGTTTCTTCTGCAATGACCGAAGTAGGCGAGTCATTTG
TTGGAAAGAAGTCGACTGTGAAATCATCAAGAAGAAGGTATTGGATGCATACAGTAGCCA
GCTGTAGAGCGGAGCCTTGCGGATTAACCATACGTATCGCAGGAGGGCTGTCGATGCTAG
CGATGTATTGATCTTGGAGATAGTCCTTCACGGACTGGTGGACCAAGGATACTTGTTGCC
CTGTGACCCTTACTAAAGACCCTAGGATACCCTGAACAGTGTGAGCAATTGAGTTATGAG
AGTTTTGCATGATCGACTCAGCCGTAGTGTACGAAGGGTCCATGGTGAATGCGATGTTGA
GTTCGTCCAGAGACAGGGGCCTGGAGCATGCTAAAAGTAGCTTCAGTAATTTTGACGCGT
CCTCTTGATGATCCAAGGGTATGGCAGTCAGATAACGATGATATATTTCGGCGAGGCCTT
CAGGAATGCTGGTTATAATCTTCTGGAACTCTTTCCTCGAAGTAAGTAGACTCTTCTCGA
TCGATGCGAGAACCATGTGAATCCATAGAAAGGTCCGATCGGCTTTAGACATTATCGCTT
CACATAAAAAGTCCCTGATGTCGTTTGAGAATTGCCTGTTGAGAGAAATTTCATGGATTC
GCTCTTGGATGAAAGTCTGAAGGTCTTCAGTGTAGCCAGTTTGGTCATCATCGATTGATA
TTTGAGATTGAAACACTTTTTGGCTGTTGGCATAGGATTGGTGTAGAAATGGTCGGCTTG
TGATAAGAAACTTGACCCTGCTAGCACCCTTCATCGACTGAGAAGAGTCGGTGAGCATGT
CAGATATCGAGACGAGCAATTGATGACACGATGTCTTCTCACACTCATCGAGCGCGTCTA
GAATAACATAGAGGGGCCCGGATTTGGGGTCCATTGTAATCCTAAGAAAAATACGCCAGA
GCGAGGCGAAGGACTGAATGATGCTTGATCCTTGTTTTTCAAACGCTGAACGAATATATC
TAACAAGCGAGCGATGGCGATGGATTATCTGAAGGATAAGGCCAATGAGTACTGCCCTCG
CATCCGTCTGCTTGTTCTTGTTCTGGCACAGATAGATGAGGACATTCCGAGACTTATTGC
AGGCATCATCGAAATATTGGGCCAACGAGTAGGACAGCATTGTCTTACCGCAGCCCGGAT
GACCTGTAAGCCACAGGAGAGCATTGGTACCTTTTTCGAGCCAAGAGACGAACAAACTGT
GGCCGCGAATCCACTGACATGTGCCAGGAACTGGCTTTGGGGGCGGTTCAACATCTTTCG
CGACATCGTTATCACTAAGAAGCAACATGCAGGTTCTTTCCAAGCCACTAAGGACTTGAG
TACAATCAGCGATTGATCAATAAAACAAGTCGTGAGGTGGTTACCAATATTAGATGAGTG
CGTGCTGGTGCGCTTGATTGTTGGGCCGACATTTGAGGACTTAGTGGCAATCCTTCGAAG
AGCTCTCGCCACTTTCAAGTAGCTTTCTGTCTCGCCAGGAAAACGACAAATAGTTCTGTG
ATCTTCTGGCATGGGAATTACTTCTTCGTATGGAATGCCAAGCATAGCAGAAGCAGGGCT
GACAACCTGTCCCTGACGTAAGCTTGCGTTGCCAAGGCATTGACAGACGATTATTGCGTG
TAGTGCTACACAGACTTACCAAGGAGGAGGACAGCGGGCCCATTGGCAAAGGCAAAGTTT
CATAGAACGAAACTACGTGAATATTGCCTAAACGGTTCCGTGCTGACATCGTCAGGTCTT
GGAGCGTATCCGAGTCATATATTAAAGTTTTGAGCAGGTCAGTCCTCACTGTTTTCGGTC
CTAATCCAGCAGACGCGAAGCTATTGACAATTGAACCGCAAATACTGGCTAGATTTGCTG
CATTACTTCCTCTATGTGGAGTAGCCAAAAACACGACGCCTCGGACAGACTTCAGTACGT
CCCCATACAGGTCGTCGTTTTCGTGAGCAGCAACAAGCGCCTGAAATAGATCAATCTCGT
GTTCTTCTCTTGGTGGTTATACGCACCTGTTTGAAGACAATTCCACCAAGACTATGACAC
ACAAATATGATAGATCGTTTGCTCTAAGAAGGGTGTCAGACTAGAGCTGAATGAGCGAAT
CAGGTAAATTACGGCATTTAAATCTTCCCGAACATCCCTTAAAGAAACCAGAAGGTTTAG
TGCATACTCCTGAACCCTTTCGGACGATTGAGACCATATTTTGGAAGGATAGCCATATGT
GTAGACCCGACATCCAGGTAAAAAATTGGGGAGGAGGTCCCGAAGCCATACGGTGCCATC
AGGCTCGTGTCGCCATGTTGAGATTGCATTTCCATTAAGGCCATGAATCGCAACAATGTC
TACTGGAAAATCCATGAGACCTGCCTCATCTGGCTTGCTGTCCGCTAATATGAATAGGCC
ATGTGTGGTAGTGCGGGATTTTGTTGACTCCGTTACACTGCTTGAGGACTCGTCCAGGCG
GGGGCATGAGTTCTCAAGTGTCGGCTTAGGTGGCGACTCCGACCGCCCAAGAATCCGGGC
TTTGAAGCGTTGTACATGCTTCATGATGATTGAAAGGCTTTGATCTACCTCTTAGAAAAT
AAAACGATATACAAAAAATAACGACGTCGGCTGGACCCGTTTTTTAGTACTGCGGCTGTT
GGTGGCGTGATCTCACAAAGCAAGCCTCCTGAAATCTTCAGCAGAAAGTGGACGGGCCGC
CCCGCAGTACAGCTTCCCTGGTTAGTGTGTTTTCGGCAAAAAGTCAGTTAGTCCTCGAAT
AAATCTCATTGTTTGAGGGATGGTCACGTGCATGACTCAGCAAATAATTTTTCCTTTCTA
CCCCGCCCCATCGTCATTCATTCTGGGCATTCCAAACAATCTGATATTTTATTGTAGTAA
AGTCCACGTTAAATGAACATCATGGGCACAAAATCTCTCAGTGTTCTTGGCAACGATGGG
GCTGGCAAGAAAGCCCTGATCGGCAGCCTCATTTACAAGGTGGGCGCAATTCTAAGTAAT
CGAGGTTCAAGTATATGCTAACTCGCTATAGTGCGGGCTTGAGCTTCCCCAACTGAAGCA
GCTGGAAAGTGAGGGGATTAGTCAGTATGAGAAAATTGTACCATTCTTCGAGAAAAATGG
ACGTGCTCAATCCTTTTACGCCCCTTCTGGAACCTTTACTGTTCAGAGTATGTCGCCAGC
ATCTTTCCCTATTCTATTGTATACTAACCACGTCGCTCTAGAAAGCCAGACACCAGATGT
TGCTTTCTGGGTTGTCGATGCTTCCGATTCATCTAGCTGGGGTCCATCTGCCGAGAAACT
CTCAGTTACGTTGTCCAGTAGTATGGTCAACCCACGAGAGAAACTCGTCATAGTAGTAAA
CAAGATGTAAGTCCAGAAAGAAATATATCCTCCTCTCATGTCCATGACTGATGTAATTTG
TGTACAGGGACTCAGTCAACTGGTCTGAGCAGACGTTCAAAGAGGTTGTGGGCGCATTCA
GTTCGGTCAATCTGAACAATCGGTATGAGAAAACATCTCCTCATTAAAGTAACACTGAAC
TCATCATCTCATAGTGCTTATATCATCCCGGTTTCTGCCCTTCGAGAAGGAGGAAACATA
CTCCCAACCCCCGAAGCGCCCTCATGGGTACAGAACTTATCTACTGACCAGTTTGGGGGA
TCCGTATCAGTCTCGGGTGAATCATTGATGAATCTTCTTGGGTGAACACTCACGTATTTT
ACTTCGATCTATTCCTTGGTTTACTGCAGTGTATTATTAACAGAAGGGAGGAGCGGAATC
CTTGTGGATTAATAGACAGTTTCGAAATGGGATGAGCCTCTCCGAAGTATTCAGCAGCTC
TGTGCAAATGCAGTATATCAATATAGACAAGTGCATGTGGCTTAGCTTCCACAAATAATT
TAAGTATTTTGCGCCTCTTTTGAGTGAAAGCTTGTTGTAAGTCACTGCGGGGGCGTCATG
GGATAGCATCTGGGCCGAGCATCTTAATGCTCATGCGGCACTAAACTTAGAACCAGTACC
AATTTGTAAGGCCACAGAGTTTCTCTTGCTCCTCCTATACAGCTATAGCGTGTTGATCCA
TGTGGGGCAACCTGTCCAGTGTTACAACGCTGCACTGTGCTCACCTCGCGTGCGCATAGT
TAAGGAGAAGCATGTGGGGCGGGCTGTGCCTTCATGAAACATCAAAAAGAGGCTAAATGC
TTGGTGTCGCATTCAACTGATCCGACAATATGCTTCACTTCGGCAGGACCTGGCCCGAGA
TGAATGTGTCAACCTCTTGTATCGCTCAAATTACGGCGCAAGTCACTGGAAGTAGACATA
ATGTATAATGTGAAGCAGGTATTGTCTCTGAATTTTCATCCATTGCGCGCTTCCCAAGTT
TGATTCGAGCTGATTGGCCATGATATGCCTAGGGAGGGTATGCTGTTGGTTGCACCCTTT
ACTTCAGTCGCAGATCTCAGAGGTATCTACTTATTTTGGCTATTTTATTCTAGCTAAGAC
AATAGCCGCTCTTCTTGATTACGTACGGCTTTGGTAGCATTATTCTTCGCTACGTACGAA
ATGTTGCTAATAATATAGCAATAAAACAACATACTGCAATATAAACCTTATGATACGGAC
TTTCTCATATTGCCACGATATCATATGGAATTTTTGATATTGTACCACTATGATACGAGG
ATATCCATATTGGCAATGTATTCTTTATGTTGGGTTGTCGATTTTGAAGTGAAACTGACC
TTGTCTTGACTTACCCTACACCTTGTCGCAGGTATATGCGGCGATGACGATTGGGCCAGT
ATGCCTGATGGGTCATTCTGCCGGTCCCGACCGCCCGGCCTTGATAGAGCCCAGCCCATT
CCGGGGCGCCACTTTTGTCTAATATCGTGTGCCCCAACGCGTTGCGCAGCACCATCAATA
AAAAACCCCCTGACTCCTGATTACGGCTAACTTGTCTTGCATTCTTAACTTCACATATTC
GTTCCTACCTCCCAACCTCCGCTTTCATCGGCGACCACTGCCGATCTGGCCGTTTCATTT
CACGAATTGTCGTCCATACCCGCATCTGCGCGCATGAAATTTGTGCCGCTGCCACTGGCC
TCCCAGCTTCCTGGGGTCACCCGGCAACCAAAGATTCGCTTTGTGTCGGCACAGCGTTGA
ATCTGCTCCAGTCGAAAGACCCTCCTCTTGGTGAGTGCATCTGAAGTCGACCTCTATTCT
GCTCCAAATTGGTATCTAAGGCGAATGAACTGTAGAAACGAGCCAAACGCAGCGCCGCCC
AGAGAGGGGATGACACTCGACGTCCGCGTTTCTTCGACGAGTCGTGCGGGTCATGATATA
ACGGGTGATATGCAACCCCGACCGAACGCCTTGTTGAGATCGTCACCCGCCAACGACGTC
TACTAAGGCCCGTGCCTCTTTCACCCAAGTGTACCGACCACTTTGTGAATGGCTACCCTT
ATGCCTCGCGGATATCGCTCCGCCACCGAATACCGTTTCGGCGAAGAACAGACCGATGCC
ATTGTTCAAACCGCCGCCTACCATCGCAAAGACTACTGTCTCTCCGTGATCTGGTTCTCG
CCTCGTGAACACGTTGATATTCATCTATCAATAGCAACACCCTTCCAGCGGACTTCGAAT
ATGGGACTCGGCTCCCTTGATCGACTACCACTCGAGCTCTTGCATGACACGTTGTTCCGT
CTTGATATGCATTCTCTATTCAAGTTTCGACAAACAAATCTTAGATCGAGACAGACGGTG
GACTCTCTCAAGCAGTATCAGATGATAGTCTCGCATGGACTGAACCTTCTCTGTGCCTTG
TTACAAACACGACTTGCCACCGACATTTCTCTACTCGACTTTTACAACGCACTATGTATT
AAGGCTTGTAGTCTTTGTGGCGAATTTGGCGGATTTATATCTCTCTTAGCGTGGACGCGA
TGCTGTTTCAAATGCCTCAAAGAGGCTCCGCAGACCCAAGTGCAAACTCTTGCCGCTATC
CGAAAGCAATTCCACCTCACTAAGGCCGAGTTAGACCAACTGAGGTCATTCAAGACCTTG
CCTGGAATATATTCGATGAAGGAATCCGTGCACAAATCCCGCATTGCGATCGTTTCTGTT
CATCAGGCTAGTTTGATTTGCAGACGGCAATCACATGCACTGGGGCAAGCCCAGTCAGCG
AGCTCAGAACGAAATAAGAAATTCAACTTTATGGGGTCATGTGCACTTCCTTATTACGAT
AAACTAACCGGCAATGTCGAACACGGAATGTCGTGTGCTGGGTGTCAACTTGCTCTTGAA
AAGGACATCATCGGCACTAAGGGCGAGAAATGGGCATTCGAGGCTCGAGATAAAGTATAT
GCGCGAGATGGCTTTTTGGAACATTTTCGATGGTGTGAACAGGCACAGCTGCTGTGGAGA
TCGAGTGTCGAAGGTAAAAACAGGCCAACCGAGCTACCAGAGGCTGCTCGAAGAGGCGGC
TACTTCAACAAGAGAGAATAACAAGGATGTGAGATATGTTCACCGATGTATTGCAGCCAG
GCTACCTACACATCTAAATAGAACATAGGAAGCGGACAAATTCCTAGACACCCCAAAGTA
CAATGCAGCTCCACAGTTCACAACCCGTGCTTTAATCTTCCAGAATCTCTCCATTTGGAT
CCGTGTATTTCACTGGCGCGTCTGGCTTGACCAGGTGCCTCGAACAGTAGTTAGTCGAAT
CCTTGCCCCATTCTTTGATAACTGGATGGCATCTGATGTTGGTCCCCTGGCGCTCCGAGT
ACTGGATGAACTCCATCTCCTTTTTGCAGCCGCACGTATATTTGATATACTTCGAAGTGC
ACATTTTAACCTGGCAAGAAATCACAAATTAACCCCGCTTAGATAAAGGGGATACCGGTC
TCCTTACAATGTTGATAGACAAATGACCTGTGTGTACGTTGGCGATGATGAATACAAGCG
ACTAATGTAGAAAGTGAAGCTGCACTTGTACTATCGAGAAACTTGTATAGTGTGCTGCGA
GGCTGGTTCTGAACGCTTGATTCTTGCTGATGCAATAAAAGGAAAATTGATTGTGGGATT
TGGATGCTGCTACTGTGTAGATGATGCTTCGAGACGAACAATTTATAGCTGTCGAGCTAG
ATGTTGCCTCGAGTTCTGTTGGCTCTGGAGTTGTTTAGGAGCCTTTGGGTAGGCGGCTCC
CATCAGCTAAGACAAGGACTGGATGGTGATGTAGGGGGTATAAACGACGGGCTAGCCTAT
CATGGCCGTCATTTTGTCGCCAGCCCAACTCCGCCTCCTTCTAATTTGGAGAGCCAAGTC
GGTTGAGCCAATGAATGATCCGCCGAAAGTGGGCTTCGTCGAGTTGAGGATGTTTCAAGT
AACCGCCGCGTCTCGAACGGATTTAGAAAAGTGAACAAAGTCCCCAAAAGGGTTCCAGAG
AGGATGAAAATTGGTTCTGGCGCTAAAATTACTACCGCAGGGGACTCTGTAGTGCTGGCC
CTGCTAAGCTCTGGAGTGTGGGAAGTACATACACAAGTCGCTCCAATTGTGGATAGTGAT
TGGACAAATTACGTTGAATCTTCGCCGTTGCGCAGGGGCTAGGCCCGGTGATAAAGTGGG
ATCAGAGTCCATAAAACGCCTTCATTGGCCCGTTTAACCGCTGCTTTCTGAGCCAACTTG
GTTGCCAAGAAGCCCCGATTGGTATTCCTACCAATTCCTGTGAATTCCAAGAACGTTGAT
TCCTTAAGTATGAAAGTGCCCTTGTCCTTCATGACAGTCGTTCTTCTGAAAATAAAAGAG
GGTAAGGATGCATAGCGATTGCAAAGGGAATCTCGAAGCATAAGTGTGTGAATGCTACCC
TCTTTCAAACATATCTGGTTGACGGTTTTGTAGTGAGCGGCCCAATGGTGAAAATGTCTG
ACGATCGAACTGCAAACCCGCCGCCAATGCAGCCGGTCATCTTGTCCATGGAAGTGGACG
ATGACGATTCATTTGAGAGCGAATACCGACTGCGAATCGGAAATCAAGTCAAATATCTCA
TCATCTCTCCTAGAACCTTTGACAGAGATACACTTTCATTCCCTATTCAGTCCCTGCCCC
GTCTTCCTTACAACGAGGAATGGACCGTAGCCCACATCTCGAGAGACGAAACCAGCGGCG
ACTTGAAGACTTCCATCTCAAACCGAACACTAGCTGGCGTCAGATGTCGATGGCATCATA
TTCGGGTTGATTGTCTGGAGTTAGAGAAGACCAAACAGCTCACGGCGATGGCTTTCGAAG
CCGTCTCACATTCGATTCTTCCAATCACCCTCCTATCATCAGCCACTATAATCGCCAAAA
TAGCCCGTTTCGAGTGGGAGCTGCCTCGTATCGAACAGGAAACAAGAGCATATCAGTTGC
TTGAGGGTTCCGGACTGGCCCCTCGCTTCCTTGGTCATATCCACGAGAATGGACGCATCA
TGGGTTTTCTCATAGAGAAAATAGAGGGACGCTTTGCCTCCTTTCAAGATCTGAGCGTCT
GCGAAACAGCTCTGGGGAAACTCCACGAATTGGGACTTATACATGGGGATGTGAACCGAT
ATAATTTTCTCGTCACGGAAGAGGGGGTAAAACTGCTCGACTTTGAACGTCTTCTGCAGA
ATGCTCGCCCCGAGTCAATGCGTAAGGAGTTGGAGCATTTACGTGCCGAACTGGTTGATG
AGTCAGGACGTGGCGGAGGTTTCATTTTCCATGGCGATAGCAATTAATATTGTCTGATTT
GATTTGATTTGATTTGATTGAATTATACCGTGCCTCTCTACAGCGCTGGGCGGCTCGCCA
CATATGCTTATGGCATTTGTCGGGGTGGAGATTGGGTCGGGAACAGAAGTGCTAAAATTG
GGGACGTGGCGAATAACATGGAGGGTAAGACAAGGTATTTTAGAACAATTGTTGGGCTGA
AGTAAGGGCATCACCCACCTATTTTGGCCGTTTCATTAATGCTGGAAACCCAATTCAGGA
ACCGTTTTTTGTTTCTTGTTTAAGGATCTCTCGATGCCAGGTACAATAAAGGTGGCATTG
CGACTTGGGGTCATAGCGTTACAGTATACCAAAGCTTAATAAATTTAAAAACCTTACATC
TACTCGCTAGCTCTTGTTAAGGGAGATCATACCCCAAGCTTGCGGCGGTTGTTGGACCAT
TGTCATTGTCCTCTGTTGTGGTGGCTTCATCAGACATCTAGAAACCGGCTTTGCTCTCCT
GTCTCTTGTATTATGCTCTTCGATTAGCGGAAACACAATTGCGCAAGTGATCCGGGTAAG
GTGTATAGGCCCATGGTGGCTCCACGCCGACCTCATTATAGAACCTTTCTATCTGAGAAT
CAGCATCTTTCACCAACTTCCGCAGAGCCGTTCTATGGATAATTTTTGCTTTTGAAGGAT
CGCTGTCTTGTTTCAATGCGATCTGTATCCAGGTGTCGGGAAATCTGCCTTCAGAGGGCT
TGCCTGACTTCTTGGCGCCGATGCATAGTATTCCATTATATGTGGCTGGAGTGATGGAGG
GGTTTGAACCGGTAACGGCCTCAATATGTGTGGAGACATCATTTCCACCGTCTTTGTAGT
AGCTTAGAGCTTTAGTTGAAATCTCGTGGCCGAGATCCCCTAGTGAAAAGACCCCAAAAA
TCGATGCTCCCGGGGACTGAATGAAAAATGTGACGTCGTCAGTCAAATATTGCTCCTGGA
ATCTGTTATATCGCCGCGATGATCGGTAACCGAGTATTATACCTTCAACGTTATCGGCAT
CCAACATATCTATAACTGGGTTACTTTCTTCCTCATCGCCTTTAGTATCCGTCATATTTG
CATCCGAGCCGTCTTCCTCGTTGGAGGGAGGGTCGCTTTGGTTTATTTCATCCACCTTTT
CACGAACAGCTTGAACCATAACTTCTGACCAATTTCTTGGCCATTGAAAGTTTCGCTGTC
CGCAGGTATTCTCACATTGGCCCTTGAAAACCGAAAGCTGTTTCTCAGCTTCTTTCGCGC
CTTGCGTTTCCCGAATCCGGATCACGTGTACCTGCGCCTCTTTTAATCCCTGTAAAACAT
CTCTGTCCACCTGGTAATAGTCCCCAGAAATTCCAGCAAGGACGTTTAGATTCCTGATCT
TATTGTTGGCTTTTCGGATTCCGTCGTTAAATATTGGCAGGCCCTTTGTGAAGTCTGAAA
AATATGTTTGGATGTGTTTGGAAACCTTTTCGTGGACTCTCTTCACTTCATCAGGGACAT
CGGGTATGGACACAACATCGTCCCCAGAGTCTGATTCTTCATCGTCTTCGGGTTCTGTAT
CACCTGTTGCGAATGCCCCAGGCCCGAAGACGCCCTTGTGTTCTTTAAAGATTCGAGACC
CTGTAGGCGGCTGATACCGTTCCTGGTTCTTATTAAGTAGCTTATCTGCAGCATTGTTGA
CCTCTGTTGCGTGTCTCAGTAACAAACAAGGGATGAGGTTCGGCACCACTGACCTTTGGC
ACATTTCTCGGCTTCTTTGTCCTTGTTTTTGTCTGGGTGTACCAAGTACAGAATTCTACG
TTTCCGCTGTCTAAGGTCAAGACGCGTGATCGCCTCGTCTATACCTAGCACGTCGTATTC
ATTACCTCCTGCTGCTAGAACGTTAAGTATACGTTCTATTTCTTCGCGTGCCTCCCTTTG
TGGTGCTTCTCTCTTCTCTATGCACAAGTCAAATGCATATTCGACGAAGAACTCAATGAC
TTCTTTTTTGCCAATCTCTTGGGCAATGGCGGTTGTGGTTGGTCTCTTCCCTTTTGTTAT
CTTGCTGAGAACGACGTTACTGATCCTCGCAATCTGCTCTTCAGAGCTGAGAATGTCACG
GTAGGTCTCAACATCTCCCGCAGTTGCATCCTTTAACTCATTTTCTATCCAGAAATCAAC
GATTTCTTTACGAGCCGCAATAATCGGATTTCGAAGAGAGGCATCCTGTAAAACAGCCAA
TGAACCGTCATAAGGTACTAAGCTCAGTTGAGAGCTCTGGTGATGAATGTCGCTTGATGA
GGCATCTGTGACGGTCGGGGGTCGATACCCCCGAGCCCCAATGGTTTGAGCTGCCATCTC
TACCGCAGTATATGTGAAGAGGTCAGGAATCTAGCACTGACTAGCGAATATATGTATAGG
CTCACCACTCGTCGGCATATCTGATTTCGAGGCATCTTGTCAGGGGTGTCTGCTTTGGAC
CCACCCTTTTTCTGGTAGTTGAGCAAGGGTAGCCGGTTTAGTCCTCGAACGGCCTCTTTT
CGAAAGGCCTTCTGAGACTATTTAACTTAGTGGATATACAGAAGGAAGTCCGCTGTAAGT
ACTTAAAATTGATCTTTATAACTTTTTAAGAAAGAAATAATGGGAGAAAAGGAAATGCCT
CCTGTAGGTTACTTTACTGTTTGCTTCTAAACCTATCTAACTAACTTAGGCGCTACCAAA
CCAATCTCAAGTGGTTGGAAGCTCTACAAACCCTTACGAAGCCTACACATCGTGCATGGC
AACTGCATATCACGCGCTCAAAAATCGGTTCAGCCAAATACTGCAGAAAAATGATTCCCT
TACGAAGAATCAAAGATCTTTGCGGCGGCAACTCGATCAAGCTCAGCGAGAGAACACTAA
GATTCGTAACGAGCGGCAGCGTTTACAAGTGAACTACGATAAACTAGCCAAAGATATAGG
AAGGATGTCAATGGAAAAGTCCCAGGTGTATGCGCAACTTGAACATGAAAGGTTCCAAAG
AGAGCTTGGAGACCTCGTTCTCGATCAATACAAAGACGAGATTATAGAGCGCAATGAAGT
AATTGAAAGAGAGGTATTCAAGAAGGAGCTGAGCGACTTGCTCTTAGAGCAGTACCGCGG
TGAGATTGAAGATCAGAAGAAGGCTCTGAGGGAGAACGAGCTCCGCATTGCATCATGTCA
TCGTCAAATGTTTGCATTCAGCTCCCAAGTCTCGTATTGGAGGCAAAGGGTCAATTTGGG
AGAAAACCAGATCTGCAAGC
>contig_6_10001-100000:. HTR 5
ACTATTAATCTCCTTAAAGCTATATAGTATATTATTAGGATATATATCTATTACTTATTT
AAAAGATACCTTACTATAGGCTACTACCTGAAACTATTTAGGGAGGCTAAAGTGGTTATA
ATTGCTAAACCCAGATGCCGAGACCTCACATCACTATAGGCTTAGCGACCTATCTCTCTG
CTCTCCTGCCTTAGCAAGGGCTTAAAACAGCTAATTGTATGCTATCTTGCGTGGGCAGCC
ATTTACTTTAGCGTTCTTTACCTATAATAAGCTGGTGCTCTCCTTAAAAAGTCAGTAATA
GACCTAGTAGCTGCTTTAATCCATGATATTAAAGAGGCATTTATATGCAAGAAGGTAGCT
ACTCTGGTTACAATAGATATCTAAGGCGCATTTAACACTGTCATGCGAAACAGGCTGGTT
TTGCGTCTATGCATATAAAGCTGGCCTGATTATCTGGCTAGATAGGCTGGGTCCTTTATG
AGTGGCTGATTAGCCTGTATCAGATATCAAGATACCCTTATATCCTCCTCTTCTCTCCAG
TATAGCCTCCCTCAGGGGTTGCTTATATTGCCGATTCTTTTCCTGCTCTATACAGAGCCT
ATTTACTAATTAGGCAACCCCTAAGGCCGCTTTAGATATGCTGATAACACAGCTATCCTG
TTTATAGGCGATACAGTAGATAAAACTACAGCTATAGCTTCCAGGGCTATTAATAAGATA
GTGCGCTAGGGCGCGATAAATGGTATCTCCTTTAACTTAAAGAAGACTAAAGTTATACAC
TTCTCTTATAGTAAACTTAAGACTGCTCTAGCAGTATATTACAGAGATATTAAGAAACAT
CTTAAGCTAGCCCTATACTAGCTAGGTATTTAGCTTAATAGCAGGCTATTATTCTAAATC
TATATAAAGAAGTAAGTAGTAAAAGTGCAAGCTGTAGCCTACTATCTGCAAGGACTTACT
AATATGAAACATAGCCTGCTGCTAGCTGCTATATAAACTGCTATTAGGGCATATATTAAG
CCTGTACTGCTTTACAGCTCTAAGGCCTGGTACCTAGGCATATCCAGGCTGCAATAGAAT
TAATATACTAAAGACTTACCTTTAAGTAACTAATATTTTATATAGAGAATAATTAAAGCT
ATAAACTAGGCTATAAGAGCTATACTTCTAATCTAGAAGATAATACCTATTACTACTTTA
TACTAATAAAGTAAAATACTATTAGTTATATAACTTCTTAAAGTATAATAACTCTAATTC
TCTATATAGCTTAAATTACTTAATAAGGCTTACCTTTTAGTAATTTAAATATATTTACCT
AGCTAACCTGCTTACTATAATCTTATTAAATAAAGATATTAAATATAAATAGAAAGCAGC
TTTAAATATATCTTTAATATATAAATAAGCTCCTTATACTATGCATATAATTAAAGCTTA
TCTAGTAATACTTTAATTAAGAATAAATACTACTACTATAAATAGTATTAAAAAAGGGAA
TAGCTAATGCTTTTCTCTATTAAGTGCAATTACTTAACCTCTTAACCCTAGTTATATACT
TAGATAGCTCTCTATCCTTTTAGGAAGCTGCTAGCTATAGCTTTACTATTTATTAGGATA
GTCTACCTGTTTTCTACAGATCAGGTTACCTTAAATCTATAGAGGTTTTTAATGCTAAAG
CTATAGGGACACTATAAGGCTTAAAGGCCACTTTAAACTTATAAGAATCAGTTTTATAAA
ACATTATAATCTACCTAAATAATCTTACAGCTGCTATATGCCTATAAGGCATACCTTTTA
AATCTTTACAGAATATCTTTCTTAAGTTTCAGGCACTAGCGGCTTTATATAGAGCTATAC
AGGTATGCTAGGTACTAGAGCATACTAATATCCCTAGCAATAAATAGGCTAATAAACTAG
CTAAAGCAGCATTATTAGCCCCTAACCCTAAAAGAGCTTAGCTAATACTAGCATACTTAT
AAAGGTTTATAAGATAGAAACTAAAAGAAGCATTTAAGATGTAGTAGTCTACCTCTGCCC
CTAAGCAGTATGAGACTTAATCTCAAGGCGACTACAGGCTGCCTGCTGGAGCTCTCACTC
CTGCGCGTAGCCTTGCACTATATGCTAGCAGCGAGATCTCTTTATGGGGACTTTACTGCG
TATTACGAGAGATTCAACCATATTAACGTACACCTAGTCTGCTTATATAGCTAATGCAAA
GCACCAGATTACATCTTCTATTATAGAAAAGTACTGCTATATTATTAAGTAAGGCTTACA
CCCTTACTAAATATAGCAGTCAATCTAGCAATAGGAAAGGATTTTACTAAATTTATTAAT
TTATCTAAGGATAGCATGTTCTTTAGAAAGATATACCCTCGCCATTAAGCGATGATAACC
AGAGAAGCACTTGCATCTCTCTTTCTCTCTTTATCTTCTACTCATCTCCTTTGTTCAATC
TCTATCTTTCTCTTTTACCTGTTCTTGGCCAGATGAAGGGCGTACCAGCGCCCTTCATCT
GGCCATGACCACTACAGAGGCAGTCTTAAGCTGCTACACGCACAGGCTGATCTCAGCTCT
CCTGACATCAGGCTTCATCAGCGGCTGCGATATCCCAGCTGTGCCTTGTTATCCCGCTAA
TGGGTAACAGGCTCGATAGAATGCACCATTTGTGCCGATGATATGCTGGATAGAGTGCGT
CCTACTGACGTATTTACAGAAATTGGATGCCAAGGTGAAGGCTAATTTCAGGTTGTAAAT
AACTAATCCTTTGTAACTAATAGCATTTCTGTAAGTAGTGTGTAGATAGATTCTGACTTC
TCTAGCTTAGCACGTCCTGTGCTCCAGTAGGGGGGGACTTTCGGGGCCGATGGCCCCCCG
GATGAAAAATATACATACATACATACATACATAGGTGTAGTGGATTTTTGCGGCGGTGGA
TTTTTAGTGGGATAGGGTATCTAGTTTTGGACATCTGGATCCACCCTGTTAGGAGGTACT
GTCTTTTGTGAGGGCAGGGCCACACAGACTTTAGTATTTCCTAACTTATTTTCGGGCCCC
CAGTAGTTATAGAGGATATCCTGGGGTAATTTCCCGTACAGGTCCAAATTTTCATCGATC
TGTTTAACGCATTCACACCTCCCGTAATAACCGATCCTTTAGAAGACAAAGTCGTTGAGA
CCTCTCCACCAATTCTTTCACCATCAACGTTACTAGCTGATGCCCAACAGCTACAGGAAG
AACGTCTGTTTCGTCATTTCCGCGGCTGGCTCTTCTCCGAGCGCGCAAAGGACACCTCCT
CCTGGACTTGGGACTACGGGTATGATATCCAGCGGGCTCATGAGCGAAGATGGGTATGCA
AACTCTGCATTCACCAACGAGTCCCCCAGCCGAAGAACTTCACACATACTGGTCTTCAAA
ATGCCAGCAAACATCTGTTCAAAGAACATCATATTCGGGCGCCAGAGGGCAAGATGAAGT
CTTCAACGCAGTTAAAAGCGGAAAGCGTCAAGAAGCAGCACCGCTCAATAGCTGATACCT
TGACGCTCGATCCGGAAAAGCCGCGGGAGCAGGCCATGGCGAACTCCTTCGTCAAGAACT
TTGACAGGGACCATTTTCAACGGATGGTGATGCAATGGATCGTTAAGAGTAATCTTTCCT
TTCTCACGGTCGAAGACGAGGATCTCCAAGCCATATTCAATTATCTTAGTCCATCAGTGT
CAATACGTGGTGGCCACTTATCTGCAGATACCCTCAGGACTAGGATTATCACTGAGTATC
AACGACACCGCCACACCGTTATCGACGTCCTTCGACAACCTCCCGGCCTGATTCACATCT
CTTTCGATGGCTGGATGTCGGGAAACCGGCATACCTTGTACGGAATCGCTTGCTTCTTCA
GGGATGAGCACAATAAGCCCCGTAAGATTGTGCTGGGTGTGCCTGAGGTTTCTGTACGCC
ACAGTGGATTGAATATTGCAGCTTAAGTCCTTGATATCTTGACAGCCTACTAGATTACTG
AGAAAATAGGATATTTCACGCTTGACAACGCAGAGAATAATGATACAGCGATGGGGGCCA
TTGGTCGTGAACTAGGCTTCACTGGTGCGTCTCGCCGAGGCCGCTGTTTCGGTCACACGG
TCAACTTGTCAGCAAAGGCGTTGCTCTTTGGCAAGAACGCAAGCGCTTTCGAAGAGCAAC
TCTCCGGCGCGTCGGCCCTGCCGGAAGCAGACTGGGAATCATGGAGGGGCAAGGGCCCCG
TTGGGAAGCTTCATAACCTTGTCTATGACATCTTTCGGTCCAACAGATTGATGTACTTGC
TGCGAGATCTTCAACAAGATGCAATTAGCAAAGCCAGTTCGTTAAGGGAACGATCAAGGA
AGCCACTTACTGTGGTGCGAGATAATAATACCTGCTGGCTTTCCTAACTATATATGATCT
ATAGAGCACTTAAAATTCAGCTATATCTTATCTTACTGGTAGTAAAGTATAAACAGGAGT
GGGAAGATAAGAATAGGTTAAAGAGAATAGGTCAGGTCAGGAAGTCCATAAAACTGCTAT
ATATCTATAAGGAGGAGAATAAGCTAATAGACAGTAACTGGGAAGCCCTCTAGTGCTTAG
AGGAGATATTAATATATTATAAGAATGTAGTAAGAGCTTTAGAGGGTAATAGATAAGTTA
GAAAGAAAAGGTAAGGGTTTTTAGGCTTATATAGTAATATATAGGATGTAATTCTAGGTT
TTAAAGAGCTCCTCTTAAAACTAAAGTAATATAAATTGCTTATAGCAGGCTTTCCTAACA
CTAAACAGTTTAAGATTAGGATTAATCTTGCCTAGGATAAGCTTAAAAGGTATTATTTAG
CTCTAGATAAAATACCTATTTACTATACTGCTCTTACTCTTTATCCTATATATAAGTAGG
TGTATTTTAAGTATACTTAAGATATCTATCTAGAATAGGTTAATAAGGCTAAAAAGATAG
TTTACTGAGTTTAAAGGACTAAGTATGCAAATTCTAATATCCTCTCTTAAGCAGATAAGT
TAGATAACTAATATCTAGCAAAAAGATATAAGTTCTTCAGCCTATTTAAGGCTAATAGTT
ATTATATGCTAGCAAGATATAATTCTTTAGATAATAAAGCAGTTAAAGGTAATAAATATA
AGATATAGCAAGGTAGCTGTAAAGTAAGTAATAGGAGAGTTTATAATCCTATTATATACT
AGTATAAAAGGAGGTTAAAATACCCTTAACTTTTATAGATAGCATTAGACTTTTTAACTA
TTTAGCTAATATCTATAGAGTATAAGAGGCTCTTTTTAGCTGCTAGAAGAATAACAGTGT
TATTATAAAGCCTTCTAGATGCTTAAATTATCTCTATCTATTAGGTATTATAGTTATAAT
ATGAGGCTAAGATTGTTAAGAAACTAGATCTAATGTTAATCTTATAGCGTAAGGAAGAGT
AGATTTATAAGAGTCTTGGGATAAGTAATAGTAAGTTAGCAGAATAAGTAATAGCATAGC
TAAGGGCTTAAGGTAATAAGGGAAAAAGTAAGGGGTAGTAAGCTAGGTAAGTACTATCTA
TAATTAAGAGTATAAGTTATATAAGTAAAGTATATAATAAGCTAACTATTAACTATATCT
ACTAAAGGTACTAGTATAGCACACTACACCTACTACACTAGACAGTTACTTATATAATTT
ACACTTACACTACTCTGGGTTGAAAAGTGTAGTTAGTGTAGTTGATCGGAACCTTGACAA
TCGCGAAATATGGTATCCGATCAGATGATATCTGGAACTTTGATGAGACCGGCTTTATGA
TGGGCATAATTGAGCCCGGAACAGTCATTACAGGCTCCCACAGGTAAGAGTTACTAAAGC
AAGTATAGCCTAGAAACCGTAAATAGATTACTATAATTAAGAGGATTAATGCTAAAGGTT
AATTAATCCTGCTGTTTATTATTAGTGTAGGTAAAGATTACCTTGCTAATTAGTATTAAG
AATGTAACCTCCCTAGTAATTAGGTTATTGCATTAAGTGAAAATAGATAGATTAATAATA
ACTTAGGTCTTAAGTAGCTAAAGCACTTTAATTAAGCTATAGCTAAATAGATAAATAGTT
ATTATTAACTCTTAATTCTTAATAGTTATAAAAGTTACTACTCTATTGAATTTAAGGGGT
ATTATAAGGAGAATAAGATTATTATGCTCTATATGCCTGCTTATGCCTTTTATCTACTTT
AGCCTCTTAATATAGGGTGCTTTAGGCTGCTAAAAAAGGCCTATAGTTAAGAAATAGAGC
ATCTAATTAGATGCTTTATAACCTGTATTACTAAGACTAAGTTCTTTCCTGCCTTTTATG
CTGCCTACTAAGCTGCTATTATAGAAAGTAATATTAAGGGAGGTTTTAGAGGAGCTAGGC
TTGCTCCCTTTAACCTAGAAAATGTTATCTTAAAGCTTAATGTATAGCTACAGACTCTAA
CGCCTCCCATTAAGGCTATAATACTATTAACCCCTTAGACTGCAAGGATCCTAAAGATAG
TAATAGAGGCTCAATTACATTCTAAATATCTACAAGGAAGGATTAGAAATCATAAAAGCA
GCTCCCTTAAGTTAATAATTTAAGCTATTAAGTATTTTAAGAAGTTAATAATTAATCTTA
TAGATTAGATAGCCTTACTATAAAAAAGGAATTAATAACTTGAATAGCAGAATAAGATAG
TAGGGCGGCGCCAGAGGGGAAAAAGGACTACAGTATAGAAAGAAGGGGCTTTAACTACAG
GGGAAGCATTACAAGCAATTGATTAGATGGATGTTGATACGCAGGTTATAGCTGAATCGT
CAAGAGGTGGTAGTCGCGAGAGGTCACAAGGACTGAAGGTTCGGCAGTGTAGTATTTGCG
GAAAGACCGGGCATAATGCAAGAACCTGTCAAGAGGCAATTGAGGTCAATAGGGAATAGT
ATAGCAATTAATTCTAACTGATTAGATAGATTATGGTGTTTTTAATACTCTTTTTAAGTC
TCAAGGTGTAGATTGGTGGGACACTCGCTTGTCTGGGACACTCGCTTATCATGCACGTTA
GTCTCAAGTACATAAGCTGAGTTAAGCTACTAACTAGCGCAGCTAACACGACTTACACAC
CTGCGAATACTTTTTGCATCCCACTGTACAAGCCCAAGCTTAAAGGACCCCACAGTTGAC
TGTGGGCCTCATTTACGGCCGTTCTGTTACTTCAAACCTTATTTATCTGCCGATAGGTAA
GAGACGCATGGGAGCTAATGAGTTGACAGGGTGCATGTTTATACGCGGAAGTTGACTAAC
AAACGCGTATAATCTTTTTGACAATATTTCTGAGTTGAGATCCATGGCGGTGAATACAAA
GCTGAGGATGTGGCCTTTGTATTGGTGTTTAGTGACCTTGGACGAAGCAGGGAGTGGAGT
ATCAAGCAAGACTCACAGTCTTGGCCAATAACGTACATATCTGGCAGTCTCAAGGTTTCT
CTATGCTAAGGCCACATCATGTATTGGAAAGCCATAAAACACCCGTCTATCAAGGTTCTT
AAGATATCTTGCTTGATTCGGTGAAGGGCCCTCTCTTACTTTTAACGGGAAGGGGCATGC
CAAAATAAAATAAAATAAAATAAAATAAAAAAATAATAATAATTTTGAAAATACGTGTGG
CATAAGAAAATTGGAATTCACAGACTACCCTGATGCCCTATTGCTTGCGAGAGGGTATCG
CTGTAACCCATTAATTTCTGTCCACCATGATGATTCAGAAGACAAAGCTAAGCTCAAAGG
GATCAAGCGGAAGTCAACAAGGCTCTACCGGAAATGAGGGTTCCAACGGTGGACATGAAG
GTCAGGGTGGTAACCAGGGCTCCAACGGTAGTCAGCATGGCAATGAGGGGCCTATGTACA
GTGGGGTGCAATAAGTTTGAATCCGAGATGAAGTATCTGCCTTGTCGCTCTAGTTCTGTC
AGAAGCGTGACTAGCTATACAGTAGGGGGCAAAAAGTATTCGCAGGTATGTAAGTTCTAG
CAGATAAAAAGCTAGCCAGGGGTAACTTCTAAGGTTATATATACCTAATAATTATTAGTA
AGTAGCCTAGCCTTATTAGTAACTAGTACTTAGCCTTAATTTGGTTCTTAATTAAAGAAG
CTAGAAGCTACTAAAACTACTTACACACCTGCGAATACTTTTTGCCCCCCACTGTATCAG
GTAGATATCTAGCCTAGGTAGGCAACTAGCTAACTTGATTTGGCATAAACAGAGGGAAAG
GATAGCTACCGATCGGCTTCGCAAGGAGGCAAGTACTTGCGCCTGGATTCAAACTTCTTG
CATCCTACTGTATGTTGCCGCTTTGATATTACAACTTCGACCTAATAAGATCAATTAGAA
CAGCTTCGGTACTTTATATAACAATCTTCTGCAGTAATTACAGCGTTAAGGCGGTTTGGC
ATTATCTCATAGGGGTTCTTTAAGATCCTACAGTGGGATGCAAAAAGTATTCGCAGGTGT
GTAAGTCGTGTTAGCTGCGCTAGTTAGTAGCTTAACTTAGCTTATGTGCTTGAGACTAGG
TTATCCCGCTGATCTCGGTGTAATATAAGGTATTAAAGACCTGACAAGCTACCCCTAACT
AGCTTCCAAGCATCAAACCTACCTACACACCTGCGAATACTTTTTGCATCCCACTGTATC
TTCAAGGTTATCCCAGGCCTCTATTGCAGCTAAGACTAGGGCGTATTGCTTAGCGACTAG
GAGGAAGAAAAAGCGATATCAAAAACGCGGTCCCGATCGGGTTAGCCCGGACCGATATAC
CTGCAGATGTATTCAAACTTATTGCATCCCACGGTAGTATGCTTTTGGGGAGCTTTCCGA
TATTAAATACTGATTAGTGAATTCCTTTAACAACCCTAAAGCGATCCACACTTTTGATTT
AATTTTAAATTTCGGAAGTCATGGAAGAGGTGGGCTTGGAGATACCTGCACCGGCTGAAG
AAAGGGCTATATAAACACCTAACGATGCGGCCTTCATATCCAGCGCAGTATTAACTTCTG
CTTTACACCACCCACGCACACTGATTCCCTTTCAACATACGAGTTCGCTTTCTACCTCAT
CTAGCTACGAAAAGATGGTTCGTCTTGTGGATTTCACGTTAGCAGCGTCGTAAGTATCAC
AATACTGACATCTTTACTCCATAAGCAGCTAACAATTTATAGACTCTTGTCGGGGTTTGT
AGTTGCAGATGTAACTGGGTGCATTGGGCATTTTTAAGCCCTTCGCTGCATGAGACCTGG
TCCAATTCTGAAGGATCTGAATGATTAACGTTAATATCTTAATATAGGATATACTACTAG
CTATTATAGTTATAGGACTGTATACACTGATAATCCAGATGGGGCCTTTATTAGTAATAT
TTAACTAAGTATAGTGCTACTAATTAATATAAATGTAGTATTGCATAAACTGAGATATTA
AATACTAGAGTTAATTTGATTTATGCTATACTGTATTATAGATACATAATACTATTACAT
TGGATGAAATATGATTTATCTACTGATAAAAGAAAAAGAAACTTGATTGCTAGGCGCCTT
TAGAGGCGAGGTGTGGAAGCAAACTCCAGGCCTATCAGGCCTAACCTAGCACATTCATTA
TAGCAATAGTCACAGTATGTAACATAGACTTTATGGTCTTACATGATCATGACTAAGTCA
GCTAAGGATATCCCAGTATTAGGGGATCATCTATTCATTCTATAGATAGATGGATACGTC
CATAGTCCTTCGTTTATCATACTCTTCAATCCATCTCATTGACCCCCTACCTTTCTATGG
GCCTGTCAGTTGCTGCCCAACATCTGACTTATCCCATTCGGCGCGGTCTGAACCCCCCCC
CCCCCCCCCCCTTTTTTTTTCTTTTTTTTTCTTTTCTTCTCTCTTCTTCTTCTTTTCTTT
TCTTTTTTTTTTTTTCGGTTGTGTGTGTGTGTGTGTGTGTGCCAAGAAGAATATCCATCT
CAGTACCCCTATTTACTCCATAACGGCTGGTTTTAAAGCATTTAATTGGGAAAATATTGC
TGACCATTTTCGTTTGAAGTACCGTACAGTATCTTATCGCTTTACCCCGCCTCTGGCAAA
GATGAGGTGTGCCTGCACCCGATGGAATAATACATTAAATGAAACTAGGTCTTAGAGATT
TATTACGCATGTAGTTACTCTATGTAGATTTCTAACAAGCAACGAATGAAGAAAAGAAAA
TCTAGTGGTCCTGTGATGCTGATATGCCGTTTGATCTGGTAGTAATAAATAATAAAAAGA
GCAATAGATTAAGCGCTCCCCCTATGTTATGGGTCTTTTCGACAAGCTTGCGAGACGATA
GACGCTCGGTGGCGTAGGCTAAGCTCGCCAAGTGACTGCTCCTTATTGCCTTCGTTATCA
TTGTATTGTCTGGCGGGACTGAATACGCCTATTTGGAAAGAGCTATGGCTTGAAGCAGCA
GCCAGCGTGGTGCAGCTAAGGCTTTGTTAAAGTTGTCTAATCAGATAATGATAATATTGG
CTTGGCAATTGTCCGCCTCTCTGTGATGAAATCGGTTAATGCCTTCTGACTCTGTGTTGT
TGCCTACGTTATCACATCTCTCAAACTCTCAAACTGTGGATAGCTGAGCAGTACAGGGTC
GTTGGCAGTGACCTCTGAACCGCTTCTCGTGCCGCGATGGTGCCCGCAGCAGTGACACTC
AAATTAATTAGTGTTCCCAACTCCTGATTAATGCTTATATGGGCGTGCTGAGGAATAAAA
GGAAGAATTTAAAGCTCATGTCTCATCGTTGGAGCAAAGGATGGAATATGTGGTGAATGG
ACTGTAATTTGGCGGTAATTACCTGTTACTAAGGGACAGGTTACTATTGGATGCATAACG
CTAAGAGAATTCAATAGATTTGAAGTATAAAACCAATCTTATTCTGAATAGTTTGTCTGT
CTTGCCTGGTGGTTTGTATGGATTACTAGGGTAGTGGAGCTGAGAGCATGGCGCATATAT
GCGCACGGTTGACCGAGAAGCGGAGGAACGAATGCATTACAAATAGCTAACCTTAACGAT
CAACAAGCGTCGGCCTAGAGAACACAATTGCCACGGTTAGATTATAGAACGGATGATACG
AGGAAGAGCAAACCTACGTGTTAATACTGCCGGCAAAGAAGGAGGTGCACGCTAAATATT
GGTAAGAAGTCACAACATAGCCCACAATCTCCGTGTCACCCGACCCCTGTAGGACAAGTT
GAAGATGCATCACTTATCCAGCCAAATGCTTAGCTTGGGGCTCACCACATGGCATCTCCA
GTATCAAGGCTGCGTTGGTGGTAATGGTGAGGTAATGAAAAGCCGAATCTGGACGATCGA
GGCCAAAACTGGTTGCATTGTAACACGTGCCTAAGGATATATGCAAGACGCCTTGCCTTC
ACGATGAAGAAAGGCCGTGCGACTATGGCTTTAGATCATATCGGGGTGGAACTGCCTCGA
GGTTTGGATTCGATTTTGAGTTGACTAGCTTCTGAATCGTGGCAATTGTGTTGCTTGAGA
TGGCGCTGCGAAGCTCTCCGAAGCATCCGGAGCCGATGACACGTTCAGTGTCTCAGGCAC
CTAGTTACGGCCTCGGTAGCCTGTGACAGCCATATAGTAAATGTTCTACATTTCCTAAAT
ATAAATATCACCGAGCCCTTCAAGTAAGAGAATGAAGTGAAGTTTCTCCAGTTTCAAAAC
AACTCAGATTTTAGACCAAAGTTGCCATAACTATACCATCATGAGGACATACGCATCCTT
GACAGTCTTTTTTGCTCTTATCAAGAGTTTCCGCTGTATGTCTTTCTCTCTTCACAATTC
CTTCCTCCCACTCGGATAATCTCCCCATTTCAAGACATCTCACTCTAGTCACACATTTAT
ATACTGACAAATGTACCTTAATGAATAGTGGAACAGGTGCTATTCCACTGGGTCTGATCA
AGGTACCGCTGATGTGGCCGCAAATACCTCTTGTACAGTTGGCGACGGCGTTACATTCCC
TCATACTAGAGGCGATGTCCTGGGACGTTGGGATAGTGGGAACAAAGTTTGCGTTTTCTC
TGGCCAAGTTCTCTCACAGAATACGGCAAGTTCTTCTAGAGACCAGTATAGCTTAAGCAA
GAGCTAACGTGAGTTAAAAGGAAAACGATGCTACAGCAGCTTTCGAAGCCTGCTGCCGTC
CCACCGGAGGTGAAGCAGTTAACGGAGGTGCCTGTTTTTAAGGAGGGTTCAATTGCGCAC
CTAGAAGTATGAATGGTACACCTGGCAAAGCTAGGAGTCTATTATAGGGGGTTTTAGGGC
CGCGAAGGTTCGTACAGGTTTCTTTCCGATAGTTAAAGCTTAATTTACCTATGTCTCGGC
GTCATGGCTCTAGGATTTAGAGGGATTCCCAATCCAGTCTGCCTTTCCAAACACAAAGCC
CGGTTCGATGTGCTTCACGCCTAGCTCAAGAGCTTGGGGCACTTATCAGGAGCCCTAGAT
TGCGCCTTTCACCTGTTTGTCTGGTCAAACCAGAAGTCGGGACTTGTGAAGGCAGAGTTG
AAGCTTACAGGACATGCGTCTGTATTCCGAAAATCAGATGACAAGGAGCATCTGATATCA
CTTCCCATCCCCCTTTCGTATCTTGAGGGAAACAACTAATGCGGGCACCTTCTAATTATT
GCCAGCCTCAATATCCAAGATACAATACAATACAATTTATTTCGCCCGGCGGCTTATTTT
GGCCGATAGGGCACTAGTCACTAATTCGTATGTACATTTTCATCCTCGCCTCCCCAAGCC
CATGCAGTGCTACACGTTGCTCAATCTGTGTCCGCATTTCCTAAAGCCAAGACTGTACCT
TGCTTTTCACCATATAAATTGAAATAGGTCTCCTCGAGCCCATACTGCGCCTGTTCCTCG
ATTGTGCTTTTCCGTCTACCCTATTGCTCCCTGCGTTTTCCCGTGAGAACAACCCGGGGC
AACTCTCTCCTGTAAAAACTTTTCCTTAGCACTTGCTGTTAGCGTCTTGCTAGGGTAAAG
AATTTTTACAGGCTAAAATGGCAGTAAAGGCAACTGTAGTACTAACAGGACCCTAATAGC
TGCTAGAAGAAAGGGATTTAGAGAGTTAACCTTTCTTTATAATAAGTATCTTTAATAATA
CTAAGCTTTATAAGCTCTTAATATTACCTCTAGGTATTATTTCTTATATATTATCTGCAA
CTTCTTTCTACCTTAACATTTTAGCTTTATAAGCCTGTAATATTTTAGGCTCTACGCCCT
TAATATTCCCCTGTACAACCGACCTCTGCAGCCTTAGCTACCCAGACAACATTTGCGGCA
TCCTGCTGCTTAACATTCAGGGCCATTACACCCTCGCCTTCACCTTCGCCTGCAGTTTAG
CGCTACCTCGACTGACCACTGCCGCCTTAGCTGCCTGAACAATACCAGCAGCCCTCAGCT
GCTTGACTTTCTGGGCCTTTTAGTGCCCCTAACCTCAATGCATAAGCCCTATATGGCTTG
CTGCCCTTTTTGCAGCTTAGAAGCTGCATAACTAATCTCTGCAGTTATATACTACCTAGA
GACCTTCTTCTTCTTTATAGCCTTAGCTATTACCTAGAATACTACTAAGCTTTAATAATC
TATCTTACTAGCTAAGAccTTTAAACTAAACTATTAGGTTAAAATAGTATAGAGCTTACT
TAAAGACTATAGAATAAGGTAATTGCTTTATCTATAAAGCAGTGTTTTAACTGCCTTAGG
TTTTTCCCTGCAAGGAGTTTCCCTAAGGATATATAGTCCTAGGTTGTAGCTACTAGTAAT
CTTAGGGGaTTATAGACTTCCTGCCTTAGGGTATAGAAAGCTACTTAATCTATCTATATA
AGAGAATTCTAGGCTGGAGAGGAATAGATCCCGCTGATAGGATGACTTCTTGAAAGTaAA
TGCGCCTTTGTGCCGATGATATGCTGGATGAACTAGATGGAATAGCGGTTGCATGCAACT
TTGCCAGGACCACCTGCTTTAACGTCCAAGACGATGTGCTTGAAACTACCGTAGGGCTGG
CTACGAGTAGAGCAGGTGCCACTTGGGGGAAAGGGCGTCCAGCGCTCTCCATTGATGCAA
GTGAACATTGTAGGTGTTCTAGGTAGATTCGGATGCGACAGTAATTGTAGATAGTTTAGC
TCAGCACGTCCTGTGCTCCCCTAGGAGACTTTTCGGGGCTAATGGCCTCCTGGACGAAAA
ATATACATACATACATACATACATAGCCTCTACTATCTCTCGAAGAAGCCGAGCCCCACC
CGCTAATCGATCGATCGTAACGACACACGAGCCGAGAATACAAGTGGATGGAGCAGACCT
GGCCGTCCCCAAAAGGACCCTGCCCTGTCGCTGCGTGAGCAAACGCGTCTTCGCGTCCAA
CGACACCGCGATCAACAGCACCTTACAAGGGCACAACAAATTGTCCAGCAGTTCGACACC
ACTGCGGAACTCCCACCCACGGTCGAGTTCTCCGCTCTTACCTTGCGTTATCACCTAGCC
TCGTCCATTCTTCCCGATGAGGTCCAGCCTGGACCGGATCGTATATCGGACATCGAGTCT
GACCCCGAGTCCGAAGCTGGACCAACACTCCTCCCATCATCTCCAAGCCATCTTACTGCT
TATTTAGAAAATGGTAACGACGATGACACATCTGAGAGCTTCGGGTCTGACAACGATGCC
GTGTCAAACTCATCGACCTCAGCGCGCCCATCATCATCATCGGCTGGCTCCACTCGGCAT
GACAGTCGATCGCCTCAGCGCAGAAGCTCTACTTCCTCGTCAACGCCAAGCTCCCCAGTC
TTATCATAACCCTCGCCATCCGACCCATCTTCGATATCATCAGTGGGTCGAGATGAATCC
ATCGTCAGTGGTTATCTTCAAGCGATTCGTGAACAAGATACAGCCGGTGGGCCTGATTTC
CTACACGCCCAGAGCGACGTGTATGACCGTGTACCGGTACTTCGAACATTCTTTAACCAT
CAGTGCAACTGAAAGCCATAGAATCAACCTTCTCTCCCGAGGTTATTAGGACTTGCTGAC
AAACATCTCAAATAGGCCCGAATTCACACGAGCGTGCCGAGCCGGAAAACACCTACAAGC
TCCAGGAACATACCGAACACATCAGCCGTTCCCTTCCTCCTTCGCTAACTATTTTTGCAG
AGCGCGATAGTACTTGTGATCCTCGTGCTTCCTTTCCACAGTGGCGAGGCTTCCTCTCTA
ATCAACCGGCTAAGCCGTTGTCCTTACGCAAGATATAGGCTTCGCTGCTATACAGCTCCA
TAACCGTTGCGCGATAATGGGATGTCAATAGCATCTAGTTCAGGGAAGAGAGTCTGTCTG
CTATCTAAGCCCCTGGCTACTTTTGACTCTCTTTTTTCCTAGCCTATAAGAGCAATATCT
CTACCACTTAAGTAATATAGCCTTATAATCTAAACCTAGCATATATACAATATACCTCTA
TTAGCACCTTTACTATTACTAGTATCTACTTCTTTATTCTGCTGTTTTTCCTTAATAGAG
CTTAATTGCATATAAATTCTTCTACTGATATCCTTTTCTTTATACAATTTAGGGATTTAT
ATAATAAGATTATCCTTCTAGCTATCTTTAAAATAGTCCTTAAGTATATATAGCAAGAGA
TACCTAGCTTATATAACCTCTTATATGCTAAGTCTTATGCATACTAGGAGAAACTAGAAG
CTAGCTATTAAAGCGCTGAAGATAAGAGCTAAGCATTTTATCTATCTTATAGTATCCTAG
CTAGTAGCCTTATAAACTTCTATATATTAGTAGTAGAGAAAGCAAATATATACTATATCT
AGACTAGGAGAGAGGAAGCTATTCTATACTTTTAAAACCCTATCTGCTCTTTTAAGTATA
TAATCTTAAGGATATATTTGCATTATAGACCTTTAGGGGAAGTTTAGCTCTATTTTAAGA
TATTATCCTAGCTAGACTTAATGCAAGTTAAATTAATATAAACTCTTATTAGCTTAATGT
AGGTATATGAGATTAAGTTTATTAACTATTATCTCTATTGCTAACCTATAGAGGCAAACT
CTGAATACTTTTATAGAAAAGCGCTTACTGCAATTACTTCTATAACTAACTAAGTAGTAT
TATTCCTAAAGATCCTCTAGTTGCTAACTAGTATTAGTTATATCTTCTTTATAATATAAG
AATATATTATATTAAGGTAAGGCTAATTTAGGCATTAAACCCTAGCTACCTAAAGGCTAG
ATTACCTAGCATTATTTAGGCTAAGGCATATAACTGTAATAAAGACCTCTTTAGGGTTAT
ATTTAATAATTACTAGCTTTTTAGCTTAGGGTTATTGCTACTTCTGGCTTTTAATGAGGT
AATGTTAAAAGATCTAGCAGCTACAGAACAGAACTGCCAGCATGCCTTTGTCTCGCAGCT
TAACTGCACCTGCTTTACAGATGCTTAAGAAGCTAAAATGCAGCATATAAGAGCTATTAC
TAATTTAAAAAGATATCTAAATTTTAAGATTTAGAAAGAAGTTACTTTCTATTTTAATAT
TATCCTTACTATATAGGCTAATAGTATGCTAGACCTTAACCAGAACCCTTATACTAGCCT
AGTATACTAAAATATTCTTTCTACTTCTACTACTAGTAAGTAACACTGCCCTTTTTAGGT
GTTTCTAATAGAAATAGTAATTAAATTTATATCTACACAAGCTGCTCGCGTTCTGCTTCC
CCTCGATTACATATTTCTACAAGCGTTGAAGGTAGTAGCCGAGCCTTCATTATCATCCCC
CTCACTTAATCCTGTTTAACAGATCCTTGGCCTTTACACCGCGTAGCCTCTATGCTGCCT
TCTTATACATTCAGTTAATGATAAGCAAGAGTATAGGTTTAATAACTAGATCTAGCGCCT
AACCTAGATAGTGCAGACCTGCAGCCATAGCTAGAGATCGCTTAAGCAGTATTATAGTCT
AGGCTTAAGTAGTATAATAAATACTTCTAGCATGCTCTAGATCCCTAGTAGTTACCTTAA
TTAGCAGAGAGGTTATATTATGCTTAAGGTTTTAATTAACCTTTTATATATTTTATAACT
TATTATAAGCTAAGCTAGCTTACTAATTTAACATTTAAGTACTTACTGCTAATTAAATTA
CTATTAAACTGCATTTTTAATAATTAATTAGTAATACTTATATAAAGTATAATTAAGATT
ATAAAAAGGATATTAAGAGACTTATTAATAGGGCTATTACTCTTACTATATAAGAAATAG
CCTAGGCTTACTATTAGCCCTTTCTAGCTAAGTTATACTTATATTAGGATTAAACTTAAG
GCTAGGTTAGGTGCTAGAAACTGCTAGTTTTTAATTTATTAATATAAGCCTAAAAGGATT
TAGCAGCTAAGATAGGCTAAATCCCTACTGCTTAAACTATTTATAGCATTTATACTAAAG
TATAAGCTAAATATTACTAAGTTATAATAAATAATATTAATAATAATAATTAAAATAATA
TAAATATACTTTTATTATTATTATTATAATCTGCCTTACTTAAGGAGTTATCTTATTAAA
TAATTACTTATTAGCACCTGCCTTATAAGAATAACTAGTTTAACTTTCTATTTTAATAGA
TCTTTTGCTGCCTTAAACTACTAACTTAGAATGCACTCTTCTTTCTCTAGCTCTATTAAG
GGTTTATAGAGGCCTAGGAGAAAACTTATATACTATTAAGTCCTTTTAGTAGCCATTTTA
GTTACTAGATTAAATCCTATATCCAGGTTACATTTAACTGTAACCATAGTAAGGAAGTAA
GAACTAGTTATAGCTACGCTACCTGGTGCTATAGTAAATTATTCTTCTTCTAAATCTAGT
ACTAGGCCCCTTACTTCTTACTACCTTATAGAAAGGAAAATATACTATTATTATCTATTT
ATTGCTATTATAAATATCTTAAGGGTCTATTACCTTATTTAACCCCCTTCTTCTAACATC
CTGCAAGTTTAGTAGTCTTAAAAGAGTTATCTGGCTGCACTGGGCTGAGATTATGCACAA
TGTTGCTAATCTGCGCTCTAGTAACTGTAAAACAATCTAACGCTATTGCTAGCAAGCATT
GCTTTATGTATCCTATATTGATAGCCTAACCTAGAAAAAGATAATAATATAAATTTTATC
TAACCATAGTCTCTAGACTAGTCATTATATGCTAATAGTAGTGTAAATAGAGATATTTTC
TATATACTAGTAGTAGAAATGTATATTTTAAGGCAGATCTTTAAAGAAACTGTAAGCTAA
CTGACTATTCTTTTGCCTACCTAGGATAATGTTATTAGTCTCCTTAACACTATAGAGACA
TTATCCGGTCACTTGCCTAGCTCTTTAGCACGATTAAGTTAGACGAGACGTTAGCTTTAC
AACCAAGGTAATAAGGATAGTATCCGCAGCCATCTCATCGCTAGGCAGGAGGAATTGGAA
CCCACTGCACAGGGTCGGTCACTGCTGGATCAATTTCTGCGACAGAGCGAGCCGCCAGAG
TGGGATGTCGACCCTGTCGATACCCCTTCTAGCGTAGTCATCTAGGAAGAAATCGAGTTA
GAGGAAGATATGGAAGAAGATGGATTTTCTACGGATGATTATGACAGTAATTGACAGAGA
GAATAGTCTTCACGCTCGTAGATATAGTGAGCAATAAAGTCTTCATAAGTTAAGCAGGGT
CAACTGTATTGCGCACCATTCATTATCTGATAGACCGTCTAAAGACGATGGGTTAATGCT
AAGGGCGTCTGAGATGACGAGGAAAATTGGTGAGTCACACCTGTGCGGTTGAACTGCTAG
ACGCCTGAGGATAACCTCTACAAGCTTCGTAACGACCTGACATCTCTCGCAAATGAGCCC
AGAAGATTTATTGGATGAATGTCCAAGCGTCACAAGGAAGAATGGGTGGATCGATGTTCG
GCTAGCATTCGAGATAGGTAATCAATATGACATGGCACTGAATGCTCCTTGTTCCGGAGC
GTGGTAGCGTGTCTAGGAAGTTTGTGTTATTCCGAATTGCGTTCCATCTGGTCTTACCTC
GCCCTGACCATTCGGCGGCGAACGGACTCGGCTTTATAGATTCGATTGGCTGTAGAGTAA
AACATATGGTGCTGTCATCACAATCATCCACCATCACCAGTCGAACTCATTCTTCCTTTG
TGATCATCCTTGACCGCTCTTCAACCCGTACCCGTATTTGCTCCAAGGGCCATAAACACA
TGATGATGATGACGCTCGATGCACCGACTACTGACGTCTGTCAATGTACCAAGGCAAAGG
GGGCTGGAGAGAACGAAGGAGAGCTTGGCATAACGGTGATTTGTCCGGACTGCCACGTGG
AGGAGGCAGGCACCCGGGATCCTAACGATGTAGAGCAAGCAGTCGTTGAGCAAGCAGCCC
TTACAGACGAAAGAGATGCCTCTTTTGCTTTCAAAGATTCGCCCGCTTCGATGAGTATCA
CAGGGTATCGTCCAAGTGACTAGTCTATCGAACCTGCCATAAAAAAAAAAAAAAAAAGCG
GCAGAGAAGCCGACAACCAGTCATCAAACTCGTCGAAGAGATTGGCACTGCAAATCTGAT
AACCTCGCTCTGAGCCTTGCTGAGTGAGAGAGCATCCACGTCCGCCGATGCCGCAAAGTG
TCGGTTTCCCGACCTCTTTCCGGAAGAGCAGGTATCAAGGTCTGAAGAAGGGCCTGAAGG
GCAAGAGTTATCCTAGCTTCATTTAAAGATTCCGGCATTATTGGTGGTTAAGAAATATCT
AATTGAATAGTGATGGTGTAGGTTGAGGGATTTTTGGGACACTCGCTTATCGATGGTGCC
CGCAATTACGTCGTAATTCGCTCAGACCACATAACAACTTATCCCTCGCAAAAAGCGGCC
CGTGAAATCGTATGCGCGGCGCCTAATAAGTGCATTTAATAAGTTCCCTGCAACTTATTA
GGCCCCAGACAGGAAATAAACACCACGTAGAAAGGCCTTAATCGACCGAGATGGCCGCAG
ATGACTTGTATACGGCCGCAGACAAGCGTGCCTATGCCGCCCGGAGGGCGGGCCTTCAGG
CAAAGAAGGATAAACAGCTGGCGAACACGGCACAGAGTTGTACTGCAAAGCAGCGGGAGT
GGAAGGCGCGTCCCCCCGGCCGCCGCCCTCTCTTTTCCCCTTTGCCCTTGTCTCTTTTTT
TTTACATAGAGTCCCATGGGCGGCTAACAGACGAGGACTTATAGGCCTGGTGCCGTCAGC
GCTCATCATAAATCAACTCAATCAATCAATTACCCCAATCAAATCAATCAACTTAGTCAA
TTCCTTGCCTCAATTAAATCAATTCTAGTAATTTGTAAGTTAATATGATTTAATAAAGTT
AATATATGCTATGCTATATCTAAACTGCCTAAAAAGATTAAACCTAGATGTGCCCTCCGC
CTAGTCCTACCCTGTACAAGATGGCTACAGATAGGCGATACTTCTTAGCCCTATATAAAG
CCGTAGCCTCGTTAGTACCTGCTATCGCCGCCTAACGCATACCAACCCTCGGCAGGATGA
CGCGCTCCCTCTGCACCCTACTGCAGCGTGTTAATTTTACTATTAATAAGATATAGCACT
AGTAATAAGATATTAGACTTACCACTACCCTCTACACTGGCGAAAGGCTTACTGGTGATT
TTAATGCCTTGCCCCATGCTACTTTTTCCCTCTGCATTCTTGCAACTATCTTAACTAAGG
ACTGTAGCTAAGCAGCTTAAAGAGGCTTTAATCAGGGAGCTACCCTCTAACCTGACTATT
AAGGATCTACTAAAGGTTATCTAGAAGAACTGCTACTTTATTTAAGAAGATTTACTAGCT
TAAAAAGGTATAAAAGGTAGAAAAAGTTAAATTAAATTATATAATATATTCTTTATTAAA
TTAAATTACTAGAATTAGCCTATTACTTATATATAGTACTATAGCTAATATAACATAAAG
GGTTAGCTAGAATTCTTCTTAGTATAAGTAATATCTTTTGCAGTAGATTATCTTTATAAG
TATAAATCTATCCTTTATACTAATATATCCTATATACTAACTTATATAAAGCCTATTAAA
TTACCCTAGCAAGTCAATTAAGCCCTAGTAATAATAGTGTAATTAATTTCTAGTTTTATA
TAACCCCTAAATAACTATAGCTTAACTAGAGTATAATACTAAAGGTAAAAGTTAAAGCTA
TATAAGAACTTAGTATTAAGTTTATTATTAATAGTAATATACTCTTTATAATATTTAAGT
ATAAGTTTTTAAAGGAGCTCTTTTATTAGTTTAACTATAAATTAGTACTTTAAATTCCTT
AAAGTAGCAGTTCTATTACTAGAAAGCTATAGAAAATCTTTAAGTTTAAGGTAGATATTA
TTAAAGCAAAGCTAGGTAGTACCTTAATAAAAATATATATTAGCTTTAATCTCTAGATAT
TACTAAACTATCTTATAATAATAGCAGTTTTTATATACTTTATTAATAAATTTAAAAACT
AATAATTTAAGCTACTTACTCTATGCTATTAGCTAGGTATTTATAGTAGTAAGAATCTTA
TTAAGATATTATTTAAAATTATTTAACTATAAGATATTTAAGGATAAGTTAGTATAGTTA
TTTCTAATAATATAACTATAAATAATACCTATCTCTTTTACTTTTACTAGTAGCTTAACC
CTTTAATCTAGCTAGCTAATATTAAGGCTTATTATATATATTACTATAGCTACATTCTTA
ACAGGGTTTAAAATTCCTATAGGTACTTAATAATAGCTTAATGCCCAGTTACCTAGGCAT
CTAGTTAGGTAAATAATATTATATATAAGTACCTATAGGTATTTTAGAATGTTCTTATAA
TACCTATAATATATATAGGTACTAGAAATTGCCTATAGGTACCTATAGGTAATATTATAC
TCTTTTATATAACTCTTAAAAGTAGTATAAATATAATATATTTATAGTAATTATTTATAA
TAATTTATATAAAAAGTGTATTTATATATATAAAAAAAACATTAAATTAAATATATACTA
TTTATATAAAAAGTATTATTAATCTTTAGCTAACTGCTTAATACTAATATTCTAAGAATT
TATTCTTTTAATCTAGCTTCTAACTTATAATAACTGCTATAAGTTAGTATATTAAGCTTT
ACTTAATTTAGGTCTTTTTAAAGGTATATAAAGATAGAAGTTAATAGAATCTAAATTATA
AAAAGACTAAGGTAGGCTTAATAGTATAGGTAATAGAAATTAGTTAGTAAATAATTGTAA
AAGTTATAAGTCTTAAGAATAAGAGGAAGATATTTATAATTAGGGAAGAATAGAAGATAG
TTATTAATAGGTTACTAATAGTATATTTACATAAATAACTTTTTCCTTATGTATTATTAG
CAGGTAAAGGAAGGTTAGATATTATAGTATCTCTCTAAGTAATATAGAATATATAAGGGC
TTTTTATAGCTTTTTAAGCCAGTCTAAGGAGTTCTTTATAAAAGAAGATAGCTTAAATAA
GTCTAAGTTAAGAGACTCTTAGGATTGATTTAAGGCTATAGAATAGAAATATAATAAGAA
CCTTTCTTTAATTAAAGAAACCTTTAAAGTATATTATTTATATTAGCATATAAAGCAATA
TATACTCTATGCTCTTTTAATTGCAATAGTACTTAGCTATATTGCAAGAAGGTTTCTAGC
TATATAGCTTAATGTAGAATATTTAGAATTATAAGTAATATAAGCTTAGAATTAAAGGAG
GCTTTCTTTAAATTGCCTTTTTATTTATTATATTAGTTAATAATATAATATAATACTATA
CTAAATATACCTTCTTTAAAGAAAGATCTACATATAGTTAATGCTAATTTTTAAGAGTAA
CTAGCTTATAAACTATAGTAAGTATATAATTATTACATTAAATTACTATAAATACTTTTT
TAAAATTAAAAAAACTAAAAAGAAGATTCTATTCTTTTATTAATAGTAATATAAATGGAT
CTATATAGCTAGATGCATATTAAGAGGCATAAAGTTAAATAAAGTTAGCTTTAGCTTATT
TTTTAATATTGCTAATACTTAAAGATAAAAGAATAAATTAAATACTACTTTAGTAAGTAT
TTTATTTTAATTTTAATAGAAATAAAAGAAAAAGAATAATAAGATAAGAGGTCTTAGTAA
TAAATAAATCTATATACTTATATAGCTTTATTATAGCTTAATAAATGCTATAGAAAAGAA
CCTTTACTTAAAGTTAACAATTTTAGCTGCCTTTAAGTAGGAAGAGCCTCTCTTAATAAA
TACTAAGATAGTAGCTAATAATCTTAAGCTAAGTCTATATAGTAGATAAGCTATTAATAG
CTAAATAACTAATAGAATTAAAAAGATAAATAAAAATATAAGTATAATTAATAAGATAAT
TAATTTACTGCTAATTTTTAGCAGTAATCTTATAATTCCTATTAAGGTAGTCTTTAAACT
ATTCTTAGATAGATAGTTTTAGTATCCTAGCCCTTATAAGCATTATAGTTATTAAGTTCT
ATTAAGTTAAGATATTATAAATTAATTTTAAAGGTTATAAAATAGTCTTATCTTATATTT
AGTAAGCTTAAGTCTCTTTAAATTTTTATATAAGCTTAGAACTTTAAGTAAATTTAATAG
TAAGGTAATAAACTTAAAAGATAATTAGTTATAATTAACTTAGTAATTACTATATATAAT
TACTATAAGGAATATATTATAAGAAGAAATATATATACTTAAAGAATAGATAAAGATAAA
CAATTAATGCTAATAAGATTAGATAATTAATCTATAACTTGCTATTTTAAAGCATTAAAT
TAATTATCTATTAGATTCTTATTATTAAGGCCTTTATTTTAAGAAAGGTTATCTTCCCTA
TTCTTATCCTTATTATAATTATTACCCTTTAAAATTACTATCTCTTAAGATATAATTCTA
ATATAATCTATAATTTCTTATATAATAAGGTTTAGAATATAGGCTATACATTATATAAAA
TAAAAGCAGAGTAGAGGTATAGGCTATAACTTAGTCTTAATCTTATAATTTAAATCCTTA
ATATTAAGATATATACTATTATCTGCTATAATTGCCTAAAGGTAATTTAAAAGATAATAA
TTCTAAAGGCTATATATTATATAAGAGTTTAGTATAACCCTGCCTTAATCCTTAGATATA
TTAATAAATCTAAATATAACCTTTTTAAGTTACTATTAAGTATTAAGAAAATAGATAAAG
ATACTAAAAATAATAAACTTATTATAAGGTATTAACTATATATTTAATATAAGAGAGACT
TTAGCCTTTAAGAGGAGAGTTTAAAGAATAGCCTCTTATAAAGATAGAAACTTATCTTAA
ATTTATTTAATAAGAATTAAGCTATTAAGTAATTAAAGGTATAGTAAGATAAAGGCTATA
AGCTGCTAAAATGCTAAATTTGCTATAATATTTATAAATAAATAGCTACTAGTAATAAAA
TAAGTAAGATAATAAATAAATTCTATCTACTACTTAGCAGTATTAATCTATTAAGAGTAA
GCTAAAATTACTATATTTAATTACTATAAATATACTTATATTAAAATTAAAATGTATTAT
ATTAATTCCCTTAGATATCTTTATTCTAGAAGCCTTTTTCTTGCAAATAGCTAAGTTTAA
ATACCTATATATACTTAATATACTAGTTCTAGATATATTAAGATGTATTAAAGTAGTATA
GTAAAAGCAGTATATAATCTATAGTTTTCTATTTAATTTCTATAGACTTTAATTAAATTA
AGACTAGCTAGAAGAGTTTCTCTTCCCCTAGAAGATTTTTAAAGCCTTTAACTCTAGTAA
TTAGAGTAAATAGGGAGTACTAAGTGTAGATTTAATATATAATATTTACTATTATATTAT
TTTCTATTAAAGAAAAAAGGCATTAATAGTAAAAGGGTTAAATAGAATATAAAAAGGCTT
ACTAAATATAGTTAATTTAAGGCTAAGTAAGCTTTATAAAGATATTTTAGTAATAAAATA
TAACTTAAAATTAGTTTAAGAGTAAGAAGAAATTTTTAAAAAGGATTACTATAAAAGATT
ATTATCTTACTTAATAACTTTAAATTAAAAGATTTATAATTATATTAATTAATCTTAGCT
ATAATAAACTAAAGCTATATTAAGTTAAAGTAAGCCTTTAGTATAATACTTAAGACTTTA
GTGTATTTTATTATATAAATGCTAGACTATATTTAGCTAGCTAAAAGAGCTATTTCTACT
TAAACTTAATAAGAATCTAACTATAAATAAAAAAGGTTTTTTAATTCTTATTTTTCTTTT
TTTTTTATAACTTATAAAAATTTTAAAATAATATAAATATATTACTTTTAAAATAACACT
TAATAATCCTAAAAGTAAAATTCTTTTTAAAGTATATATTATATTAATATTCTACTTATT
ATATATATTTATTTATTAACTATTTTATAAGTATTACTACTTTAATTAAATTAATAGTTA
AGCTTTTATACTTTAAGATTTACCTTATAATATAGTAAAAAATTATAATAGTTAAATATA
AAGCTATTAAGTAAAATTAAAAATAAACTAAAGAGGTTAAAAAGAAAATATATAATATAA
GATAAGTAAAAGCCTTAAGGTTATATATAGTAGCAATTAAAACAGAATAGTAAGTTAATT
CTTAAGTACTTTTTGCTATTTAAAAGTAAGTTAAATATTTATATTTTAAAAATCTTAATT
AAGTATAATTAAGCTTAAACCTATATATAATTTATATAAAGTATATAACTTTATATTATA
CTAATATAAAATTAATAAAGATAATTTATAAAAATATAAAATCTTAAAATAGCTTTTTAA
AATAATAAATAAAAGGCATATTAGCTAATTACTATAAATAATTAGCTTAATTAACTCCTT
ACTATACTTTAACTTAAGTAAATAAAAATCCCTAATATCTTATTCCTTATACTAATACTA
GCTATATATTTTTTACTTATTTCTTTCCTTTAAAGAGTCTTAAAGGCATTAAGGTAATTT
AAGGTTTAATATTAATAAGCTTTAATAGCTTATAAGCTTTAATAAAAAGCTAGAATATAA
GATAATTAATACTCTTAAAATGCTATAATACTTCCTTACCTAGGCCTAAATGCTATAAGG
TAATATTATTTTAAAGAGATAGAGGCTTAAGAAGGTAATTCTATATAGTAGATATATGCT
TCTACTAGCAATAGATTTATTAAATCTTTTTAAGTATAAAGGGTTTACTAGTTTAATAAG
GATATTAATAAGCTTTCTATTATATTTACTATCCTTAATAATAAAGAATTTAAAATCTAT
TAAAGTTACTATAATAAATTAATATATTATAAAATCTTATAATAATATTATCTTACTATT
ACTTTTACATTAAAGGGAACTTAAAGGGAAGAATATCTTTATATACTTAACTTAAACCTA
AAAGCTTATTAAAGGGCTTTTATATAAGAGCTTAATTATCTATAAATAATTTAAAGAATA
GATTAAAGGGCTTAAGTACCTTTAAATTCTTTAGTTTTATAATATATTAAATATATAACT
TAAGTTAAGAAAAGACATTTAGACTATAAAGTAAAGGCATAGATTATTTATAGCTAATTG
TAAGCAGGTAATTACTATAAATAATTACTATAAATACTTACTTAAAGAACTTAAACTTAA
TTTAGATAGCATTAATTTTATACTTAATATTTTAAAAGTAGTTTATAATTTTATTGCATT
TAACTTATAAGAAATATAATATAGCAATTATTAGCTATTTAATATAAGTTATATAAATTT
TAAGATTAGCTTAAATAATTAGCTTAAATTAATTTAAAAATATTATATTTTTATACTATA
ATCTTTTACTACTTAATCTATTTATTAGTTTTTAGTAAAACTATAGCTTAACTTTTATTT
TAATTAAGCATTTTATTAATAGAAGCAAGCTAGTAATTATTCTCTTTAATAAGATTATTA
ATATTCTCCTAGAGAGAATTATTATTATTTTATAAGATTTTACTAGCCTTAAAAGTTAAT
ACTGTAAATGCTTTATCTTTAAGGAAATTATAATATTTACCCTTTTTAATACTACCTTAA
ATTAGCCTTTAAATATTAGTAAATAAAATATACTTACTAGTCTATACTGTAGTTATTAAA
AGCAATATCTTTAAGTGCTTTTTTAGTTATTTTATTAGCATTAAGATAGTTTATATATTA
GTAGAGTTTAGTCTTTAAGTAACTCTACTGCTAATTAAAGTTCTTCTTTGCAGTTTTATA
TTTATAGCATTCTATAGAAAGTGTATCTATTCTAATATAGGCTTTCTTTATATAAGGATT
TATTAATAAATCCTCTTTAGGCTTTTATTTACATAATAATCTACTAGGCAGATGCCTTAG
AAAGATTAGCTTAAATAATTACTATAAGTGTAAATAAGCTCCTTACCTTAGCTTCTATTA
CTTATTTTTTCTACTCTAAGAAAAATTAGAAAATAGTAGCTCTTACTGCAATATATAAGA
AAGATAAAGGCTAAAGTATAAAAATTAATATCCCTATAGCTAAAGGCAATTATATCTTAA
AAGCTAAAAAATTAAGGGTTTAGGGGAAATAAGTTTAAGAGGAGATTAAGATTTTTAGTA
TTGCAATAGAAATAAAAAAATAAATCCTAAATTTAAAGTACTAGTTCTAAATAGGTAATA
ATTAGTAGAATACTCTTTTTTAATTAGCTTAAAATTTATAATAAATTACTATATTAAGAC
CTATTATTTAAAAGACTAAATCTTAATACTAACTTAACTTTAACCTTTTAAACCCTTTAA
ATTTTAGAATTTATAAGTTTTAAGTAGAATTTAGTATTTCTTTTTATTCTAGCCTTTTTA
ATTAATTCTTTTATAGTAATTAATTAAGATAATTACTTTTACTAAGCTTATACTTTAAAT
TTTAATACTATATAACCTTTTAAATTTTATAATTTCTAATTCTTCTTTCCTTTATTTTAA
GAGTTTCTATCTTTAATCTCTTTTTCTTATAGTAATCTATTAAAATAATTACTTCTAATT
CTTTAATTACTTAAAATAACTAGTAGCTAAAGCCCTTTCTTACAAGTAGCTTAAAAGACT
ACTAGTAGTAAACAGCCTTAAAAGTCTATTACTAGTAAATAACCTTAAAAGTCTATTGCT
AGTAAAGTGCCTTAAAAAAGTATATATAAAGCCTAAATACTAAAAGAGAAATCTTACCTT
AAGGGTCTTATTATTACTTTTAATAAGCAGTTTATTTATATTATAATTCTTTTCTTTAAT
ACTATTATAAATTGCTAGATAAAGAACTATAAAACTTAAATTCTTAAGAGTAATAAGCTT
ACTATTATATATATCTCTTTTATCTACTTTATCTATAAAATTATATTTAATATAACTAGA
GACTATACTATAGCTTCTATTTATATTACTCCTAATACTATTAATGCTTTTAAAGAAGCA
ATTAAAGCTTTTATATACTAGCTCTTTAAAGATAAGTTATTTATAGTAATCTTATATAGT
AATTAGTTATTTTAATTAATTTTAAATTTAAGTATTAATTTTCTATTTACTTATACTAAC
TATAAAACTATTTAAAAGAAGGATATATAAATATACTATTATATTTAATATACTATAATA
AACCCTATAAATAATTACCTTTAGTAAATAATTAATTTAAATACTATTAAGTTACTTTTA
TTTTTTAATACTAAGGAAAATTAAGTAGTATAATATATATAAAATTAAGTAGAATTAAAA
GAAATTTAAGCTTATAAAAGAGATAAATGCATTAAAGCTTAAGTATATACTACTAAGAAT
ACTAAAATATAGAAATAGTAATAAAATAGATAGAAAAAGTCTAAAATATAAGTTAACCTA
GAAGATCTAGTAGCTAGACTTAAAAATGCTTTTAATAAGCTAAATAAAGATAAAGCTATA
TCTAATTAAGAGATGTAAGATAGAAGTAAAGATAAGCCTAATTAAGAGCTATAAAATGGT
AGTAAAGATGCATATAAGCATATACTAGAGGACCAGGTCTAAGGTAATAACTAAGCTACT
ATAGTTTTATTGTTTTTTCTTAAAGGATTTATTAGAGTACTAAAAGTAAAGGCTTATAAG
ATACTAATTTGCTACTAATTTAAAGCAATTATTATATCTAATTACTATAAATTAAAGATA
TATATTATAGGTAATTTAAATTTTTATCTAGGTATTAATTTATAACTAATCTTTACCTAT
AAGTACCTATATCTATATAATTATCTTATCTAGGTACCTGCCTGTAGGTAGGCATCTAAA
ATAGGTATCTCTAGGTATATACCCCTGTTAAATAGGTACCTATAGATACCTATGGGCTGG
GTATTTTAAACCCTAATTCTTAACCTTATTACCTATATATTTCTTTTTAGTAAAAATGCT
AAATCTTTTAAGCTAGAATTAAATATTAATAGTATAAAAAGTCTTTAAAAGTAAAATCTT
TACTATTAGCATTTAAAAGGCTTAATTAAAAAGCTATATAATATTATTAAGTTTATTAAA
TTCTTACTTTAATATAGTAAATATTTTAAGTATATTACTTATAAGCAGGAAAATAAAAAG
TATTATCTTTATAAGAAATTAACTACTAAGCTTAAAGTTATCTTAAATAATAAGATATAA
TAGAATTCTACTTATATAATAATAGAGAGAGCTTTATAAAAGTAAATTAATATTAAGATC
TATATCTTTATACTTAAAGGCAAGAAAGATAAAGAAAAATATATTTTTACTAATAATATC
TTATTTAATAAGAATTAGTATATACTTAGTAAGGTTAATAAAATACTTATGCCTTTATAT
TATTAAATAATGTAAACTTAAGGCTAGGGTAAAGGCAATAGCTATAAGTATTTGTAAAAA
GTTCTAGTAAGAATAGAATACCTACTTAAGCATTTTAAAGACTAGAAAGGCTTCTATAAT
GAGTTTATAACTAAAATAATAAAGGTAATAAGTCTAAATAATCCTAAACTAATTAAAAGA
GTATCTATACCTTTAAGAAGAACTAATATCTAGTTAGCCTATTCCTGCTATTACCCTGCT
TGCTTTAATAGGAAAGAGGTCTATATATCCTAATAGCAAAGTTAAGCGCTAACTTTTATA
GTAGCTGCCTTACTAAAGCATTCTTAAGCCAAGTATATAGCATTTAATAAACTACTAGCA
TTTAAGATCTTCTAGAAAAGCTTATTACTAGTAAATTACTAAGTATATATTTAAGTATTA
ATTAATAATAGCTAGAAGAAGCTAGATAAGTATTATAATAAGCTTAAAGAATCTTTCTTA
TTTATAATAGCAATTATCCTTTATTTAAGATTTAGCATTAACTAGTTAAAGGCTACTTAA
GCTACTAAGAAGCAATTAGCTTAGATTTATAATATAAAGGTAAGCATAAAGGACTACTTT
ATATAGTAGTATTAATTAAATTAGTAGATAAATAACTTGCAGTTAAAGTCTACTTTATTA
TTAATAAATAGAAATAAAGAAAATAATTACTATATATAATAAATTAATAGTAAAATAAAA
AAGGTATTTATAATAAGTAGCAGTATTAGTAAAATAGATAAATACCTTTATCTTAAGCTA
TAAGATATATAAGAGCTAATCTAATAATAAAGGGACTATAAGCCTTTATTCCTAGTACTA
AGCAGCTTTACCTTAAATATCTTTACTATTCTAGCTATAGCAACTAACTGTAAGAGGCAG
TTTAGCCTAGCTAAGCTAATACTAACATTATAAAGGCTTATAATAGGCACTAATATGCTA
GAGTAAGTTTATTATCTAAGAAACTAGATCTAATATAGCAGGGTAAAGCAAGGCAGTTAG
GTTAATAATTAAGGCTTTAGATCTAGTATAATACCTTTATATACTTAATATATAGGCCTT
CTATATAATTAATTAAAATAAGCTAATTAAATTAAATAAATTAACTTTAAACTGAAGCCC
TATTAAACAAATTAACTTTTACCTTAAAGTTGATTTAATTGATTTATGATGAGCGCTGTC
CCTACAGTCGCTGCTACTTATAACGATGAGATGAATCATGTCGATCGAGGAGACCAGATG
AGGGCATATCAGGGCTATGATCACCCTATTCGCTGCGGCGCTTGGCAGGCTCTTTACTTG
GACCTTTCTGCTTGATGTGGTCCTTGTGAATTGTTATCTTCTGCAACGCTACAGGCAGCC
TTACTGGAAGCGATATATGAGCCAAAAGGAATGGTGCCGGCGTATTTATAACGAGCTGTT
TAAAGCGTTCCATAAGGGAAGTCAGTCAAGGCAGAAGTTTCGGACCGGAGACGAATTTAC
GCCTATGGCACAGCATACCATGCAGTACCCACCTGCTGTACATACCCACCTACCATACAG
TAAAAAAAAGATTCCCCTATATAAAATGCTATTTTTTAACCATATATTGAAAATTCATTA
AAAATAAAACCTATAAAATGATTTTTAAATTTCATTTTAAAATTAAATGCATTTTAATAT
TTCTACAGTATTTTAACTTTATGCCCTATATATATATATACTATAGCTAATTCTTCTTCT
TTTAAATTTAAACTCTTAACTTCTTCTATCCCTTCTATCTTAATTATATCTTTAATAGCA
TCTACCTCTTTAATTGCTTTATTTACCTTAGAAATAGTCTTACTAGTTATTAGAGCTTTT
ATTAATATTATAAATCTTTTATTAAGACTTAGTATTACTTTTCTCTTCTTTCCTCTACTT
AACTGCTTAACTTCTTCCTCTAGACTAGCTATTTTAGTGCTTAAAGAGATAATCTTTAAC
TCTTAAGCTTTAAACCCTTTTAATATTATAGAATAGTGCCTTCTTATTAATAGGCTCTTA
TTCTTTTCTAGATCTTAGATATAGTAGCTAGTCTTTAGTGTATTATTAGAGTTAATTTGC
CTATCTTAGTAGCTATTTAACCTAGGTGTTATTTCCTTCTTATTTAATTAAATCTCAGGA
TATATAAGCGCTTTCTGCTATAAAATTAGCCAGTTTCTAGTTACTCTCTAGCCTAAGAGT
ATATTTTTCTTTATTATACCTACTTCCCTAGCCTTAGCATAGGCCTTAATAAAGTTAACC
TTATTTACTAGTATAGAATCAGTTAGGCTAGTAAATTTCTGCAGTTCTTTTTAGTAGGTA
GCCTTAAATACATTAAAGATACTATTATCTAGCAGCTATAGACTATAAAAGCAGTATACA
GGCAGATAATAGTAATATATATTATTTAAAAAGTATATAGCTATCTACTTATTCTAGATT
TTCAGTTAGTGCTATTAGTAGCATTTCTAATCTAGAATAGGTAGATACTTATAGATATAT
AGCTTTTATAGCTATTTAATATAATAAGCCTTATATTAGACTTATCTGCTAGTTGCGTTT
AAGGTAAATAGACCTCCTTAAGCTACTTAACTGCAATATAGTTATCTATCTAGCTATTAT
TAGATATAATATAATACCAGTTAGCGATTCCTTAGAGCTTGTTAATAAACTACTATTACT
AAAGCTCTTTACTTTTAAAGATAATCCCTAGCTTTAGAAGATAACTATCTACAGTAATAG
CTTTAATAAAGGTAATCTAAGTGCAGGACTGCAAGCCCTTAAGGAAGGCCTTCTTCCTAG
AATTACTACTACTAATAACTAAGAAATTTAAGCTTATATTTTTTAGTAAATTAGTAAGTT
TTATAGTAAAAATAATTAATACTTATTAAATCTAGCTATAATACTGCTTTTATTAATATT
AACTATATTCTCTAGTTTAATTTAGCTATATTTACTCTTCTAGATATTAAAGTACTAATT
AATAGCTATTAAGATAAATAAATTAAATCTTATAGCTTCTTAGTATTTCCTTACCTTTAT
CTTAATACTATTATAGTATTTAATAAACCTGGCTAGCTAGTATATACTAATAGGCCTTTC
CTATCCTTACTGTCTTAAGAGAGCAGTAATAGTAATATGAACTTAACTGTAAGAAGAAGC
ATAACCTAAGGCCTCTTATTGAAGTATTTAAATTACTAACCTAGATTCTTCTAACTTAGA
TAGCAGCTAAGCAGGCTGGGTGACCTTAGATTTTAACAGTAAGCCTCTTAATCGGTTAGA
GAGAGTAGTTAGAGGCATACTATTATTCTAGGTAGCCTAGTTCTAGGAGAGGCTATTTTC
TATAACATCTAGTATAGCCTAGATAACATTATCCTTTATATAAGATAACTAAGATATATT
TAAGGTAGCTAAGAAAAGATAAAGAAGAGAAAGTTTTAGATAAGGCTTTAAGGAGGCTAG
TTAATAAGAGAGGCATTTTAAGACATTTTATATTAGTTCTATGTAACTATACTGTATACA
TTACTATAAAAGTAAAGTTATTATATTAAATTCTATGCAATCCTTAATATAATAAATATT
TTCTTATAAAAATATCTTTCTTTTTAATAATATTCTCTATAAGTAAAATTAGGCATTTTA
TATAGAGAATTTTTCTTTTTACTGTATAGTAGGTGGGTACGTACGGCAGGTAGGTACTGC
ATGGTAAACTTGTCCGAAGGGGAAGAAAAAAAAGCTAATTGCGTTGCTTGTCAGGGCCAC
CGGGTTGGGCAGCCAAGGTCAAGAAGCTCAAGAAAGCCTTTGACGCCGGTTAGCAATAAT
AAGAAGAGGCATCAATCAATTTGGGGGTGTGAGCAGTGTGATGTCGCGATTTGTCACTCA
AAATATTGTTGGGACATCTATCATGGGCTAATTTAGGTAGGGAATAATGTACCTTTCATT
CTTGTATTTTAATTGGGCAGACATCCCTGGAGTGACCTGGCGGGAGCCTTTCGGCAATTG
AGAGGATAATTGTTTGCATTCGGGTTGGGCCATTAATGTGGCGATGTGATCCAGGGTAGG
GATCGGGCTGGCTACTCATGCCAGGAACCAGTCGAGGCACTACAGGGACAGATGAGTATA
TCGATTATTTCGACTAAAAGTGGATATGATTGAAGGGGAAAACTGGCAGAGTTGATTAAT
TTAATTGCGGTGATTGAGGAGCGGTGCTTTCCGCGCTCCGCGAAATTTCGTCGGGTCCAA
GTTACGTCTGCCTGATGCTAGGTCATCGGTTATGATGACTTCTTTGGGGCTCTCCTCCCC
CTCATGAATGGCGGCATCGGACTTTCGTGGACTCCATCGGGGAGCGTACATGCGTCTGGA
CTGCTGGCCAATTCTTGATGACTACCCCTACCTCAACGGCAGCCGATGTGCAGCCTACGG
AGCCGGTGTAGTCTTGATAGTCTTATACCGACTTACTAATGGTGTGGATCCGTCGCGCTG
GGGTGCTGGAAAAGGTTACCCAGCACACCTAAGGTGCCAGAAGCAGCCCCCTCACAGAGC
TAAAACCGTCTACCCTGGATGCACCGGGGGTCTCGTTTCAACGCCACTATTCAGAAGAAT
CAGAAGTACTCAATTTACGTTGTCTTTCTGATCTTAAGTAAAATAAAATACTTAAGATTC
TCTATCAATGTATAGTACAAGTCCAACTGTAGAAAATCTGTTCTCACATTTCTACCGGGA
GAAATACTTTTCAACTTCATGCTGCTACTTGTTTTCAATGTTGCTGTGTTCTTTGCAAAG
CTGGCCTTTGCAAAGAAACAGCCTGATAATCCCACGACTAGCCTAACCACACCAGCTAAC
ATGCTTGTTGGTTTTCCTAAGCATATCGCTGTCGCTGACAAGATGCAAGGTTTCCCATTC
TCAATTGACAAGGAAGTTACTGGTATACCTTCGTGGATGGCTCTCAACTATCTAAACTTT
ATGCTGTTGACGAGTTATTAAATGCCCTTACACTCTTTGAAATTAACCTTATAAGTAATA
AGATAATAGCAAAAAGTTTAAAAGAAGGTAGCTCTAGCATTATCTATTTATAGTTTAATA
CTAATAATACTTAACTTATTAGTTATACTTATAGTAATAGTATTATTAATATTTAAAATA
CTATAAATAGTAGCTTAAAACTTATTAAAACTATTTTCTTACTAGAGTAACTAGATCTTA
ATAAAGAATAATAAGTAAGCTTTTACTTTTACTAGGTAAACTTTAATTTAACTAGCTACT
TTTTTATTATTAATAATCTTAATATAAACTTTATAGTAGTTCTTAACTTTAATAATAATG
CTTTTTAAATAGTAAATATTATTTATATCTTATCTTAGGATTATAGCCCTTAATATAGCA
TTTTCTATCTTTAAGGAGCATTTAAAGTAACTTATTATATTCTTATCTGCAGAATTAGTA
ATAAGGTCCTTATCTATATAGTATTATACTATAAGAACTACCTTAATTTTATACAGATTT
AAAGTACTTTAACATTTAATCCTGGATTACTACCTGCTAACTTATCTAGTGCTGCTGCTA
GGGCAATCGTGTTAGCAGCAGATAATAGACATCTATACATTTCTAATTGATAAATAGGGA
ACTCTATAGACTCTATTTCCCATTTCCAGATTAATCACTCAAATTCTACCTTCCTTTTAC
TCCAGTTTATAGGCTCTGCTTCTACATATAGGATTTCCCTATATATAATAAGCTTTAGCT
ATAAGGATAATTACCTGCTTATTGCAAACCAAGCTGGAGGTTTTAGTTTTGTAGCTCTTA
AACAGCAGTTAGATGGCACACTTAAGGCAGAGAATCCCATTTCTGTGTTAGGAGGACCTA
ACTTTACACCCCAGTTTATCCAGCAGATCACTTAAAATGTATGCGAGAATCAGAGGCAGC
CCCTATTTGCTTAGACTTAGTATAGTGAAAGGGAAGAATAGTGTGGTTTTATAATAAAGA
ACTTATACTTAAAGCCTGATAGAGTTGTCCCCCCCGGCCTTAGTAACGTATCTAACCACC
ACTCCGCCCACCCCCCCATACTGCCCATTTAGTAATAGTCTTAACACTACAACAGCTATC
AATAATGCATGCACTTTATTTTGCTAATTATATATTAAAAAAATTCAAATTTTTAGAATA
GCTTTATTAATTATAGATTATAAATTAAGAATTTCTAGAGTAATTTCTAAGGCCTCTATA
AGGGGTATTTACAGTGTAGCTAAGTGGGAGACTATACTGAGGTTAACTTTAAGGGATTAG
ATTAGTAGCGTGCAACTGATGCATTTATAACACTAAAAATACCTCTTGTTAACACTATAA
TAGAAACAGGAACTTATTAACCTTATATTAATATAAGAAAAGTATTTCTAGCTATTATTA
AAGAAGGAGATCTATAAATATGCCTTATATCTTACTAAATTAAACAGCTATAGAAGTTAT
TTAGAGAAAAATTAGGTAAACTGATTCTTTAAATAATATAATAGTATTATATTAAAGCTA
TTATAACTTATTTTAGTTATAAGGAAGAAGTCTATTATAGAAGAGGGATTAAGGGAGTAT
TATAAGAAATTTAAATATCTTATTATTAACTTATTAATTAGTATAGACTGTATATATAAC
CTTAATAAGACTGGAATCTAAGAAGGGAAAACTATAGCTAGTATAGTAGCTAGAACAGTC
CTAAAGAGCTTATTAGAGAAGATATAGTTAGATACTTCTACTTAAATCTTAATATTAGAG
ATAATATTTACTAATAGTTACTAACTAACCCTAATAGTAATATTTATAGGATTATTACTA
TAGGGATAGTATTTTCTAAGGGATATACTAGATTAAAAGTTTACTTATAGCAAGAAAGAC
TAGTTTAATATAGAAATATTATTATAGTAGCTCTATAATGTTTATCTGCCTAAGACTTAT
CTAAAAGGCCTATCTTCCTAGTAACTATTAGTCCTTAATTAATATAAGACTTATATAAGT
CTTATCTTTATAAAGAAGGCAATAATAAATAAGGTCTGGCTTAGTTAGCTACTGTTACAC
TTATTATATATTACTTAACTGCTAGACCTTAATCTTTTTTCTCTATTAAAAAGATACTAT
TAAGAAGAGATAGCTAGAATGGAGACCTATAAAGTGATATTAAATAGCTAGAAATACATC
TTTATATAAGTATATAAAATAGCTTCTAAGAAAGCCTTTAGTCTAGAGAACATCTAATAG
GCATTTTAAGCATTAGAGATATACCTAGTTAATGTTAATTAAGCTATAAAGAGGTTAAAG
CCTAAAGAGCATTATAGACTGACTTTTCAGCCTCCCATAATACTACTAATAACAGTTAAA
GTCAATTGTAATATCTTTAATATGCCCTTATTAAGCTGCAATATAGAAAGACTATTTTAA
TAGGTTAATTAGTTATTAGAGAATGCTAAAAGGGATATTAAAATAATCCTATAGAAGGCA
GAAAAGTTACTAGACTAAAGAGGTATATTTACAGTCTTCTAGGAGTAAAGAATTGCTATA
TAGAAAGCTTAAATAGCTAGTCTTAAACTATTAAGCTATTATAAGGTTAATTAGAACCTA
AATAAGGTATTTCCTTATATTAATAATCTTATTATAGTAAAAGACTAGTCTAAGATAAAT
ACTTAGAAGTTAAATAATAAAGCTGCAGCAGAAAATTATCTACTAAAGCGGAGAAAAAAG
CAGTTAATTAAGTAAGAGTTTTTTAGTTAATTCCTAAAATCTTAATTAAATTAAAGCTAT
TTTTATAATTTAAGAATTAATCTATATAATGCATTAGAACGGAAATGAAGCTATTGCAGG
TAGGGCGGTGTAGAGGGGTAGGCGGAGTGGTAGTCAGATACGTTAGTACTGAGCTATAAA
CTATTAACACGCAGTTCCGTCCCATCTTATTAGAGCCTAAAGAATTGGCATACTCTTCCT
TGCTATTACCTCCTTGTGCGTCTTCTTGAGGAATATCTTATAGAGTTATTTCTTATTAGT
AGCTTTTCTACTACTATTAATGTAAGTAAACCCCCTTAGCTGCTAGTAGTCTAACCCTAG
GAGCTATGCATAATACATGCTTTTATCTACCTCTACTAACTTAACCTTTTTATCTATAGC
AGAATTAAACTTATATACTGCTATGCTAAGGTTAGTAAAGTAGGATAAACTTTTTAATTT
CTATTTTCTATTATTTAACTCTAACTGGGTTCTATAATGCCTAGTAAGCATATTAATCTT
ACTACTATAGGTAATAATAAGAGCTTTAATATTTCTTCTTTTAGATTTAGTAATAGTTTA
AATTAAGTTATAAATTTAAATTTAAAGCCTTATATTCTGCTTTTTAATCTTATTAAAAGG
CTTATATATTTTAAAGGCAAATAATTACTTTTGCAGTTTATTCTAGCTATTCTATTAGTT
CTTTAGTATTTCTATAGTTAGATTAATAACTTCTTTACTTAATAAAGTCCCTTTAGCTAA
GCCTTCTATAAGATTAATAGTAGAAGTATATTACTTATTGCCTTTAATATATATTATTAA
AGAGATATTCTATATTTATTTAGTATTTTTAGTAAAGCTAAAGAGGCATACAATTTAAGC
CTTATTTATCTGTGCTAATCCCTTTGCAGTTAGAATAGATCTAGTTAACAGGGAATAAAG
TATAAGATCTAAAGAATCTAAGAGCTCTAGATGTTTATTTACATAATGCTATAGTTCTTC
TTTTCTATGTTATATAAGGTTATCTAGCAGAAAGTCTTTATATTTAATAACATTTCTAGA
ATAGAGAAATTTAGAAAAAGGTTTTATTATTTAGTGTAAAAATATTAGTTTTATAATAAC
TAAGACTAATATTAGAATTAGCATAGCTATAATAAGCTATATAGATTAAGTAGCTATTTA
TATTATTAATAAAATAGCATAAGATAAAATAATTTAAGGTAATAAGAGTTGTAAATTTCC
TTAATAGGAGGGGTTACTCTCTTAACTTATATATATAAAAGGTTTAAATAAGCTCCTATA
AGCATATTATTCTTAGTACTACGCTAAACCCAAGTTCAGCTAAAGCATAATACTATCTAT
TTCTTAAAATAAATTTTCTTATAACTAAAATAGAATAATTACAAAATTAAAGGAAGAATC
TGCATTTAGTATAAGGAGATAAAGTTATAAAAACTACTATATTATTATTATCTTAAATAG
CGCTAAGCTTGCTTTATTTCTTAGCTTTACTTTTTACTGCTATATCTCTTGCATCGCTTT
CATAAGCACTTTAAATTTAAATCCTATTTATATAGCTTCTATAACTACCTATTCTCTTAA
GCTAAAGATCTTAAATGTATTAAGCAAGAGGTATACTCTCTAAAGACCTAGCATTAGTCT
TTTAAGTAGAAATAATATTATATATTACTAGAGTATATTAGCTTTATAGTTATTATTTTT
TAATGCTTAGGAAACTTATACATTTTAGTCTTTTTATCTTAATAGCATTTTAATACATTC
TATCTAAAACTTTAAATTATATATTAAAATTCTAATATTATATACTTATAGCATATAAAC
TAGGAAAATTTAATTCTAAGTTATACTAAAGGGATATAATAAAACTTATAATACTAAGGT
AAAGTAATTATCTTATACTTAAGTATTTATCTTATATTATTAAACTCTTTTTACTTTAAA
AGCTTATTTACTTTATTTTAACTACCTCTTATAAACTTAGTAAATTTAAATATATAATAA
GAACTTTTTAACTCTTTTTTTCTTACTAGCTTATACTAGCTAAGAATAAGCTAGTTTATA
ACCTAGCCTTAGTTTTAGAGGATTTAGTATACCTTTTTAGGTTTAAAGTTAATTAATGTA
AAGAAGCATAAGATACTGACTTTCTCCCCTGGCATATCTGTTGCTAATCTCCTTGCATCT
TTAAAACTTCTAGGGAGTTTAAAGCAATATATATATTTATATTACTTGCTTAAGCCCTAG
ATATAGCTCTTAAGTAAAGCCCTGTTAATATTAACTGCAAAATAATAATAAACCTTCTCT
GCTTTTTTAAGCTTATTAAATATTAGTAGTAACTTTTTAAAAGTCCTTCTTTAGTTAGCA
CTTATCTATCTAGTAGAAATAAAAGCTAATAGTATACCTAGAGCTAAGGTTAAATATAGT
AAGTTTAACTAATAGGTAAAGTTATTAAGCAAGCTTAAAGGCTTATTCTCTTAGGATCTT
TCTCTCTTTAAGAGATTAAGAAGATATATTGCCCCCTAGCTAAGGTAAGTTAATATAGCA
GATTGCTTTACTAAGATGATTTTTAAGGCATATAGACTTATTTAGCTCCTTCTCTATATA
TTATAATATAGTATTCCCTTTAATATTATATACTTATCTAGGTAATAAATTACTTAGCTA
AGTAACTAGCTTTATAGCAAGTTAGTACTAATTCTTAAGTATAGTAAAGTACTCTTTAAA
AGGGCTATTATATCTCCTTTGCATAAGTATAGTATATAGTGTTAATTGTAGAATAACTTA
CTTATAGTAAAGTATAAGTTCCTTTAAATAATCTACTAAGTAGTAACTAAAGATTAGTAA
GTATTAAGTTAGAAATAAACTTCTACTTATAATAAAAGGAAATAAAGGATAATACTATTA
TAATAAAATATTATATTAATATTATATAAGTTAATTAAGTAAAAATAATAATATAATATA
TTAGAAATAATACTTATTATAATTTAAAGTATATATATAGTTAATAACCTTTAAGTCTAG
CTTCCCTATCTAGAATTCTTAATTGCACTTATATAAGCTAATCCTTTCTTAAGTATTTCT
TTATATATATCTATCTTAAAAAGGTTATCTTTTAGAGTAAGCTTAAAAGGCTATAGCAGT
TTCTAGAGAGGTAACTTATTAGTATTTTAACCTAGCATAAAGATATTAGCATTTATATAT
ATTACAGTATAGCCCTTAACTAACCTGCTAGTTAATATATAACTGTAGTAAATTATTATA
TTATATAGGTAATGCTTTATAGCCCTTTGCAGGAAACTTTAGCTAGGTCTATAGTAAATA
GCATTATGCAATGTAGTAAAATTGCTAAGGTTAATTTATTATGTAATTGTTACTAAAATG
AGATAATGTATATAATATTAAGTCTCCTTAAATACTTATAAGCAAAGCCTCTTTTTAATA
ATAATTACTTAAAATTACCTTAATACTTTACTATTAGTAGATTAATTTATAGTAATATAT
ATATAGTAGCTTATATTATTTATATAGTATAGATTATACTGCTTAAAAATACAGGTATAA
TTTAATAAGTTATTACCTATAGCTACTAGCCTCCTGGTAATTATATCCCTTAAATGTATC
TTAACCTCTAATTTACTACTATAATACTAACTCTATCCTTAGCATTCATTTAGCTATCCT
ATAATATATTTAGAATCCTGGCTTAAGTAGTAAAGTATTTCTTTATATCTTAAAAGAGAA
TGCTTTTTTACTTCTTAGAGATACTATCTATAAACTAGTCTTATTTAATACTAAGTTCTA
TAAACTACTACACTTTATCCCTTTAAAAAATATTTTCCTTTAGCTTCTTTTCTTAATCTC
TATTAGGCAAAAGATAAGCTAACTAAGTTATAGAATTTATTAATTCTATACTAATATAGA
GTCCTGCACTTATTTTTAGATTATATAGTGCCTATAGTTAGGAATAATGCTAATTTAGAA
AAGTATTAGCTTCTCTTTCTATAGAAAGATTTAATGTTAGCGTATTTAAAGGTATATTAC
TTTCATTCTAGTAGTTAGTATATAGAATATACAGATATAGTAATTTGTATTTATTTAAAG
GGTAGTTAATGCTAATAGCAGGAGTCTAAAAGTTCTAGTTAGATACATTTACCTAAAGGT
AATATAGATATGTACTATTCCCTGCTATTAGTAAGTAAATTTCTTGCATATTAGCAAGGG
GATCTAGGTTTAATAAGGATAAAAGCTGCTAGTTAGTAGTAGGGAAGTACTAGTAATAAC
TAGGTTTAAACTATTAATATTAGGCTAAACTAGATAAGTATTAAAGAAAAACTAACTTAA
GTTTTATATCTCTTTTCTAAGATTGCTATCTTAGCTTTATACTTAATAATAGTTTATAAG
TACTTATATAGTAATATACATAGCATTAAAACTTAGAGCTTAATATCTTACTGTTAACCT
AGAACCTAGAAAGGAGGGGCAAGGATTATCTGCTTAATGAAATATAAAGCAGAGTGCTTA
ATGTAATGAGAAGAGTACTAGTTATAGACATGAGGTCAGTTACTTAATTCTAGTAGGCTA
GAAATTTTAATATATATTATCTCTTCTGTAGCTAAAGACTTATTTAGATCTTCTAGCAGT
ACCTTAGTTAGCAGATACCTAACTTAATAATAGAAGGTATTAGGTCCCTGATATACCTTA
TCTACTACATTAGCATTACTTTAAAACTACATAGTATAAGGTAAATATACAATAGATAGT
TAAATAATATATTAAGTATATTATATTACTAAGAACTTGCAGTAGTTATAAATAGGAAAA
TATAATGCTAATAAAAAACAAAAATATATTTTATAATACTTAAGTAATTTAATTAAGGCA
TTAAGTCTATAGCTTCTTGTAAATAATAGTAATGCATATTATATAAAGCTTAACTATTAT
CTTCTTTAACTTATTATATAAACCTACAGTAAATATATAATATTTATTCTCTTTCTAGCT
TAAGTTCTTAATAGCTAGATAAAAGATAAATCCTTTAATATTATAAATAGATTTTAACTA
AGCTAAATATCTTAACTCTCCCTGCTATTACTAAGGTTTAATTAGTACTTATAATAATTA
ATACTTAGTTATTATAAAGATTCTCTATATACTAGAAGCTTATATTATAGGGATATTCTT
TAATTTTACTAAAGCTAGTAGCTTATAGTAAACTAAGCAGTATTCTAGAGTTAATAATAT
TAAATTACACCCCTTACTCTATATCTGCCTTTTAAAACAGGTCTCCCTATTCCTTTATAA
AACTATCCTCTAGAAGCTCTACCTTTACTTTAAACTTAATAATCCTTTTATAAAACTCTA
TAATGCCTCTAGGTTTTAAGACATTAAAGATCTCTTTTATAAGCTTACTTTAGTTACTAA
TCCTCCCTTTAAGGTTATAGAGATATATAAAATCTTATAAAGGCTTTTTAAAGGTTTAAA
[truncated: 47,520 more chars]
