# Supplementary material for: Horizontal transfers between fungal Fusarium species contributed to successive outbreaks of coffee wilt disease
Source: PLoS Biol. 2024 Dec 5;22(12):e3002480. doi: 10.1371/journal.pbio.3002480 (PMC11620798; doi:10.1371/journal.pbio.3002480)
Supplement: S3 File — (XLSX) [file pbio.3002480.s028.xlsx]

## Sheet: Sheet1
Arabica563 predicted annotation	product	Gene description	Gene ontology term	Dbxref	Secreted transMembrane	CAZyme database	Secreted SignalP	Predicted function
H9Q71_0016025-T1	hypothetical protein	Up1	NULL	InterPro:IPR032710	NA	NA		Nuclear-transport factor 2
H9Q71_0016024-T1	hypothetical protein	Up2	Ontology_term=GO:0005975,GO:0004553	InterPro:IPR006710,InterPro:IPR023296	NA	NA	SignalP(1-20,cutsite=VNA-AY,prob=0.9401)	GH43
H9Q71_0001963-T1	hypothetical protein	Starship cargo	Ontology_term=GO:0005515	PFAM:PF00023,PFAM:PF06985,InterPro:IPR010730,InterPro:IPR002110,InterPro:IPR036770,PFAM:PF13857,PFAM:PF13637,PFAM:PF13606,PFAM:PF12796	NA	NA		Ank_2, Ank, Het
H9Q71_0001962-T1	hypothetical protein	Starship cargo	NULL	NULL	NA	NA
H9Q71_0001961-T1	hypothetical protein	Starship cargo	Ontology_term=GO:0003824,GO:0009116	InterPro:IPR035994,InterPro:IPR000845,PFAM:PF01048	NA	NA		Nucleoside phosphorylase superfamily
H9Q71_0001960-T1	hypothetical protein	Starship cargo	Ontology_term=GO:0005515,GO:0003824,GO:0009116	InterPro:IPR007111,InterPro:IPR000845,PFAM:PF13637,PFAM:PF00023,InterPro:IPR002110,InterPro:IPR036770,InterPro:IPR027417,PFAM:PF01048,InterPro:IPR035994,PFAM:PF05729,PFAM:PF12796	NA	NA		NACHT, Ank_2, Ank
H9Q71_0001959-T1	hypothetical protein	Starship cargo	Ontology_term=GO:0005515	PFAM:PF00023,InterPro:IPR002110,InterPro:IPR036770,PFAM:PF13637,PFAM:PF12796	NA	NA		Ank_2
H9Q71_0001958-T1	hypothetical protein	Starship cargo	Ontology_term=GO:0003824,GO:0009116	InterPro:IPR000845,InterPro:IPR007111,InterPro:IPR027417,PFAM:PF01048,InterPro:IPR035994,PFAM:PF05729	NA	NA		NACHT
c("H9Q71_0001957-T1", "H9Q71_0001957-T2")	c("hypothetical protein", "hypothetical protein")	Starship cargo	c("Ontology_term=GO:0005515", "Ontology_term=GO:0005515")	c("InterPro:IPR007111,PFAM:PF00023,InterPro:IPR007751,InterPro:IPR002110,InterPro:IPR036770,InterPro:IPR029058,PFAM:PF13857,InterPro:IPR027417,PFAM:PF13637,PFAM:PF05729,PFAM:PF13606,PFAM:PF12796", "InterPro:IPR007111,PFAM:PF00023,InterPro:IPR002110,InterPro:IPR036770,PFAM:PF13857,InterPro:IPR027417,PFAM:PF13637,PFAM:PF05729,PFAM:PF13606,PFAM:PF12796")	NA	NA		NACHT, Ank
H9Q71_0001956-T1	hypothetical protein	Starship cargo	NULL	InterPro:IPR027417	NA	NA		P-loop containing nucleoside triphosphate hydrolase
H9Q71_0001955-T1	hypothetical protein	Starship cargo	Ontology_term=GO:0005515	InterPro:IPR001810	NA	NA		F-box domain
H9Q71_0001954-T1	hypothetical protein	Starship cargo	NULL	InterPro:IPR011009	NA	NA		Protein kinase-like domain superfamily
H9Q71_0001953-T1	hypothetical protein	Starship cargo	NULL	PFAM:PF00226,InterPro:IPR036869,InterPro:IPR001623	NA	NA		Chaperone J-domain superfamily
H9Q71_0001952-T1	hypothetical protein	Starship cargo	NULL	NULL	NA	NA
H9Q71_0001951-T1	hypothetical protein	Starship cargo	Ontology_term=GO:0006508,GO:0004198	InterPro:IPR038765,InterPro:IPR000169,PFAM:PF00648,InterPro:IPR001300	NA	NA		Papain-like cysteine peptidase superfamily
H9Q71_0001950-T1	hypothetical protein	Starship cargo	NULL	NULL	NA	NA
H9Q71_0001949-T1	hypothetical protein	Starship cargo	NULL	NULL	NA	NA
H9Q71_0001948-T1	hypothetical protein	Starship cargo	NULL	NULL	NA	NA
H9Q71_0001947-T1	hypothetical protein	Starship cargo	NULL	NULL	NA	NA
H9Q71_0001946-T1	hypothetical protein	Starship cargo	NULL	NULL	NA	NA
H9Q71_0001945-T1	hypothetical protein	Starship cargo	NULL	InterPro:IPR036770	NA	NA		Ankyrin repeat-containing domain superfamily
H9Q71_0001944-T1	hypothetical protein	Starship cargo	NULL	InterPro:IPR036770	NA	NA		Ankyrin repeat-containing domain superfamily
H9Q71_0001943-T1	hypothetical protein	Starship cargo	NULL	NULL	NA	NA
c("H9Q71_0001942-T1", "H9Q71_0001942-T2")	c("hypothetical protein", "hypothetical protein")	Starship cargo	NULL	c("PFAM:PF11917,InterPro:IPR021842", "PFAM:PF11917,InterPro:IPR021842")	NA	NA		DUF3435
H9Q71_0001941-T1	hypothetical protein	Starship cargo	Ontology_term=GO:0005975,GO:0004553	InterPro:IPR006710,InterPro:IPR023296	NA	NA
H9Q71_0001940-T1	hypothetical protein	Up3	Ontology_term=GO:0005975,GO:0004553	PFAM:PF04616,InterPro:IPR006710,InterPro:IPR023296	NA	GH43	SignalP(1-22,cutsite=ASS-LA,prob=0.5917)	GH43
