# Supplementary material for: Horizontal transfers between fungal Fusarium species contributed to successive outbreaks of coffee wilt disease
Source: PLoS Biol. 2024 Dec 5;22(12):e3002480. doi: 10.1371/journal.pbio.3002480 (PMC11620798; doi:10.1371/journal.pbio.3002480)
Supplement: S4 File — (XLSX) [file pbio.3002480.s029.xlsx]

## Sheet: Sheet1
accession	study	object_status	bioproject_accession	biosample_accession	library_ID	title	library_strategy	library_source	library_selection	library_layout	platform	instrument_model	design_description	filetype	Read 1 name	Read 1 trimmed (Gb)	Read 1 rRNA removed & repaired (Gb)	Read 2 name	Read 2 trimmed (Gb)	Read 2 rRNA removed & repaired (Gb)
SRR28051663	SRP491020	new	PRJNA1043203	SAMN38336027	IMI_389563_longread	Long-read DNA-seq of Fusarium xylarioides IMI389563	WGS	GENOMIC	size fractionation	single	OXFORD_NANOPORE	MinION	High-quality high molecular weight genomic DNA was extracted from 1-2g of mycelium using the chloroform extraction method in [51] (full details in supplementary methods). 1 g of gDNA was diluted with nuclease-free water to a final volume of 47 l. Half of the DNA was then sheared into 20 kb fragments with a COVARIS g-TUBE (Covaris, Inc., Woburn, MA, USA), centrifuging at 4,200 rpm for 1 minute to …	fastq	LILY_536_sup_all_reads.fastq.gz
SRR28051662	SRP491020	new	PRJNA1043203	SAMN38336028	IMI_507038_g	Short-read DNA-seq of Fusarium xylarioides IMI507038	WGS	GENOMIC	RANDOM	paired	ILLUMINA	Illumina NovaSeq 6000	Strain morphologies were verified and grown in GYM broth for 7 days at 25oC and 175 RPM.DNA was extracted from 250-500mg of washed mycelium following the NucleoSpin Soil Mini Kit (Macherey Nagel, Germany) standard protocol. For each strain, a single library was prepared with the Illumina DNA PCR-Free Prep and sequenced with the Illumina Novaseq 6000 with 2x 150bp reads.	fastq	Fxyl038_R1_clean.fastq.gz			Fxyl038_R2_clean.fastq.gz
SRR28051647	SRP491020	new	PRJNA1043203	SAMN38336029	IMI_392268_g	Short-read DNA-seq of Fusarium xylarioides IMI392268	WGS	GENOMIC	RANDOM	paired	ILLUMINA	Illumina NovaSeq 6000	Strain morphologies were verified and grown in GYM broth for 7 days at 25oC and 175 RPM.DNA was extracted from 250-500mg of washed mycelium following the NucleoSpin Soil Mini Kit (Macherey Nagel, Germany) standard protocol. For each strain, a single library was prepared with the Illumina DNA PCR-Free Prep and sequenced with the Illumina Novaseq 6000 with 2x 150bp reads.	fastq	Fxyl268_R1_clean.fastq.gz			Fxyl268_R2_clean.fastq.gz
SRR28051640	SRP491020	new	PRJNA1043203	SAMN38336035	IMI_507035_g	Short-read DNA-seq of Fusarium xylarioides IMI507035	WGS	GENOMIC	RANDOM	paired	ILLUMINA	Illumina NovaSeq 6000	Strain morphologies were verified and grown in GYM broth for 7 days at 25oC and 175 RPM.DNA was extracted from 250-500mg of washed mycelium following the NucleoSpin Soil Mini Kit (Macherey Nagel, Germany) standard protocol. For each strain, a single library was prepared with the Illumina DNA PCR-Free Prep and sequenced with the Illumina Novaseq 6000 with 2x 150bp reads.	fastq	Fxyl035_R1_clean.fastq.gz			Fxyl035_R2_clean.fastq.gz
SRR28051637	SRP491020	new	PRJNA1043203	SAMN38336031	IMI_507113_g	Short-read DNA-seq of Fusarium xylarioides IMI507113	WGS	GENOMIC	RANDOM	paired	ILLUMINA	Illumina NovaSeq 6000	Strain morphologies were verified and grown in GYM broth for 7 days at 25oC and 175 RPM.DNA was extracted from 250-500mg of washed mycelium following the NucleoSpin Soil Mini Kit (Macherey Nagel, Germany) standard protocol. For each strain, a single library was prepared with the Illumina DNA PCR-Free Prep and sequenced with the Illumina Novaseq 6000 with 2x 150bp reads.	fastq	Fxyl113_R1_clean.fastq.gz			Fxyl113_R2_clean.fastq.gz
SRR28051636	SRP491020	new	PRJNA1043203	SAMN38336032	IMI_392676_g	Short-read DNA-seq of Fusarium xylarioides IMI392676	WGS	GENOMIC	RANDOM	paired	ILLUMINA	Illumina NovaSeq 6000	Strain morphologies were verified and grown in GYM broth for 7 days at 25oC and 175 RPM.DNA was extracted from 250-500mg of washed mycelium following the NucleoSpin Soil Mini Kit (Macherey Nagel, Germany) standard protocol. For each strain, a single library was prepared with the Illumina DNA PCR-Free Prep and sequenced with the Illumina Novaseq 6000 with 2x 150bp reads.	fastq	Fxyl676_R1_clean.fastq.gz			Fxyl676_R2_clean.fastq.gz
SRR28051635	SRP491020	new	PRJNA1043203	SAMN38336033	IMI_392280_g	Short-read DNA-seq of Fusarium solani IMI392280	WGS	GENOMIC	RANDOM	paired	ILLUMINA	Illumina NovaSeq 6000	Strain morphologies were verified and grown in GYM broth for 7 days at 25oC and 175 RPM.DNA was extracted from 250-500mg of washed mycelium following the NucleoSpin Soil Mini Kit (Macherey Nagel, Germany) standard protocol. For each strain, a single library was prepared with the Illumina DNA PCR-Free Prep and sequenced with the Illumina Novaseq 6000 with 2x 150bp reads.	fastq	Fsol280_R1_clean.fastq.gz			Fsol280_R2_clean.fastq.gz
SRR28051634	SRP491020	new	PRJNA1043203	SAMN38336034	IMI_244509_g	Short-read DNA-seq of Fusarium oxysporum IMI244509	WGS	GENOMIC	RANDOM	paired	ILLUMINA	Illumina NovaSeq 6000	Strain morphologies were verified and grown in GYM broth for 7 days at 25oC and 175 RPM.DNA was extracted from 250-500mg of washed mycelium following the NucleoSpin Soil Mini Kit (Macherey Nagel, Germany) standard protocol. For each strain, a single library was prepared with the Illumina DNA PCR-Free Prep and sequenced with the Illumina Novaseq 6000 with 2x 150bp reads.	fastq	Foxy509_R1_clean.fastq.gz			Foxy509_R2_clean.fastq.gz
SRR28051633	SRP491020	new	PRJNA1043203	SAMN38336035	IMI_141109_g	Short-read DNA-seq of Fusarium oxysporum IMI141109	WGS	GENOMIC	RANDOM	paired	ILLUMINA	Illumina NovaSeq 6000	Strain morphologies were verified and grown in GYM broth for 7 days at 25oC and 175 RPM.DNA was extracted from 250-500mg of washed mycelium following the NucleoSpin Soil Mini Kit (Macherey Nagel, Germany) standard protocol. For each strain, a single library was prepared with the Illumina DNA PCR-Free Prep and sequenced with the Illumina Novaseq 6000 with 2x 150bp reads.	fastq	Foxy109_R1_clean_val_1.fq.gz			Foxy109_R2_clean_val_2.fq.gz
SRR28051632	SRP491020	new	PRJNA1043203	SAMN38336036	IMI_500221_g	Short-read DNA-seq of Fusarium oxysporum IMI500221	WGS	GENOMIC	RANDOM	paired	ILLUMINA	Illumina NovaSeq 6000	Strain morphologies were verified and grown in GYM broth for 7 days at 25oC and 175 RPM.DNA was extracted from 250-500mg of washed mycelium following the NucleoSpin Soil Mini Kit (Macherey Nagel, Germany) standard protocol. For each strain, a single library was prepared with the Illumina DNA PCR-Free Prep and sequenced with the Illumina Novaseq 6000 with 2x 150bp reads.	fastq	Foxy221_R1_clean.fastq.gz			Foxy221_R2_clean.fastq.gz
SRR28051661	SRP491020	new	PRJNA1043203	SAMN38336037	IMI_337541_g	Short-read DNA-seq of Fusarium oxysporum IMI337541	WGS	GENOMIC	RANDOM	paired	ILLUMINA	Illumina NovaSeq 6000	Strain morphologies were verified and grown in GYM broth for 7 days at 25oC and 175 RPM.DNA was extracted from 250-500mg of washed mycelium following the NucleoSpin Soil Mini Kit (Macherey Nagel, Germany) standard protocol. For each strain, a single library was prepared with the Illumina DNA PCR-Free Prep and sequenced with the Illumina Novaseq 6000 with 2x 150bp reads.	fastq	Foxy541_R1_clean.fastq.gz			Foxy541_R2_clean.fastq.gz
SRR28051660	SRP491020	new	PRJNA1043203	SAMN38336038	IMI_292248_g	Short-read DNA-seq of Fusarium oxysporum IMI292248	WGS	GENOMIC	RANDOM	paired	ILLUMINA	Illumina NovaSeq 6000	Strain morphologies were verified and grown in GYM broth for 7 days at 25oC and 175 RPM.DNA was extracted from 250-500mg of washed mycelium following the NucleoSpin Soil Mini Kit (Macherey Nagel, Germany) standard protocol. For each strain, a single library was prepared with the Illumina DNA PCR-Free Prep and sequenced with the Illumina Novaseq 6000 with 2x 150bp reads.	fastq	Foxy248_R1_clean.fastq.gz			Foxy248_R2_clean.fastq.gz
SRR28051658	SRP491020	new	PRJNA1043203	SAMN39860117	IMI389563_culture_1	RNA-seq of Fusarium xylarioides IMI389563 in culture	RNA-Seq	TRANSCRIPTOMIC	PolyA	paired	ILLUMINA	Illumina NovaSeq X	Strain morphologies were verified and grown in GYM broth for 7 days at 25oC and 175 RPM. Mycelia were harvested and total RNA extracted using the standard protocol of the RNeasy Mini kit (Qiagen, Hilden, Germany). The RNA quality assessment (Qubit and Fragment Analyzer), library preparation and Next Generation Sequencing (60M paired-end reads per sample) were performed by Genewiz/ Azenta (Frankfu…	fastq	563-1C_R1_001.fastq.gz.P.qtrim.gz	3.3	2.6	563-1C_R2_001.fastq.gz.P.qtrim.gz	3.5	2.7
SRR28051657	SRP491020	new	PRJNA1043203	SAMN39860118	IMI389563_culture_2	RNA-seq of Fusarium xylarioides IMI389563 in culture	RNA-Seq	TRANSCRIPTOMIC	PolyA	paired	ILLUMINA	Illumina NovaSeq X	Strain morphologies were verified and grown in GYM broth for 7 days at 25oC and 175 RPM. Mycelia were harvested and total RNA extracted using the standard protocol of the RNeasy Mini kit (Qiagen, Hilden, Germany). The RNA quality assessment (Qubit and Fragment Analyzer), library preparation and Next Generation Sequencing (60M paired-end reads per sample) were performed by Genewiz/ Azenta (Frankfu…	fastq	563-2C_R1_001.fastq.gz.P.qtrim.gz	5.1	3.8	563-2C_R2_001.fastq.gz.P.qtrim.gz	5.3	4
SRR28051655	SRP491020	new	PRJNA1043203	SAMN39860119	IMI389563_culture_3	RNA-seq of Fusarium xylarioides IMI389563 in culture	RNA-Seq	TRANSCRIPTOMIC	PolyA	paired	ILLUMINA	Illumina NovaSeq X	Strain morphologies were verified and grown in GYM broth for 7 days at 25oC and 175 RPM. Mycelia were harvested and total RNA extracted using the standard protocol of the RNeasy Mini kit (Qiagen, Hilden, Germany). The RNA quality assessment (Qubit and Fragment Analyzer), library preparation and Next Generation Sequencing (60M paired-end reads per sample) were performed by Genewiz/ Azenta (Frankfu…	fastq	563-3C_R1_001.fastq.gz.PwU.qtrim.gz			563-3C_R2_001.fastq.gz.P.qtrim.gz	5.3	4
SRR28051654	SRP491020	new	PRJNA1043203	SAMN39860120	IMI389563_culture_4	RNA-seq of Fusarium xylarioides IMI389563 in culture	RNA-Seq	TRANSCRIPTOMIC	PolyA	paired	ILLUMINA	Illumina NovaSeq X	Strain morphologies were verified and grown in GYM broth for 7 days at 25oC and 175 RPM. Mycelia were harvested and total RNA extracted using the standard protocol of the RNeasy Mini kit (Qiagen, Hilden, Germany). The RNA quality assessment (Qubit and Fragment Analyzer), library preparation and Next Generation Sequencing (60M paired-end reads per sample) were performed by Genewiz/ Azenta (Frankfu…	fastq	563-4C_R1_001.fastq.gz.P.qtrim.gz	3.6	2.9	563-4C_R2_001.fastq.gz.P.qtrim.gz	3.7	3
SRR28051652	SRP491020	new	PRJNA1043203	SAMN39860121	IMI375908_culture_1	RNA-seq of Fusarium xylarioides IMI375908 in culture	RNA-Seq	TRANSCRIPTOMIC	PolyA	paired	ILLUMINA	Illumina NovaSeq X	Strain morphologies were verified and grown in GYM broth for 7 days at 25oC and 175 RPM. Mycelia were harvested and total RNA extracted using the standard protocol of the RNeasy Mini kit (Qiagen, Hilden, Germany). The RNA quality assessment (Qubit and Fragment Analyzer), library preparation and Next Generation Sequencing (60M paired-end reads per sample) were performed by Genewiz/ Azenta (Frankfu…	fastq	908-1C_R1_001.fastq.gz.P.qtrim.gz	4.6	3.7	908-1C_R2_001.fastq.gz.P.qtrim.gz	5	3.9
SRR28051651	SRP491020	new	PRJNA1043203	SAMN39860122	IMI375908_culture_2	RNA-seq of Fusarium xylarioides IMI375908 in culture	RNA-Seq	TRANSCRIPTOMIC	PolyA	paired	ILLUMINA	Illumina NovaSeq X	Strain morphologies were verified and grown in GYM broth for 7 days at 25oC and 175 RPM. Mycelia were harvested and total RNA extracted using the standard protocol of the RNeasy Mini kit (Qiagen, Hilden, Germany). The RNA quality assessment (Qubit and Fragment Analyzer), library preparation and Next Generation Sequencing (60M paired-end reads per sample) were performed by Genewiz/ Azenta (Frankfu…	fastq	908-2C_R1_001.fastq.gz.P.qtrim.gz	11	8.3	908-2C_R2_001.fastq.gz.P.qtrim.gz	11	8.7
SRR28051649	SRP491020	new	PRJNA1043203	SAMN39860123	IMI375908_culture_3	RNA-seq of Fusarium xylarioides IMI375908 in culture	RNA-Seq	TRANSCRIPTOMIC	PolyA	paired	ILLUMINA	Illumina NovaSeq X	Strain morphologies were verified and grown in GYM broth for 7 days at 25oC and 175 RPM. Mycelia were harvested and total RNA extracted using the standard protocol of the RNeasy Mini kit (Qiagen, Hilden, Germany). The RNA quality assessment (Qubit and Fragment Analyzer), library preparation and Next Generation Sequencing (60M paired-end reads per sample) were performed by Genewiz/ Azenta (Frankfu…	fastq	908-3C_R1_001.fastq.gz.P.qtrim.gz	8.4	7	908-3C_R2_001.fastq.gz.PwU.qtrim.gz
SRR28051648	SRP491020	new	PRJNA1043203	SAMN39860124	IMI375908_culture_4	RNA-seq of Fusarium xylarioides IMI375908 in culture	RNA-Seq	TRANSCRIPTOMIC	PolyA	paired	ILLUMINA	Illumina NovaSeq X	Strain morphologies were verified and grown in GYM broth for 7 days at 25oC and 175 RPM. Mycelia were harvested and total RNA extracted using the standard protocol of the RNeasy Mini kit (Qiagen, Hilden, Germany). The RNA quality assessment (Qubit and Fragment Analyzer), library preparation and Next Generation Sequencing (60M paired-end reads per sample) were performed by Genewiz/ Azenta (Frankfu…	fastq	908-4C_R1_001.fastq.gz.P.qtrim.gz	9.8	8.1	908-4C_R2_001.fastq.gz.P.qtrim.gz	11	8.5
SRR28051646	SRP491020	new	PRJNA1043203	SAMN39860125	IMI389563_planta_1	RNA-seq of Fusarium xylarioides IMI389563 and Coffea arabica	RNA-Seq	TRANSCRIPTOMIC	PolyA	paired	ILLUMINA	Illumina NovaSeq X	All aboveground plant material was collected and flash-frozen in liquid nitrogen. The biological replicates were ground separately in liquid nitrogen with PVPP (polyvinyl polypyrrolidone) in a mortar and pestle. Approximately 5g of each biological replicate was pooled in a 1.5 ml flash-frozen polypropylene tube before vortexing and re-freezing. Total RNA was extracted using the standard protocol …	fastq	563-1_R1_001.fastq.gz.P.qtrim.gz	3.3	3.2	563-1_R2_001.fastq.gz.PwU.qtrim.gz
SRR28051659	SRP491020	new	PRJNA1043203	SAMN39860126	IMI389563_planta_2	RNA-seq of Fusarium xylarioides IMI389563 and Coffea arabica	RNA-Seq	TRANSCRIPTOMIC	PolyA	paired	ILLUMINA	Illumina NovaSeq X	All aboveground plant material was collected and flash-frozen in liquid nitrogen. The biological replicates were ground separately in liquid nitrogen with PVPP (polyvinyl polypyrrolidone) in a mortar and pestle. Approximately 5g of each biological replicate was pooled in a 1.5 ml flash-frozen polypropylene tube before vortexing and re-freezing. Total RNA was extracted using the standard protocol …	fastq	563-2_R1_001.fastq.gz.P.qtrim.gz	8.8	8.4	563-2_R2_001.fastq.gz.P.qtrim.gz	9.2	8.8
SRR28051645	SRP491020	new	PRJNA1043203	SAMN39860127	IMI389563_planta_3	RNA-seq of Fusarium xylarioides IMI389563 and Coffea arabica	RNA-Seq	TRANSCRIPTOMIC	PolyA	paired	ILLUMINA	Illumina NovaSeq X	All aboveground plant material was collected and flash-frozen in liquid nitrogen. The biological replicates were ground separately in liquid nitrogen with PVPP (polyvinyl polypyrrolidone) in a mortar and pestle. Approximately 5g of each biological replicate was pooled in a 1.5 ml flash-frozen polypropylene tube before vortexing and re-freezing. Total RNA was extracted using the standard protocol …	fastq	563-3_R1_001.fastq.gz.P.qtrim.gz	4.5	4.3	563-3_R2_001.fastq.gz.P.qtrim.gz	4.7	4.4
SRR28051656	SRP491020	new	PRJNA1043203	SAMN39860128	IMI389563_planta_4	RNA-seq of Fusarium xylarioides IMI389563 and Coffea arabica	RNA-Seq	TRANSCRIPTOMIC	PolyA	paired	ILLUMINA	Illumina NovaSeq X	All aboveground plant material was collected and flash-frozen in liquid nitrogen. The biological replicates were ground separately in liquid nitrogen with PVPP (polyvinyl polypyrrolidone) in a mortar and pestle. Approximately 5g of each biological replicate was pooled in a 1.5 ml flash-frozen polypropylene tube before vortexing and re-freezing. Total RNA was extracted using the standard protocol …	fastq	563-4_R1_001.fastq.gz.P.qtrim.gz	4	3.6	563-4_R2_001.fastq.gz.PwU.qtrim.gz
SRR28051644	SRP491020	new	PRJNA1043203	SAMN39860129	IMI375908_planta_1	RNA-seq of Fusarium xylarioides IMI375908 and Coffea arabica	RNA-Seq	TRANSCRIPTOMIC	PolyA	paired	ILLUMINA	Illumina NovaSeq X	All aboveground plant material was collected and flash-frozen in liquid nitrogen. The biological replicates were ground separately in liquid nitrogen with PVPP (polyvinyl polypyrrolidone) in a mortar and pestle. Approximately 5g of each biological replicate was pooled in a 1.5 ml flash-frozen polypropylene tube before vortexing and re-freezing. Total RNA was extracted using the standard protocol …	fastq	908-1_R1_001.fastq.gz.P.qtrim.gz	5.9	5.8	908-1_R2_001.fastq.gz.PwU.qtrim.gz
SRR28051653	SRP491020	new	PRJNA1043203	SAMN39860130	IMI375908_planta_2	RNA-seq of Fusarium xylarioides IMI375908 and Coffea arabica	RNA-Seq	TRANSCRIPTOMIC	PolyA	paired	ILLUMINA	Illumina NovaSeq X	All aboveground plant material was collected and flash-frozen in liquid nitrogen. The biological replicates were ground separately in liquid nitrogen with PVPP (polyvinyl polypyrrolidone) in a mortar and pestle. Approximately 5g of each biological replicate was pooled in a 1.5 ml flash-frozen polypropylene tube before vortexing and re-freezing. Total RNA was extracted using the standard protocol …	fastq	908-2_R1_001.fastq.gz.P.qtrim.gz	4.4	4.3	908-2_R2_001.fastq.gz.P.qtrim.gz	4.6	4.4
SRR28051643	SRP491020	new	PRJNA1043203	SAMN39860131	IMI375908_planta_3	RNA-seq of Fusarium xylarioides IMI375908 and Coffea arabica	RNA-Seq	TRANSCRIPTOMIC	PolyA	paired	ILLUMINA	Illumina NovaSeq X	All aboveground plant material was collected and flash-frozen in liquid nitrogen. The biological replicates were ground separately in liquid nitrogen with PVPP (polyvinyl polypyrrolidone) in a mortar and pestle. Approximately 5g of each biological replicate was pooled in a 1.5 ml flash-frozen polypropylene tube before vortexing and re-freezing. Total RNA was extracted using the standard protocol …	fastq	908-3_R1_001.fastq.gz.P.qtrim.gz	3.7	3.6	908-3_R2_001.fastq.gz.P.qtrim.gz	4	3.8
SRR28051650	SRP491020	new	PRJNA1043203	SAMN39860132	IMI375908_planta_4	RNA-seq of Fusarium xylarioides IMI375908 and Coffea arabica	RNA-Seq	TRANSCRIPTOMIC	PolyA	paired	ILLUMINA	Illumina NovaSeq X	All aboveground plant material was collected and flash-frozen in liquid nitrogen. The biological replicates were ground separately in liquid nitrogen with PVPP (polyvinyl polypyrrolidone) in a mortar and pestle. Approximately 5g of each biological replicate was pooled in a 1.5 ml flash-frozen polypropylene tube before vortexing and re-freezing. Total RNA was extracted using the standard protocol …	fastq	908-4_R1_001.fastq.gz.P.qtrim.gz	9.9	9.6	908-4_R2_001.fastq.gz.P.qtrim.gz	11	11
SRR28051642	SRP491020	new	PRJNA1043203	SAMN39860133	H2O_planta_1	RNA-seq of Coffea arabica	RNA-Seq	TRANSCRIPTOMIC	PolyA	paired	ILLUMINA	Illumina NovaSeq X	All aboveground plant material was collected and flash-frozen in liquid nitrogen. The biological replicates were ground separately in liquid nitrogen with PVPP (polyvinyl polypyrrolidone) in a mortar and pestle. Approximately 5g of each biological replicate was pooled in a 1.5 ml flash-frozen polypropylene tube before vortexing and re-freezing. Total RNA was extracted using the standard protocol …	fastq	H2O_R1_001.fastq.gz.P.qtrim.gz	3.7	3.8	H2O_R2_001.fastq.gz.P.qtrim.gz	3.9	4
SRR28051641	SRP491020	new	PRJNA1043203	SAMN39860134	H2O_planta_2	RNA-seq of Coffea arabica	RNA-Seq	TRANSCRIPTOMIC	PolyA	paired	ILLUMINA	Illumina NovaSeq X	All aboveground plant material was collected and flash-frozen in liquid nitrogen. The biological replicates were ground separately in liquid nitrogen with PVPP (polyvinyl polypyrrolidone) in a mortar and pestle. Approximately 5g of each biological replicate was pooled in a 1.5 ml flash-frozen polypropylene tube before vortexing and re-freezing. Total RNA was extracted using the standard protocol …	fastq	H2O-2_R1_001.fastq.gz.P.qtrim.gz	11	11	H2O-2_R2_001.fastq.gz.P.qtrim.gz	12	12
SRR28051639	SRP491020	new	PRJNA1043203	SAMN39860135	H2O_planta_3	RNA-seq of Coffea arabica	RNA-Seq	TRANSCRIPTOMIC	PolyA	paired	ILLUMINA	Illumina NovaSeq X	All aboveground plant material was collected and flash-frozen in liquid nitrogen. The biological replicates were ground separately in liquid nitrogen with PVPP (polyvinyl polypyrrolidone) in a mortar and pestle. Approximately 5g of each biological replicate was pooled in a 1.5 ml flash-frozen polypropylene tube before vortexing and re-freezing. Total RNA was extracted using the standard protocol …	fastq	H2O-3_R1_001.fastq.gz.P.qtrim.gz	6.6	6.6	H2O-3_R2_001.fastq.gz.P.qtrim.gz	7	7
SRR28051638	SRP491020	new	PRJNA1043203	SAMN39860136	H2O_planta_4	RNA-seq of Coffea arabica	RNA-Seq	TRANSCRIPTOMIC	PolyA	paired	ILLUMINA	Illumina NovaSeq X	All aboveground plant material was collected and flash-frozen in liquid nitrogen. The biological replicates were ground separately in liquid nitrogen with PVPP (polyvinyl polypyrrolidone) in a mortar and pestle. Approximately 5g of each biological replicate was pooled in a 1.5 ml flash-frozen polypropylene tube before vortexing and re-freezing. Total RNA was extracted using the standard protocol …	fastq	H2O-4_R1_001.fastq.gz.P.qtrim.gz	8.8	8.7	H2O-4_R2_001.fastq.gz.P.qtrim.gz	9.3	9.1
